# Supplementary material for: Late Gestation Maternal Nutrition Has a Stronger Impact on Offspring Liver Transcriptome than Full-Gestation Supplementation in Beef Cattle
Source: Vet Sci. 2025 Apr 26;12(5):406. doi: 10.3390/vetsci12050406 (PMC12115941; doi:10.3390/vetsci12050406)
Supplement: Supplementary file 1 [file vetsci-12-00406-s001.zip › Table_S1.xlsx]

## Sheet: Planilha1
Genes	baseMean	log2FoldChange	lfcSE	pvalue	padj
ENSBTAG00000004092	40.0943806007785	2.43573127270379	0.554936486142299	1.73800947716613e-09	2.50429785564867e-05
ENSBTAG00000027312	161.327004832576	-1.45368510424797	0.286892671549279	8.97540460041175e-09	6.46633024436664e-05
ENSBTAG00000006261	57.1297676239119	-1.30498073321188	0.47218703786685	1.33973757939027e-06	0.00643475959381148
ENSBTAG00000003458	26.3095754001171	-0.950477578505525	0.503327307115136	7.98545734064607e-06	0.0210563999641414
ENSBTAG00000000668	145.828084874288	0.450392940715383	0.273687729192262	1.09892878482656e-05	0.0210563999641414
ENSBTAG00000004510	203.180274772302	-0.67776280515464	0.39554936066476	1.16906932967681e-05	0.0210563999641414
ENSBTAG00000008024	252.750838768911	0.352583011101445	0.185067322762174	7.03977803279782e-06	0.0210563999641414
ENSBTAG00000048618	7010.25824033223	0.791549457099464	0.4439766200752	1.06492952727998e-05	0.0210563999641414
ENSBTAG00000034633	1429.95101926623	0.635119552791152	0.403753556894542	1.67802349148059e-05	0.0268651560986043
ENSBTAG00000013439	164.954003024305	-0.652036421973941	0.426324662769495	1.91533537775619e-05	0.0275980674580889
ENSBTAG00000003358	2489.50632836327	0.348611798792687	0.219988889062542	2.23763312390757e-05	0.0293109597112583
ENSBTAG00000000146	1225.20610304796	-0.281246080301662	0.144725084321067	2.82022843593388e-05	0.0312589781025933
ENSBTAG00000035072	26.4032015137231	-0.789798599450043	0.658781096187306	2.60392268546825e-05	0.0312589781025933
ENSBTAG00000037449	668.711951682375	-0.413377402961867	0.296939821796913	3.14504651000609e-05	0.0323692679733413
ENSBTAG00000012984	161.306059066998	0.516100982377659	0.398815429038969	3.92485408495463e-05	0.0377021483400742
ENSBTAG00000013717	51.3914800249172	-0.65624544858493	0.654487376621292	4.50512414680206e-05	0.0405714586445443
ENSBTAG00000048010	62.1219744712297	-0.553518846007123	0.502348421920857	6.15590589438338e-05	0.0521767341365707
ENSBTAG00000038058	1714.47683439369	-0.340092003548994	0.269056001632346	6.98558513364666e-05	0.0559196089948415
ENSBTAG00000000833	397.458477226116	-0.244752930003363	0.121647153806335	8.19440100238785e-05	0.0621437494965298
ENSBTAG00000008307	23.5066562402565	-0.487815340942299	0.536536357319597	0.000100123740247985	0.0632289477749408
ENSBTAG00000000476	130.781177440138	0.286579420717857	0.23386251927703	0.0001300240311704	0.0632289477749408
ENSBTAG00000068005	72.7085004916203	-0.440850630296855	0.485070701082003	0.000123671490397137	0.0632289477749408
ENSBTAG00000003239	275.534747833089	0.290664371753306	0.246690699256642	0.000139638343808506	0.0632289477749408
ENSBTAG00000067439	18.9713594502613	-0.421930818681231	0.490099032553211	0.00014204031864111	0.0632289477749408
ENSBTAG00000057693	265.274112955927	0.276431993685652	0.20637722864068	0.000114386396903126	0.0632289477749408
ENSBTAG00000025903	2714.19454668141	0.361997553516821	0.346440416450525	0.000123168404117543	0.0632289477749408
ENSBTAG00000019125	591.166160000078	0.354187802086231	0.339835504683579	0.000128750399432889	0.0632289477749408
ENSBTAG00000027727	34.2835735571059	-0.374152855661547	0.576438307565548	0.00014480916625533	0.0632289477749408
ENSBTAG00000005869	1005.04456832544	0.337941738021933	0.314778511061707	0.000127933793371402	0.0632289477749408
ENSBTAG00000005766	26.0504010392519	0.450082163035471	0.44362563368948	9.83358685194875e-05	0.0632289477749408
ENSBTAG00000058939	10459.7111588644	0.485642497180813	0.492482013037347	9.27596151002156e-05	0.0632289477749408
ENSBTAG00000021180	440.679483225707	0.433286023921367	0.491136858390203	0.000131875521815633	0.0632289477749408
ENSBTAG00000016588	152.242121562381	-0.273950963852681	0.216967997560277	0.000141092835256957	0.0632289477749408
ENSBTAG00000025667	30.0510599610646	-0.404641063060184	0.513089141961449	0.000159063499868815	0.0674101755767574
ENSBTAG00000025760	746.330452653373	-0.246845172227868	0.182006943921347	0.000190288453866897	0.0768280882699915
ENSBTAG00000017151	15.6580456114475	-0.358942168188096	0.494889469920795	0.000207946106081593	0.0768280882699915
ENSBTAG00000014062	1044.89123497972	-0.363109766214758	0.4395963007216	0.0002005339317979	0.0768280882699915
ENSBTAG00000001851	344.179011812741	-0.364763540993383	0.485018492290141	0.000203953879064134	0.0768280882699915
ENSBTAG00000060002	35.7895560804085	-0.356252445577955	0.427895198044449	0.000206753826796327	0.0768280882699915
ENSBTAG00000012234	344.645164681561	-0.300413627606372	0.307746492718533	0.000214108993659078	0.0771274122408415
ENSBTAG00000002745	469.486287690032	0.222430758244537	0.126745094649977	0.000236387683118288	0.0810978601440811
ENSBTAG00000007013	1156.47873568973	-0.216188421694002	0.101734675927664	0.000231929576997899	0.0810978601440811
ENSBTAG00000015520	207.815902768451	0.334398782455726	0.418913166013356	0.000245298259528023	0.081781427116128
ENSBTAG00000007884	841.982210321805	-0.292376249427109	0.311872171558617	0.000249731611708629	0.081781427116128
ENSBTAG00000009415	156.106646114066	0.315919370701237	0.477411440937425	0.00026812651137709	0.0839877152702714
ENSBTAG00000016746	18.3914506922348	-0.327133269175324	0.458959077263202	0.000263165844001796	0.0839877152702714
ENSBTAG00000001638	274601.089212851	0.211612549987967	0.098210158686228	0.000278579598221321	0.0854053921440643
ENSBTAG00000018108	301.41329699482	-0.230888003981081	0.175927660380986	0.000286294568479973	0.0859420507755818
ENSBTAG00000059016	168.202532006464	-0.253538972067818	0.242477100739308	0.000294043842282249	0.0864668923152026
ENSBTAG00000035556	1076.82997288773	0.197947613582592	0.0790570522964611	0.000365482943086568	0.0928023324486146
ENSBTAG00000010149	109.631636362027	0.280825640246515	0.424411474487853	0.000373553701299164	0.0928023324486146
ENSBTAG00000058624	124.423606705404	0.214430272836086	0.143581225138889	0.000371333316924036	0.0928023324486146
ENSBTAG00000008216	36.581732482851	-0.279110486432736	0.431901345364081	0.000370791540077499	0.0928023324486146
ENSBTAG00000034269	162.588678764785	-0.217627236443024	0.151668605621627	0.00035339705410044	0.0928023324486146
ENSBTAG00000027612	245.668666257874	0.20820285805516	0.106083002522922	0.000362614486671495	0.0928023324486146
ENSBTAG00000015232	10.9218893823991	-0.271803311540191	0.46062710313585	0.000339577244676268	0.0928023324486146
ENSBTAG00000018201	1577.29495667098	-0.257013280476688	0.274234162197301	0.000347024604415749	0.0928023324486146
ENSBTAG00000009984	4385.72569666433	0.233003627842602	0.20523131675225	0.000347468383156527	0.0928023324486146
ENSBTAG00000022613	158.531821640606	0.247624335019725	0.271563252163416	0.000403549593741816	0.0984674899914667
ENSBTAG00000013391	648.695986068946	0.209965279728333	0.137058302042427	0.000416858691753728	0.0984674899914667
ENSBTAG00000021813	674.523888295727	-0.224949327575473	0.202481868726725	0.000416211225281756	0.0984674899914667
ENSBTAG00000009132	104.569452733099	0.255832608410519	0.310887836995622	0.000428273339564677	0.0988688100134069
ENSBTAG00000018423	3846.56102263916	0.219016437157886	0.185460822553172	0.000432280868265989	0.0988688100134069
ENSBTAG00000020196	38.3953878630089	-0.255552209595539	0.399678622983912	0.000467131963046893	0.103809615087628
ENSBTAG00000021237	2461.02081819686	-0.210710593702314	0.16037108041861	0.000468292385363022	0.103809615087628
ENSBTAG00000002255	9685.6559185698	0.234673927197234	0.263809031995649	0.000488764238161018	0.106706119813062
ENSBTAG00000006479	247.598628584869	0.201698935781856	0.109455450057934	0.000500773245758881	0.107696144748354
ENSBTAG00000014470	13788.7492236273	-0.202955613747772	0.138847844456898	0.000540046646565502	0.11443429603474
ENSBTAG00000005517	534.232187275073	0.205240371851101	0.167993195527347	0.000574786711101101	0.118401004742865
ENSBTAG00000006745	239901.658353453	0.200840948684202	0.136042868896432	0.000575200939135303	0.118401004742865
ENSBTAG00000002651	160.466939291417	-0.202194072606259	0.169956306329289	0.000633029376938729	0.119717755731059
ENSBTAG00000008192	341.859829200558	-0.215185849502619	0.226330141882974	0.000598370992009056	0.119717755731059
ENSBTAG00000007077	421.353862331944	0.232947220301957	0.338821700903231	0.000610304252387893	0.119717755731059
ENSBTAG00000013029	232.571402688726	0.226948376175762	0.308363734322542	0.000639757595342603	0.119717755731059
ENSBTAG00000001144	378.277954674821	0.190014015526294	0.0807578865744478	0.000637610596053723	0.119717755731059
ENSBTAG00000020070	87.4860511102662	-0.20944304847166	0.205893604059812	0.000618539970360473	0.119717755731059
ENSBTAG00000002919	502.296734986238	0.229872151841919	0.37797321254059	0.000592681203517867	0.119717755731059
ENSBTAG00000006268	224.041572241356	-0.194642127869485	0.12978555796752	0.000705784310503333	0.119864236990979
ENSBTAG00000010158	265.977577711881	-0.194742444879616	0.11948448394059	0.000691188121517104	0.119864236990979
ENSBTAG00000019230	144.431183444133	0.218714558423963	0.363870431868937	0.000671593456883201	0.119864236990979
ENSBTAG00000004237	208.968966807096	-0.195126707226431	0.106327616837887	0.000664877446090986	0.119864236990979
ENSBTAG00000008497	553.452427884641	-0.197290379589749	0.16860277639627	0.000723727435506641	0.119864236990979
ENSBTAG00000055703	33.2618356662076	-0.216036107307186	0.345532311901913	0.000720816885055374	0.119864236990979
ENSBTAG00000020999	369.472969760589	-0.196398128246289	0.146593126125654	0.000692302733229982	0.119864236990979
ENSBTAG00000008812	131.497168492377	0.19406360714634	0.131271729313718	0.000722613686885038	0.119864236990979
ENSBTAG00000017711	511.420968124248	0.197867066725596	0.151636665975529	0.000671175952631521	0.119864236990979
ENSBTAG00000015976	504.25440009621	0.181763534717065	0.0717442967904762	0.000673896823012213	0.119864236990979
ENSBTAG00000006359	756.212678541059	-0.190741007940993	0.0923695773270218	0.000773808160482166	0.123933806306059
ENSBTAG00000008567	150.320237280386	-0.213604905933992	0.30966198426686	0.000764195641213283	0.123933806306059
ENSBTAG00000062870	206.910896875727	-0.209075529231101	0.26711354490232	0.000774102475365764	0.123933806306059
ENSBTAG00000019262	87.0134380685816	-0.207186614765485	0.267865896940297	0.000800156570815301	0.126697318998656
ENSBTAG00000014549	327.230151402877	0.196262014798641	0.209318487680898	0.000849121284428223	0.132989006383981
ENSBTAG00000020551	170.742649432799	-0.190689164392898	0.174995603049923	0.000884381413802609	0.137022062273998
ENSBTAG00000009522	245.859615856192	0.188050619286875	0.106597400934388	0.000910395348669782	0.137715738639021
ENSBTAG00000019971	351.618989075444	0.187061623073599	0.0922559230925303	0.000935495208312457	0.137715738639021
ENSBTAG00000010322	1053.0791139274	0.198057265290985	0.29533992552711	0.000936646705990982	0.137715738639021
ENSBTAG00000021951	287.447377797102	0.183354924645638	0.079580324707168	0.000907775143596877	0.137715738639021
ENSBTAG00000031354	17.7162141894694	0.0953462218365509	0.303973020315629	0.000921135288866236	0.137715738639021
ENSBTAG00000012078	480.081213227723	-0.186829778227099	0.166232152883728	0.000964758252825608	0.139875988699239
ENSBTAG00000012745	121.814263087864	0.187927696363588	0.184393831331705	0.000970754311189114	0.139875988699239
ENSBTAG00000011352	208.813264238098	0.184720443357974	0.108812992462097	0.00104611595280834	0.146082632804862
ENSBTAG00000017851	4941.45328796892	-0.183582836301481	0.121390871207553	0.00106067130842159	0.146082632804862
ENSBTAG00000011646	454.966392903517	-0.183007528254407	0.156327305160083	0.00106278239103794	0.146082632804862
ENSBTAG00000069637	75.8244163104618	-0.186725537115986	0.303028146502505	0.00106452053886533	0.146082632804862
ENSBTAG00000032996	433.698729896573	0.188049046748817	0.215605417970067	0.00103143984370038	0.146082632804862
ENSBTAG00000012342	748.133450222256	0.181703926393117	0.139074625909727	0.00110502160131066	0.147428298641531
ENSBTAG00000008614	16.418676807798	-0.184815357389997	0.29720959972228	0.00110243020442032	0.147428298641531
ENSBTAG00000007435	294.493960336623	0.18213191135386	0.166951869691958	0.00109931976022633	0.147428298641531
ENSBTAG00000036101	862.488086238925	-0.184256529686068	0.232772597065096	0.00114061806808267	0.148064556243272
ENSBTAG00000004364	191.06619854204	-0.184738731996865	0.229975474334399	0.00112683087897893	0.148064556243272
ENSBTAG00000016584	92.5379362730665	0.181718651707564	0.183075271930318	0.00113180660684811	0.148064556243272
ENSBTAG00000008736	432.147729441492	0.18201376818835	0.0880244189768518	0.00117642515350954	0.150318867777666
ENSBTAG00000021002	366.550999993954	-0.180203727370212	0.185921214489029	0.00117884877915721	0.150318867777666
ENSBTAG00000016250	189.463998416944	0.179497171722416	0.126261225424169	0.00121595571545888	0.153690402667078
ENSBTAG00000016352	139.024911204582	-0.179306271303813	0.120176991214589	0.0012480031697521	0.155021359249638
ENSBTAG00000003494	107.880229283424	-0.180019151937264	0.243624526721683	0.00124011305448377	0.155021359249638
ENSBTAG00000005810	142.186706223865	-0.178825515096967	0.122127789416509	0.00126153665585734	0.155363091232892
ENSBTAG00000035144	49.5797366436713	0.171135026544844	0.283931106172907	0.00134114725426425	0.157110494200761
ENSBTAG00000003362	8244.92327323904	0.176047465642852	0.204279155235227	0.00131789322700117	0.157110494200761
ENSBTAG00000016142	71.7738281686697	-0.175119005563044	0.188129849770682	0.00133504043967163	0.157110494200761
ENSBTAG00000002478	1524.18100260485	-0.179539348543693	0.10528344275293	0.00132176154156635	0.157110494200761
ENSBTAG00000011666	270.237554163562	-0.163626397410041	0.307063436913501	0.00130098781776395	0.157110494200761
ENSBTAG00000003081	207.382057206406	0.176633994232577	0.13177037568421	0.00132214181301745	0.157110494200761
ENSBTAG00000000301	2003.10996992313	-0.17407560838262	0.183828036059145	0.00136710196775933	0.158859453656808
ENSBTAG00000057387	678.475630211368	0.174045640710082	0.232057036517999	0.00138143805435181	0.159241127401242
ENSBTAG00000040116	780.605094694286	-0.175267648467911	0.121741416849145	0.00143755046456135	0.164394163840194
ENSBTAG00000019854	303.613967420532	0.174066154017849	0.126510356452802	0.00146896052259515	0.166663402913965
ENSBTAG00000007975	2928.27873447973	-0.173319373442596	0.0768901576349913	0.00148276444803006	0.166915257278634
ENSBTAG00000049010	210.045458759095	0.161983865140312	0.281089365950468	0.00150472716609167	0.168074525086937
ENSBTAG00000010451	540.400231091343	0.177229397297257	0.0959189435277311	0.0015308257618745	0.169147701603574
ENSBTAG00000060215	580.583317050843	0.16638643287518	0.254103727809515	0.00153781309668042	0.169147701603574
ENSBTAG00000005069	361.582821176304	-0.169559659720447	0.156951845383481	0.00155943582015529	0.170226596459224
ENSBTAG00000002963	2075.19297639499	0.162311678664217	0.266840163741762	0.00157810875234507	0.170969691823609
ENSBTAG00000013627	1082.09271235955	0.171281407057373	0.126730967630917	0.00161498249689534	0.173658826848992
ENSBTAG00000004494	97.5703286836557	-0.166334994425608	0.180831372878664	0.00165103331939154	0.176220289623057
ENSBTAG00000013761	67.4661952256784	-0.163639455007333	0.225547066999066	0.00168218509926341	0.17755903379237
ENSBTAG00000006117	299.172712002914	-0.165183350397899	0.186655805955698	0.00168822178010651	0.17755903379237
ENSBTAG00000046385	438.649103745409	0.1722642944162	0.11095232437683	0.0017191185109358	0.178207040460963
ENSBTAG00000019011	2224.22322927141	-0.175026166462108	0.090407334451474	0.00171477199735946	0.178207040460963
ENSBTAG00000000829	218.232222992089	-0.166758248813083	0.143678046709876	0.00174417911986347	0.178536321602959
ENSBTAG00000016838	251.445962359855	0.173634417822408	0.101643048564717	0.00174707622638748	0.178536321602959
ENSBTAG00000016208	701.992902048478	-0.161057488408689	0.214630605399075	0.00179168644007235	0.180534335069947
ENSBTAG00000022120	344606.022140763	0.170469216516527	0.114976324970143	0.00178668728377379	0.180534335069947
ENSBTAG00000020132	154.59320559377	-0.170055526211668	0.114720573285618	0.00181827317999387	0.180686194831252
ENSBTAG00000014434	46.3900676228347	-0.161332818554487	0.201239418073064	0.00181199383456426	0.180686194831252
ENSBTAG00000039462	15.0781770735136	-0.140264785725451	0.280124174917674	0.00184208052951518	0.181798207875235
ENSBTAG00000065885	18.6487648269049	0.121963461815959	0.282626033044081	0.00190466401011123	0.18418995786371
ENSBTAG00000001521	368.251408192196	0.164389469256378	0.140202332955125	0.00189772265061703	0.18418995786371
ENSBTAG00000004768	186.996636354536	-0.168425752678221	0.116971139484218	0.00189852666103207	0.18418995786371
ENSBTAG00000011825	847.052186011369	0.172157951642928	0.0957692590485369	0.0019462826801503	0.186750064679229
ENSBTAG00000009854	183.95992823223	0.162596898967224	0.145900742562331	0.00195705876650452	0.186750064679229
ENSBTAG00000005010	16.3130197741873	-0.135953951686432	0.273280225440231	0.00200325031963591	0.189900222734433
ENSBTAG00000007870	86.2812075968124	0.158813707117907	0.170297441560381	0.00201970089229465	0.19020830168022
ENSBTAG00000013045	395.25960172163	0.17121502885632	0.0921703260074788	0.00206984909415663	0.19366529608898
ENSBTAG00000032292	282.204603956826	-0.159788521660135	0.150228330218833	0.00208693985132552	0.194004621404835
ENSBTAG00000009838	47.4254872609358	0.159967438670739	0.145196923404727	0.00211866364166984	0.194444741482934
ENSBTAG00000057225	23.1700091730787	-0.141999795731082	0.257613103275753	0.00210975086954887	0.194444741482934
ENSBTAG00000019027	105.657202418338	0.155402598030736	0.173829477067543	0.00217830385377819	0.194951830222467
ENSBTAG00000046266	62.3930358650792	-0.155042575971948	0.177053364559627	0.00217939125043204	0.194951830222467
ENSBTAG00000019354	45.1231523312014	-0.156443868801101	0.168627071216354	0.00215240224768142	0.194951830222467
ENSBTAG00000016311	312.062518331593	0.166011436977864	0.112429005073194	0.00216135722928387	0.194951830222467
ENSBTAG00000008963	32.1730652634626	-0.150040016950914	0.218133036733099	0.00219183819113329	0.194951830222467
ENSBTAG00000006671	272.9841669864	0.16612025714549	0.108734513500333	0.00223471486042789	0.197546051680401
ENSBTAG00000011583	852.124292019069	-0.167289976089483	0.0795265178885165	0.00227174580373437	0.19959503223176
ENSBTAG00000001258	145.059197359151	0.157258808860878	0.140120126260376	0.00235208562072302	0.204163865716855
ENSBTAG00000018576	15.8916673008101	-0.117666116221553	0.265641199808913	0.00235086302129008	0.204163865716855
ENSBTAG00000021953	243.365985233442	-0.162392041143083	0.115297815609616	0.00240289607648037	0.204876469973126
ENSBTAG00000004788	88.3998374538487	-0.156783542255125	0.138853528229999	0.00240295117117484	0.204876469973126
ENSBTAG00000006414	306.950223053558	0.165812083875179	0.104048216632573	0.00238348536916807	0.204876469973126
ENSBTAG00000008951	531.44678472549	-0.157386803833034	0.13275327833646	0.0024525623220419	0.207876297048834
ENSBTAG00000017132	20.4829187929373	-0.121484491730643	0.254814241307053	0.00260000254779901	0.210224664799627
ENSBTAG00000057723	21.3672784357195	-0.135756193505526	0.235448394424051	0.00257978208102124	0.210224664799627
ENSBTAG00000002068	1463.12907222447	-0.165435211151759	0.0942433686927582	0.00269466657607909	0.210224664799627
ENSBTAG00000018010	64.6062394073479	-0.125456051336659	0.252950247329104	0.00256886089095368	0.210224664799627
ENSBTAG00000016580	214.993603373444	-0.146607796891581	0.186874463056952	0.00257077149431101	0.210224664799627
ENSBTAG00000046588	1174.82813665267	0.144916383747519	0.187445811121452	0.0026624825026036	0.210224664799627
ENSBTAG00000007164	617.678666524487	-0.150806270292299	0.153109483676134	0.0026397441809219	0.210224664799627
ENSBTAG00000047103	205.968188832452	-0.146648934755067	0.17525942415765	0.00267326234414683	0.210224664799627
ENSBTAG00000006007	302.614471467883	0.161215729082673	0.108961134796358	0.00269911603774939	0.210224664799627
ENSBTAG00000006185	21.2689667440816	-0.109721455632773	0.257984145258233	0.00261165971484708	0.210224664799627
ENSBTAG00000068398	15.4014529717377	0.0748307831285476	0.239198956198164	0.00260051079143696	0.210224664799627
ENSBTAG00000003971	18.4767649978835	-0.135571110139953	0.240296784860852	0.00251768829565646	0.210224664799627
ENSBTAG00000006209	788.716689549379	0.159714017444973	0.113860630799765	0.00269152730345486	0.210224664799627
ENSBTAG00000068235	501.413222333231	0.104970289850439	0.258124141110573	0.00258985594336773	0.210224664799627
ENSBTAG00000005154	191.762601257471	-0.149770350856828	0.167734921132061	0.00254915622706654	0.210224664799627
ENSBTAG00000003508	12.2294386018078	0.0709587567594009	0.233596298192029	0.00271901506055477	0.210635957029751
ENSBTAG00000047426	19.4958518570276	-0.128946247106876	0.239138002142724	0.00275643947596797	0.212294106030208
ENSBTAG00000055207	1017.14555775867	-0.123816115153345	0.24575932719071	0.0027698863164466	0.212294106030208
ENSBTAG00000055796	160.836694475165	0.162614820902996	0.101810344895759	0.00280049411582095	0.213504337115683
ENSBTAG00000038146	202.137350323238	-0.114440473533842	0.249692351960268	0.0028550443921457	0.215383951028416
ENSBTAG00000018812	442.443042729407	0.162606647033748	0.100618239637242	0.0028456919601656	0.215383951028416
ENSBTAG00000065212	359.047593980463	0.120375053003464	0.244501696210377	0.00288796585723441	0.216732812692139
ENSBTAG00000034255	774.77789158431	0.151222455914215	0.135277484120676	0.00290810231459098	0.216817388260794
ENSBTAG00000012135	124.32765342534	0.145133421566381	0.162932447903781	0.00291918754407621	0.216817388260794
ENSBTAG00000056239	1234.08476305712	-0.163164096075807	0.0946417939075046	0.00298278870516028	0.219280624758442
ENSBTAG00000002423	433.12150737613	0.161072017456929	0.102074088530741	0.00297704410526154	0.219280624758442
ENSBTAG00000053296	1136.74001675892	0.162622012890222	0.0957110057547092	0.00302272597112779	0.221088621918682
ENSBTAG00000014791	297.685875461186	0.136661234993326	0.195243019412801	0.00306866655196459	0.221416183356162
ENSBTAG00000018142	63.5100890235085	-0.135612422241338	0.198514182874107	0.00308744475477136	0.221416183356162
ENSBTAG00000014576	287.110723013145	0.160622548038282	0.101228182756875	0.00306998431835033	0.221416183356162
ENSBTAG00000034225	344.132636737036	0.160217311644871	0.101993052726687	0.00308867047363374	0.221416183356162
ENSBTAG00000001110	112.544441631611	-0.136572233460362	0.192544402646823	0.00311116867990642	0.221924898558276
ENSBTAG00000014225	268.938541015375	-0.149766258266553	0.130709490312669	0.00315763779436305	0.224130063935848
ENSBTAG00000007129	76.9799722813451	0.139136783813606	0.174190707688065	0.00319815479301244	0.22589319810057
ENSBTAG00000021535	7796.29455132567	0.139671064856112	0.170501549175213	0.00321514415227465	0.22598542482988
ENSBTAG00000008934	16.8804792738213	-0.119666227640297	0.228732176687927	0.00332662178415936	0.232493729515729
ENSBTAG00000010745	320.344717284679	-0.150533471791809	0.122729410353198	0.00334000985562883	0.232493729515729
ENSBTAG00000047357	46.7873340310924	-0.146241357657558	0.134522331086494	0.00339607158568692	0.233912475203649
ENSBTAG00000010151	259.571621753799	-0.150865113208281	0.119647736036043	0.00342532668942813	0.233912475203649
ENSBTAG00000061192	12.4371008193623	-0.0830126054669433	0.234503083773857	0.00340103771039046	0.233912475203649
ENSBTAG00000013530	57.2491938203721	-0.138107048030024	0.166082701585622	0.00341406538274168	0.233912475203649
ENSBTAG00000015392	83.2857933799932	-0.134592040828297	0.179929310491683	0.00344395433075059	0.234075179017855
ENSBTAG00000013341	160.184856697604	-0.153101202041292	0.11212858440513	0.00350396760115772	0.237036005469867
ENSBTAG00000000253	1955.11478075432	-0.160548547003477	0.0876552687577076	0.00353719769053381	0.238165801508886
ENSBTAG00000014855	72.1203760236837	0.131665416469705	0.184168417010328	0.00358771703628983	0.238227717861291
ENSBTAG00000000640	527.885104095686	0.15125043445209	0.115155633415258	0.00358516410011884	0.238227717861291
ENSBTAG00000034396	358.77193861874	0.159719884257985	0.0929520249544421	0.00356011461102814	0.238227717861291
ENSBTAG00000022450	192.987873781178	0.157532678548379	0.0974982320163387	0.00370292321377099	0.244134873622257
ENSBTAG00000069241	87.4564151294808	-0.12943238694887	0.186521206418966	0.0037105654329429	0.244134873622257
ENSBTAG00000030453	392.134710240508	0.158883753386246	0.0908810913632846	0.00377520531176018	0.247258787896148
ENSBTAG00000021964	23.2899951976381	-0.093221544937503	0.231923371375213	0.00380681212838165	0.248200705691635
ENSBTAG00000008232	289.953697839232	-0.149119628469351	0.115306783387189	0.00385395065135427	0.250142229438575
ENSBTAG00000061194	500.601637268354	-0.157099149174826	0.094838362415839	0.00392317975780838	0.253493709104309
ENSBTAG00000015276	216.489312939012	-0.14510471494225	0.123238597714854	0.00395941695309213	0.254693030701359
ENSBTAG00000017416	497.468105327502	0.154686762070173	0.100280273612188	0.00399718250455072	0.255979567591428
ENSBTAG00000007983	85.4280248959505	-0.131479443171523	0.1633180917571	0.00406980222114117	0.257937990552795
ENSBTAG00000012338	821.276651813987	-0.153325461754045	0.102306886471655	0.00408025909985401	0.257937990552795
ENSBTAG00000048984	26.2506861657651	-0.121934982261182	0.194993952685924	0.00408146726671089	0.257937990552795
ENSBTAG00000015980	282.037308172788	-0.124172568865576	0.187409528920286	0.00410505294910854	0.258295667876441
ENSBTAG00000024643	107.907939152891	0.128519060021804	0.168517444083986	0.00421605359066187	0.261754712269935
ENSBTAG00000058571	17.6794456081853	-0.115553048160797	0.20564914322414	0.00421883366436175	0.261754712269935
ENSBTAG00000021487	21.5141000606028	-0.0930941620758507	0.224404750296391	0.0042871894021587	0.261754712269935
ENSBTAG00000047801	365.59327661668	0.11109391929106	0.212460125890447	0.00425102736909492	0.261754712269935
ENSBTAG00000006759	166.662335748557	0.151136202866749	0.104463822450121	0.00428252513439161	0.261754712269935
ENSBTAG00000007007	159.824290028444	0.15690754776906	0.0873725709384704	0.00423523656079032	0.261754712269935
ENSBTAG00000013105	27.603301100308	-0.0962206592883492	0.225135307700738	0.0042057903594012	0.261754712269935
ENSBTAG00000008436	45.052626980635	-0.140830350916729	0.126968878263392	0.00432583668837377	0.262999919167838
ENSBTAG00000014233	793.041231836958	0.151016024641372	0.102419106647209	0.00447012380860715	0.268742245682642
ENSBTAG00000005367	170.22166936868	-0.14294431405237	0.119688921677012	0.00445433957682559	0.268742245682642
ENSBTAG00000058609	143.68186398188	0.121542239773995	0.182279587680965	0.00447623977818267	0.268742245682642
ENSBTAG00000015333	492.084682703802	0.153187522528631	0.0970732283147142	0.00450380646301704	0.269275300106276
ENSBTAG00000021223	276.58612604875	-0.133459334074022	0.141318786521569	0.00459567730414373	0.270351914204807
ENSBTAG00000014917	625.151291165889	0.147471973050117	0.108761310683157	0.00455040547134087	0.270351914204807
ENSBTAG00000000202	65.3461111693434	-0.14644238772522	0.110553133299943	0.00457501856230501	0.270351914204807
ENSBTAG00000060794	112.529032550977	0.145752422226144	0.111689676519955	0.00459686438893593	0.270351914204807
ENSBTAG00000021869	203.821937650152	0.131493939249219	0.145904011255378	0.0046454560359644	0.271688492104496
ENSBTAG00000011415	539.036352255763	0.137174387699997	0.128756730759487	0.00473034312942306	0.271688492104496
ENSBTAG00000020100	16.4211549342728	-0.0999441631767105	0.213919766744095	0.00475157887503179	0.271688492104496
ENSBTAG00000021333	32.234142596588	-0.111673577104384	0.199537369183353	0.00471263678047353	0.271688492104496
ENSBTAG00000005970	1963.37271278693	0.124558489276501	0.165318282834207	0.00472303477783088	0.271688492104496
ENSBTAG00000057306	82.9372361496065	-0.128351735065702	0.154253965098547	0.00469353441581472	0.271688492104496
ENSBTAG00000004344	12747.2452624235	0.0940756641283315	0.217270274582844	0.00474655608251565	0.271688492104496
ENSBTAG00000003064	1089.53525337941	0.151915551425178	0.0862618646327297	0.00542258072147654	0.272343130037324
ENSBTAG00000066218	175.760316451247	-0.121972884741439	0.165103811060563	0.00502074999867495	0.272343130037324
ENSBTAG00000021251	139.608490603544	-0.135224310334749	0.121922797811723	0.00551906405516682	0.272343130037324
ENSBTAG00000000213	225.309065504615	0.13560512956875	0.128255097771667	0.00498992863678206	0.272343130037324
ENSBTAG00000002890	902.336820115668	0.1529023229556	0.0861113688728688	0.00516888501948528	0.272343130037324
ENSBTAG00000034978	726.627938645583	0.152987534054258	0.0844593524904222	0.00514417168387562	0.272343130037324
ENSBTAG00000012618	35.2269119370255	-0.113110952734172	0.177374479372628	0.00551127463520121	0.272343130037324
ENSBTAG00000040338	230.984652490674	-0.130319219531235	0.143484645965091	0.00490158575906333	0.272343130037324
ENSBTAG00000021823	456.70939255563	-0.116950807122726	0.173969025305637	0.00523340108639728	0.272343130037324
ENSBTAG00000014538	17.9042332491121	-0.100462604835219	0.205790005877321	0.00519052385788146	0.272343130037324
ENSBTAG00000005225	267.388802362643	0.152860292674718	0.0918798125187879	0.00495195050484604	0.272343130037324
ENSBTAG00000020636	38.2307368978571	-0.123303697282981	0.161040016286792	0.00502589614070703	0.272343130037324
ENSBTAG00000014129	1287.16282445954	0.150384757094342	0.0735392880876254	0.00482765407194122	0.272343130037324
ENSBTAG00000031861	416.630181897692	0.144379646330025	0.105947215904091	0.00539554531515387	0.272343130037324
ENSBTAG00000005419	2866.87445952069	-0.133877529061858	0.126741981426127	0.00536274263589537	0.272343130037324
ENSBTAG00000021069	11.812030897044	-0.0880066300937375	0.210936485787369	0.00536261482925927	0.272343130037324
ENSBTAG00000006587	50.7544601938586	-0.132724192556202	0.133136356249496	0.00511556623041157	0.272343130037324
ENSBTAG00000018925	120.474566743599	0.150664630655822	0.0935222961637151	0.00534333904512144	0.272343130037324
ENSBTAG00000000157	45.3902617795542	0.127084090599663	0.143027037319515	0.00536831465736303	0.272343130037324
ENSBTAG00000003408	155.990405956721	0.115194889626974	0.186274231659902	0.00492670786077696	0.272343130037324
ENSBTAG00000032163	130.944002137831	0.133077408781659	0.130318501782384	0.00523983948503832	0.272343130037324
ENSBTAG00000014536	666.039760082287	-0.1456028973898	0.103103537646987	0.00546632949243332	0.272343130037324
ENSBTAG00000006366	107.18352962157	-0.120829125862087	0.162875449086284	0.00524708093813035	0.272343130037324
ENSBTAG00000061085	74.7493738710728	-0.115488329001505	0.180967819396734	0.00510483859179914	0.272343130037324
ENSBTAG00000005843	170.615381372115	0.149639718239667	0.0944777443543706	0.00550405810800889	0.272343130037324
ENSBTAG00000016548	309.560777091352	-0.0991315902947026	0.206450687604856	0.00522991415463724	0.272343130037324
ENSBTAG00000048591	11.037044114832	-0.104751323289319	0.19755610245201	0.0053414715834034	0.272343130037324
ENSBTAG00000007960	948.560598940277	0.114577863555599	0.18050781027946	0.00521688477238391	0.272343130037324
ENSBTAG00000023218	327.422264249192	0.149450680159428	0.100714835421897	0.0049231778684863	0.272343130037324
ENSBTAG00000003460	642.755469056789	0.14671489941722	0.101741056577276	0.00538455457633939	0.272343130037324
ENSBTAG00000063135	133.800216768802	-0.119043853907274	0.169364582640114	0.00518682969973519	0.272343130037324
ENSBTAG00000049714	21.2571076541309	-0.106371167240281	0.203696145342065	0.00491647041098884	0.272343130037324
ENSBTAG00000017799	423.531554219473	0.151056252821791	0.0775355739517027	0.00522612098161685	0.272343130037324
ENSBTAG00000015648	199.532152667602	0.135252129903732	0.122086477828167	0.0055003406112086	0.272343130037324
ENSBTAG00000020164	166.987260204792	0.136379622596077	0.12048166093843	0.00544223357473482	0.272343130037324
ENSBTAG00000011990	14.9178783603451	-0.109375067294228	0.186471073869825	0.00547917392415949	0.272343130037324
ENSBTAG00000020853	290.030502734561	-0.120366219956207	0.174441991390396	0.00484916284988436	0.272343130037324
ENSBTAG00000009302	20.0411911057866	0.10657546985328	0.198897599484843	0.00513081818009379	0.272343130037324
ENSBTAG00000003632	322.831172824424	-0.137793601894514	0.126145848242279	0.00479849127731345	0.272343130037324
ENSBTAG00000014435	15.447963509351	-0.105828213216132	0.206243640750163	0.00483154568136459	0.272343130037324
ENSBTAG00000000359	675.696167756284	0.15009945461457	0.0920987462532986	0.00560249408962094	0.274639170752474
ENSBTAG00000006780	33.5359875651099	-0.128531377986288	0.135506394414988	0.00560371408156204	0.274639170752474
ENSBTAG00000015209	286.310008034833	-0.150775405606876	0.0811383699058493	0.00562730625609055	0.274860528284775
ENSBTAG00000031165	644.722095421981	0.141319015313243	0.108875833288493	0.00568535709067395	0.275156828626259
ENSBTAG00000006139	89.7374970129057	-0.121327784040248	0.152209887628624	0.00569066104036541	0.275156828626259
ENSBTAG00000019918	453.977737145252	0.147116358581777	0.0985571098763733	0.00566594424137419	0.275156828626259
ENSBTAG00000009341	14.2649528631266	-0.106257737317192	0.18630358158358	0.00580134183787808	0.276492124413409
ENSBTAG00000030366	335.949092379421	0.15045971174131	0.0816607051913143	0.0057482446275862	0.276492124413409
ENSBTAG00000025540	62.4773975012137	-0.132962967692943	0.12311235813427	0.00581422122959698	0.276492124413409
ENSBTAG00000016197	851.678949517878	-0.150044705708524	0.0895154256554268	0.0058028606806644	0.276492124413409
ENSBTAG00000050510	85.7420995646766	-0.0897648739446368	0.205258853037681	0.00578886330042696	0.276492124413409
ENSBTAG00000017251	247.144462635219	0.120653576426876	0.151162252316854	0.00584480805219362	0.277032365868612
ENSBTAG00000005809	924.836876578813	-0.150283006726834	0.085105758233335	0.00588371356931091	0.277962061705577
ENSBTAG00000023744	210.970986383934	-0.147833571428164	0.094899812776335	0.00591354846414776	0.27819434005348
ENSBTAG00000001165	147.871896187039	-0.142676483662125	0.104582818116069	0.00592724424987289	0.27819434005348
ENSBTAG00000011763	202.317381664789	0.13442679373623	0.118764907411851	0.00596043698074478	0.278843949531012
ENSBTAG00000058752	262.833574096178	0.140459313556234	0.107929444772783	0.00598354736015508	0.279019203600241
ENSBTAG00000012908	343.066281796402	0.118474303854101	0.153377257117914	0.00603648519172389	0.280428623514511
ENSBTAG00000009310	136.617879068675	0.147307679918037	0.0948853438888419	0.0060526963642871	0.280428623514511
ENSBTAG00000013802	247.411524467736	0.0941050883361824	0.197817687856198	0.00614250730720473	0.280975834252422
ENSBTAG00000008131	212.517500144158	0.148372882384366	0.0917220940152289	0.00609422158623345	0.280975834252422
ENSBTAG00000047281	425.90389293599	-0.133553484569477	0.118733990991192	0.00613335730277834	0.280975834252422
ENSBTAG00000025778	160.505371086958	-0.145374485637337	0.0982147772092879	0.00613732727361619	0.280975834252422
ENSBTAG00000059493	56.3423437930762	-0.0863289985168176	0.202219212945961	0.00620057843161796	0.281982156381118
ENSBTAG00000015327	1298.22944081194	-0.147795655200764	0.0922616567281195	0.00620364658011066	0.281982156381118
ENSBTAG00000069469	11.5414318109259	-0.100020625037603	0.189577706006044	0.00622883089495411	0.281988613622585
ENSBTAG00000039708	18.3429193011332	-0.106049114997082	0.178910184084559	0.0062429292626556	0.281988613622585
ENSBTAG00000010792	432.092948772729	0.143835919528301	0.100011240932197	0.00628074192613331	0.282810032542671
ENSBTAG00000000937	402.554297068466	0.128748208867549	0.125297870595719	0.00639163499998721	0.284250212082764
ENSBTAG00000037539	36.4215964048334	-0.111200237077503	0.165496960129202	0.0063704652466705	0.284250212082764
ENSBTAG00000009632	296.309985353721	0.132213414276397	0.118891357227622	0.00638441307121037	0.284250212082764
ENSBTAG00000054505	31.288126756611	-0.110282566975409	0.167998980814798	0.00634790459321106	0.284250212082764
ENSBTAG00000000211	188.314386626322	-0.127576718259083	0.127326492468576	0.00641841578134515	0.284557005603132
ENSBTAG00000010229	24.3315038009921	0.104980121513493	0.177820535589451	0.00643803066323971	0.284557005603132
ENSBTAG00000033367	88.4107242652716	-0.107426743605635	0.171746824413518	0.00650435313408098	0.286609248651293
ENSBTAG00000014318	529.649551784641	0.116444739440242	0.149437497971536	0.0066036953257832	0.287377621149059
ENSBTAG00000019129	72.5507995514774	-0.119798952134041	0.141484094522582	0.00662151226466011	0.287377621149059
ENSBTAG00000019807	534.144653553505	-0.0745445761101511	0.200662498632358	0.00654207028983226	0.287377621149059
ENSBTAG00000016060	257.49141718762	0.100784918964965	0.183056564513553	0.00658972915345039	0.287377621149059
ENSBTAG00000014971	301.494824842874	0.138713137584774	0.106358009968405	0.00660654993413749	0.287377621149059
ENSBTAG00000015955	926.765226936319	-0.143811412249888	0.0974737519640476	0.0066594753204982	0.288157296976152
ENSBTAG00000009520	15.3422467668055	-0.0857220318903745	0.196931217830441	0.00675726845411812	0.290504713913336
ENSBTAG00000012919	775.97739884092	-0.137997803832248	0.106553142896088	0.00675229014848379	0.290504713913336
ENSBTAG00000000786	678.579833062024	-0.133508923947923	0.113430878193492	0.00679437078137236	0.290504713913336
ENSBTAG00000005792	232.267201060971	0.145226843456909	0.0936611167549068	0.00678762692500322	0.290504713913336
ENSBTAG00000004271	889.516690675532	0.146597894801967	0.0894884637084477	0.00681562262333292	0.290551202306521
ENSBTAG00000003898	3476.49784001455	-0.137413494750658	0.106687520876561	0.0068769581653005	0.291441441775926
ENSBTAG00000019215	420.938311621784	0.147109468114362	0.0856303048191036	0.00685835858207177	0.291441441775926
ENSBTAG00000039888	209.842793713449	-0.142275559750154	0.0981574622413103	0.00698818693377662	0.292782445610394
ENSBTAG00000016709	139.63655441218	-0.133789949495109	0.111686687538324	0.00698281726869278	0.292782445610394
ENSBTAG00000001552	351.708935477255	0.14387612434011	0.0951294889836611	0.00698987863765531	0.292782445610394
ENSBTAG00000008190	108.164852291434	-0.138756330619117	0.103916112780268	0.00698905859533086	0.292782445610394
ENSBTAG00000017375	66.7664960849999	0.123347274128886	0.12946958139259	0.0070325295028131	0.293715123495751
ENSBTAG00000001857	205.065165127244	-0.135596120918731	0.108270441658012	0.00707791813787159	0.294756423261826
ENSBTAG00000000873	531.818987788629	-0.120242312808337	0.134975616994037	0.00709985888252669	0.294818059476447
ENSBTAG00000063883	131.187767839416	0.135847178484336	0.107628317111062	0.00712053537987845	0.294826995082381
ENSBTAG00000015717	28.0425323292919	0.0752678185360829	0.195973771109078	0.00721231092114956	0.297771312500985
ENSBTAG00000006246	94.3954103361987	0.1194098967977	0.134216957968095	0.00733995073047281	0.29961371700404
ENSBTAG00000018318	20.4147767514264	0.103179610148125	0.168092345550613	0.00736090331177946	0.29961371700404
ENSBTAG00000020575	82.3920053736554	-0.116648972952825	0.140347155994208	0.00729358602660727	0.29961371700404
ENSBTAG00000012178	168.748641966732	-0.094034621703843	0.183280623797991	0.00734495349348934	0.29961371700404
ENSBTAG00000015893	14.5409263697483	-0.0962488818340339	0.180702534705232	0.00730447037476033	0.29961371700404
ENSBTAG00000004316	920.610459560732	0.137411804670889	0.103029973647107	0.00752031988249371	0.305015328162043
ENSBTAG00000021483	233.523740123461	0.122257739696868	0.127032725323945	0.00753594675728276	0.305015328162043
ENSBTAG00000010867	1905.75107261218	-0.141335612963583	0.0959464389908687	0.00765207606929113	0.308848078662229
ENSBTAG00000015355	203.635144206473	-0.138332517765496	0.100217152148865	0.00779478670822912	0.313655469637891
ENSBTAG00000016429	1251.52908941598	-0.132368459277329	0.108923186609411	0.00781472091054222	0.313655469637891
ENSBTAG00000016296	2963.2833116421	-0.119041602969509	0.129917127399303	0.007897796408494	0.314172642557148
ENSBTAG00000005273	6961.4997729901	0.117442447006949	0.132485376504849	0.00794466311207397	0.314172642557148
ENSBTAG00000020937	52.7110091390786	0.126592506106762	0.116762614862712	0.00795842976843355	0.314172642557148
ENSBTAG00000011217	352.537295530192	0.138797415327961	0.0987100473411705	0.00795000250743771	0.314172642557148
ENSBTAG00000001021	3904.09852278295	-0.099663784742472	0.168403410680877	0.00787822751151979	0.314172642557148
ENSBTAG00000006054	192.599354217778	-0.118127100003246	0.131106630630996	0.00795737482365798	0.314172642557148
ENSBTAG00000003849	215.331394751758	0.141895955871156	0.0928412407217995	0.00798538618627024	0.314375490595541
ENSBTAG00000009104	513.297803240846	0.13019958023249	0.110654210766856	0.00808479035424137	0.314384785720736
ENSBTAG00000047874	540.982644094983	0.122286149045982	0.123364399304966	0.0080117788042265	0.314384785720736
ENSBTAG00000015436	1061.2555534839	-0.120666904939057	0.125633628590625	0.00807950978014017	0.314384785720736
ENSBTAG00000056510	97.8953520199366	-0.102897085944705	0.159921822333031	0.00809471549048464	0.314384785720736
ENSBTAG00000016527	138.26236777168	-0.132269972578349	0.107723123891907	0.00807612563876654	0.314384785720736
ENSBTAG00000064481	162.09462325281	0.118032977715035	0.128570437358166	0.00830292131607659	0.31558764137364
ENSBTAG00000015595	102.107575354359	-0.124522557098077	0.117819856950771	0.00831629654150593	0.31558764137364
ENSBTAG00000008032	312.309421249866	0.131814168740866	0.107924629126154	0.00816695070869244	0.31558764137364
ENSBTAG00000017245	123.504476955084	-0.136963891320807	0.100071758091794	0.0082614528558465	0.31558764137364
ENSBTAG00000062533	135.534349564398	-0.131673708011362	0.106909811353812	0.0084220560592383	0.31558764137364
ENSBTAG00000004161	526.042447975147	0.142822453084734	0.0792413775548661	0.00823248469847568	0.31558764137364
ENSBTAG00000018872	1520.45441898309	-0.13545815917864	0.102388609339617	0.00824071677506218	0.31558764137364
ENSBTAG00000060475	44.7563322831661	-0.0915416803123645	0.175390166142594	0.00843231604752941	0.31558764137364
ENSBTAG00000008527	3534.00005326129	0.142886204711881	0.0881478469538166	0.00822207922875868	0.31558764137364
ENSBTAG00000015836	475.699786940224	-0.141095930573761	0.0922822008162789	0.00836299030499965	0.31558764137364
ENSBTAG00000030882	5774.69572239473	-0.137852628281338	0.098620679676054	0.00827949046245915	0.31558764137364
ENSBTAG00000022886	11.1689406353105	-0.0758306408684264	0.188191570312207	0.00837716781235635	0.31558764137364
ENSBTAG00000003577	617.503532803795	0.138014208583947	0.0978570491780198	0.00838807823094774	0.31558764137364
ENSBTAG00000016568	564.284659837922	0.126590958078755	0.114123336953766	0.00842319981576169	0.31558764137364
ENSBTAG00000069945	224.93911496222	-0.121536271389469	0.121492071859163	0.00848231447387052	0.31663644884456
ENSBTAG00000008278	267.382937184726	-0.112416376791528	0.137024995157011	0.00852624746991441	0.31745400463565
ENSBTAG00000016887	461.593303981765	0.133818217075686	0.103341573444116	0.00855100191899099	0.317555120233869
ENSBTAG00000061497	18.6391994795944	-0.0847562974450798	0.181652671359298	0.00857899904798876	0.31777582848964
ENSBTAG00000013333	3331.79737691395	0.11275110692181	0.135710090943661	0.00861149252326517	0.318161527609559
ENSBTAG00000018295	345.637804381584	0.124352153212223	0.116263642150572	0.00863953648851358	0.318381282002538
ENSBTAG00000020959	846.73910517796	0.130840697568346	0.106601751281121	0.00874781383268142	0.32126812649963
ENSBTAG00000015208	27.3292799959101	0.101552287443989	0.155694968910497	0.00876246607775381	0.32126812649963
ENSBTAG00000014626	336.829743827039	0.141784038799132	0.0862231651441348	0.00880998345450003	0.322190486283987
ENSBTAG00000011395	225.037088328493	0.141813472087179	0.0843604680580578	0.0088759447214754	0.323780980991745
ENSBTAG00000008461	286.867176408286	0.135489875683217	0.098945443974772	0.00902908934630033	0.32699193545518
ENSBTAG00000017744	339.162278526383	0.135723457418757	0.0985850631846898	0.00903204874114522	0.32699193545518
ENSBTAG00000053210	177.900349912765	0.136266384492546	0.0977830597659482	0.00902641936722527	0.32699193545518
ENSBTAG00000026758	1002.15145828719	-0.0877352046069713	0.172613453898457	0.00932635385800846	0.327752527856012
ENSBTAG00000020451	390.159074514042	0.125433434522067	0.112362296839226	0.00911661202792271	0.327752527856012
ENSBTAG00000014262	178.821546080394	0.100170239049473	0.152861876174228	0.00936494658748631	0.327752527856012
ENSBTAG00000068593	57.0360807706625	0.0773332646688249	0.181659432160994	0.00932951613869348	0.327752527856012
ENSBTAG00000010285	18.9766086211492	0.0788222926060578	0.18101550878707	0.0092950756961046	0.327752527856012
ENSBTAG00000032777	289.711039554133	0.140916925640353	0.0816399849000827	0.00923846031004541	0.327752527856012
ENSBTAG00000009962	177.957137875865	0.137629671262753	0.0948827648011743	0.00918057389573839	0.327752527856012
ENSBTAG00000007662	5813.48355226415	0.0973366606909462	0.158247749710025	0.00932224680058333	0.327752527856012
ENSBTAG00000047449	11.0134358984944	0.0604579435677164	0.183397975150361	0.00918395205473162	0.327752527856012
ENSBTAG00000018235	44.8961750176314	-0.098519055947655	0.155758087446814	0.00937150679968611	0.327752527856012
ENSBTAG00000006754	420.712600818061	-0.0875717472863053	0.173061227359784	0.00929436001548483	0.327752527856012
ENSBTAG00000003575	11.9774916127998	-0.0865170152677801	0.175393105961982	0.00915173817408264	0.327752527856012
ENSBTAG00000010765	84.0811337725124	0.119977387352053	0.11932322554017	0.00928719928644165	0.327752527856012
ENSBTAG00000003049	43.7932241511264	-0.0982634395081013	0.157192474216774	0.00925685085424474	0.327752527856012
ENSBTAG00000065834	415.289353729934	0.120782861451357	0.117459315575452	0.00942387974365671	0.327991988469443
ENSBTAG00000039770	656.294756185251	0.134159248396981	0.0993668235348726	0.00941231125734465	0.327991988469443
ENSBTAG00000059251	59.6123476409256	-0.113819091717011	0.128005293557446	0.0094482623571761	0.328048222420603
ENSBTAG00000066633	73.9328134210597	-0.111090915846932	0.131894422460968	0.00955109448364991	0.329856975711103
ENSBTAG00000019510	404.776211274001	0.138306439465012	0.0916768952988406	0.00957106168321229	0.329856975711103
ENSBTAG00000058588	17.9026440030067	-0.0871352424136724	0.171140969941836	0.00961481919624284	0.329856975711103
ENSBTAG00000009107	35.093607976634	-0.105369700375781	0.14155955891503	0.00960051875806825	0.329856975711103
ENSBTAG00000061585	17.1978853391626	-0.0831715359726402	0.175601152107596	0.00959425783893442	0.329856975711103
ENSBTAG00000008921	41.8137660813926	0.0835317188339912	0.17419261301942	0.00974761656958527	0.332827979031171
ENSBTAG00000006927	507.307139956489	0.139894340721156	0.0832425498906426	0.00974303362729116	0.332827979031171
ENSBTAG00000012803	197.31190101646	0.132258028046734	0.100210652528679	0.00990615429417404	0.336645701001778
ENSBTAG00000000277	221.09714400859	-0.104202352941591	0.141528557665716	0.0098922146452421	0.336645701001778
ENSBTAG00000002224	20.5268485868047	-0.0810379262681292	0.174830569668045	0.0100064685747183	0.339157390739064
ENSBTAG00000011600	260.739086464808	0.104812821627759	0.139510337114098	0.0100297583682688	0.339157390739064
ENSBTAG00000016716	125.51046415263	0.105151919411541	0.138782595361282	0.0100506770661101	0.339157390739064
ENSBTAG00000015354	598.297061572289	0.111750296084623	0.127014265246727	0.0101971095721383	0.339347736576257
ENSBTAG00000009725	18236.0527484889	-0.136236812774454	0.0929125364114393	0.0102046014986724	0.339347736576257
ENSBTAG00000005629	949.577105314245	-0.122501883755385	0.111679386643625	0.0102211754926848	0.339347736576257
ENSBTAG00000057674	34.1645740649295	-0.094389576402071	0.156429301584328	0.0101723204277099	0.339347736576257
ENSBTAG00000035370	110.066327720043	0.133330908874533	0.0977271272244593	0.0101852081060531	0.339347736576257
ENSBTAG00000045885	68.951965437964	0.109761968736451	0.13058819487439	0.0101232421721117	0.339347736576257
ENSBTAG00000010264	47.5483696066761	-0.0889622723051507	0.165159804724946	0.0101038567148936	0.339347736576257
ENSBTAG00000016298	1480.79794714319	0.137880041330159	0.0886505622462682	0.010277286017075	0.340426239586283
ENSBTAG00000035081	533.719615431434	-0.119604869722351	0.114151522202777	0.010560249575767	0.342614498400258
ENSBTAG00000000124	13.7895038446975	-0.0799087275819171	0.172123457559914	0.0106162755462886	0.342614498400258
ENSBTAG00000005475	83.2196630783279	-0.0542062442607258	0.176708420335518	0.01043429940399	0.342614498400258
ENSBTAG00000010604	178.648304822	0.120990347322166	0.112103414361598	0.0106286821281779	0.342614498400258
ENSBTAG00000000141	254.922413081715	0.126056592096312	0.106414834218037	0.0104331718832562	0.342614498400258
ENSBTAG00000007149	189.566090520289	-0.0957030737473793	0.152550937244216	0.0104091153356475	0.342614498400258
ENSBTAG00000001405	942.797935706975	0.086442703541656	0.165623675721457	0.0105200871185047	0.342614498400258
ENSBTAG00000033315	469.604081255304	0.113896655693255	0.122217255033834	0.0105105506092798	0.342614498400258
ENSBTAG00000000654	91.8817496039564	0.0795392382370222	0.172416644101108	0.0106216731894184	0.342614498400258
ENSBTAG00000006347	123.95779733458	0.124147189793153	0.108726237297116	0.0104558506384892	0.342614498400258
ENSBTAG00000030587	1257.65525888952	-0.137177685316544	0.0894879936837256	0.0104724434000812	0.342614498400258
ENSBTAG00000016566	584.057010180066	0.106462941378575	0.133089096462165	0.0106186133045962	0.342614498400258
ENSBTAG00000031941	1498.87241981652	-0.128238078806574	0.102898859071182	0.0106770442066441	0.342640378560212
ENSBTAG00000010042	850.807456028039	0.131189112962172	0.0991229888637367	0.0106619464719135	0.342640378560212
ENSBTAG00000046765	880.650611829642	0.11577216323164	0.118612460319204	0.0107277981893423	0.342742448137988
ENSBTAG00000006919	465.690073737254	0.125535563558094	0.106126924222179	0.0107166572583065	0.342742448137988
ENSBTAG00000048664	66.7711109983666	0.123896009282423	0.10786557793119	0.0108028012344726	0.343503420243498
ENSBTAG00000000948	818.788199000897	0.136791883403769	0.0770907674665773	0.0107901613405321	0.343503420243498
ENSBTAG00000033669	654.272901292269	-0.129951467713318	0.100256819049278	0.0108231350399437	0.343503420243498
ENSBTAG00000000613	537.156427333179	0.135265636976795	0.092021934058547	0.0108557251506965	0.343780535596454
ENSBTAG00000011905	350.142834772233	0.118324808375965	0.114508110933747	0.0109063241721454	0.344625493413253
ENSBTAG00000045565	40.2495213830332	-0.107611519019324	0.129100634504424	0.0110263962263282	0.346898129312584
ENSBTAG00000012050	22.7094635450765	-0.0827696274180997	0.166834249931682	0.0110262580082901	0.346898129312584
ENSBTAG00000013218	1008.99769238426	0.127722512174016	0.102099871093055	0.0111502277077919	0.348143219530025
ENSBTAG00000053885	33.7773408956854	0.0852994949742414	0.163313355422879	0.0111105125785955	0.348143219530025
ENSBTAG00000060805	29.4549263401201	-0.0641445851724954	0.176624061922597	0.0111626183234695	0.348143219530025
ENSBTAG00000017514	90.1545466897045	-0.110076593364386	0.124878203064549	0.0111379978317931	0.348143219530025
ENSBTAG00000012480	257.280738281186	-0.125857681991768	0.104032029475988	0.0112699805152834	0.349223976870362
ENSBTAG00000016791	141.251458067575	0.132628733918068	0.0952299340255347	0.0112283473220547	0.349223976870362
ENSBTAG00000017747	30.16591815243	-0.105903573877719	0.130564942303222	0.0112578085676361	0.349223976870362
ENSBTAG00000014588	327.260088697166	0.120900423507663	0.10990556040063	0.0113053364654548	0.349567796417894
ENSBTAG00000004787	172.170805230801	-0.114956323131339	0.117312482061369	0.0113320509603205	0.349643516675069
ENSBTAG00000016252	367.659827656576	0.119383998495025	0.111469529932214	0.0113953653056909	0.350845766430985
ENSBTAG00000057054	96.6764776155787	0.103621869755333	0.133262496086916	0.0114241695251956	0.350982641126957
ENSBTAG00000061822	1205.91270088969	-0.103871805446596	0.131479165514918	0.0117052003865975	0.355861456125377
ENSBTAG00000003485	177.074560759997	0.129761767247298	0.0980224398628195	0.0116570532914543	0.355861456125377
ENSBTAG00000036016	121.407986583253	0.126125689041776	0.102652876210292	0.0116393284110702	0.355861456125377
ENSBTAG00000018390	11.2216594041087	-0.0665202878489739	0.174288152704928	0.0117064563955465	0.355861456125377
ENSBTAG00000000345	538.977472894659	-0.0879438954520473	0.156376391476462	0.0116739192751233	0.355861456125377
ENSBTAG00000018408	559.401004244434	0.13310917477518	0.0924214705033399	0.011810306146897	0.356823646510208
ENSBTAG00000006881	273.655532244304	0.108249757557564	0.12445624649296	0.0118371644827455	0.356823646510208
ENSBTAG00000020215	401.28894069062	0.135365579118487	0.0869892456953629	0.0117741088034125	0.356823646510208
ENSBTAG00000002345	241.680387076641	0.135159788352725	0.0874218322296366	0.011822689758746	0.356823646510208
ENSBTAG00000019855	189.295942860101	-0.109648866662305	0.122284317168402	0.0118927083886598	0.357065323830573
ENSBTAG00000006379	669.585183073511	-0.109025554085889	0.123135844002264	0.01189474324649	0.357065323830573
ENSBTAG00000010413	20.1410461093517	0.0675724834667598	0.173131900781454	0.0119363154161236	0.357345686502282
ENSBTAG00000006072	275.688397303512	0.123524368415174	0.104878795644252	0.0119536831767714	0.357345686502282
ENSBTAG00000019611	304.622586192929	0.133070037626543	0.0914930462709817	0.012081293628619	0.360412753405325
ENSBTAG00000017122	844.345742360335	-0.119695057484844	0.108770339017163	0.0121621611664238	0.362075579022727
ENSBTAG00000021762	392.766699469274	0.130127698313302	0.0959084277116219	0.012219174530245	0.362168130052023
ENSBTAG00000007136	62.2981782316205	0.10315275915815	0.13028339197989	0.0121960675266359	0.362168130052023
ENSBTAG00000021072	361.037092622188	-0.120650501955934	0.107441019260449	0.01224067453226	0.362168130052023
ENSBTAG00000010345	309.385963812445	-0.0898481162901951	0.150087817373626	0.0123011460086182	0.362286059121136
ENSBTAG00000007584	206.294902275707	-0.110956709849114	0.118850171445873	0.0123507293799777	0.362286059121136
ENSBTAG00000019275	69.2909687957001	0.126008063405725	0.100783557013624	0.0123955185749684	0.362286059121136
ENSBTAG00000019085	421.985243835918	0.12555926978995	0.101346445127696	0.0123859712030511	0.362286059121136
ENSBTAG00000020428	381.589714753898	0.119165813898755	0.108802017983724	0.0123715574978507	0.362286059121136
ENSBTAG00000033621	315.751147813799	-0.116081813522767	0.112567697857613	0.012324339002726	0.362286059121136
ENSBTAG00000037902	15.9617821081428	-0.0906355492673936	0.147993302486561	0.0124752892550162	0.36314432904147
ENSBTAG00000011027	3009.06949940761	-0.120181886757403	0.107387436133206	0.0124609922661713	0.36314432904147
ENSBTAG00000056171	392.93818850838	0.125716811712264	0.100815845711762	0.0125212066742477	0.363746102760553
ENSBTAG00000004940	22.3965654253196	-0.0804271176342831	0.160846273253488	0.0126255204116891	0.365303461068331
ENSBTAG00000031871	26.1268053272503	-0.0923224609374669	0.144731380308831	0.0126158607814094	0.365303461068331
ENSBTAG00000021060	211.72352900884	0.105193133974656	0.125460214049725	0.012652785193795	0.365358681076939
ENSBTAG00000031950	402.0357206148	0.133260825901046	0.0884536339684005	0.0126908261640786	0.365724228396417
ENSBTAG00000018097	601.496006344433	-0.133841717988068	0.0788741724954547	0.0127692281659081	0.367249119047045
ENSBTAG00000018535	111.124200794752	0.130234409176969	0.093723202446509	0.0129214194094442	0.368185614299209
ENSBTAG00000017746	65.1803142216803	-0.0737978226489475	0.165942734290071	0.0128854346787275	0.368185614299209
ENSBTAG00000035998	707.543642402899	-0.109062835845174	0.119440754644299	0.0128945397231141	0.368185614299209
ENSBTAG00000003155	30.9472957468133	-0.0884539063672381	0.148760223384523	0.0129551048962245	0.368185614299209
ENSBTAG00000008275	120.469353166629	-0.112049693176083	0.115532468946903	0.0129550932643296	0.368185614299209
ENSBTAG00000046573	10.9527883323681	-0.0769283332211943	0.163012792409074	0.0129382295337022	0.368185614299209
ENSBTAG00000003323	106.830463680625	0.114612842736309	0.112299980653219	0.0130195293346368	0.368562668335524
ENSBTAG00000026275	43.9160113586199	0.0638171724211839	0.170342560854879	0.0130082572149196	0.368562668335524
ENSBTAG00000020214	189.89576021391	0.098562785871769	0.133018663709382	0.0131214185245727	0.368675678187635
ENSBTAG00000019020	1181.32601167128	0.122220957722747	0.103532408953129	0.0130744595531967	0.368675678187635
ENSBTAG00000007639	177.593708980542	0.124737029574212	0.100631495537893	0.013074885841191	0.368675678187635
ENSBTAG00000022003	102.92916769551	-0.123266902941927	0.102159791909257	0.0131514538544274	0.368675678187635
ENSBTAG00000031749	244.665723140897	-0.082031728894733	0.156456344909715	0.0131471432641322	0.368675678187635
ENSBTAG00000002615	141.232365617835	0.090886064713036	0.143844469640323	0.0132399699607996	0.369295097792947
ENSBTAG00000011400	96.5647474376449	-0.113052622725494	0.113483751629305	0.0132504383065413	0.369295097792947
ENSBTAG00000020854	56.6541421954938	-0.105700226271598	0.122611514419976	0.0132467213021764	0.369295097792947
ENSBTAG00000030960	382.784457703133	0.11346853259641	0.112848048685964	0.0133051285579189	0.370088831257995
ENSBTAG00000002580	3778.18941848507	-0.1326419990383	0.0869467843217575	0.0133302868639669	0.370088831257995
ENSBTAG00000054700	115.131400818092	0.0562658690710876	0.169593910405538	0.0133592660802478	0.370180124904404
ENSBTAG00000005969	661.671888461382	0.128922512982014	0.0944255094291726	0.0133927884255617	0.370396714825179
ENSBTAG00000059573	21.6283749207168	-0.0776781788601394	0.159983317651025	0.0134562982598972	0.371440233001646
ENSBTAG00000011929	16.5320921866873	0.0847616203939739	0.151127013301543	0.0135369877422447	0.371817654260411
ENSBTAG00000018181	89.7860809303185	-0.0803288419825952	0.156660698322258	0.013547384862705	0.371817654260411
ENSBTAG00000002321	424.211632498472	-0.108887540299484	0.117658829810049	0.0135317763952337	0.371817654260411
ENSBTAG00000018498	236.22392723611	0.12855310391345	0.0944280752682437	0.0135990836574611	0.372526989392312
ENSBTAG00000004371	244.57958236901	0.127071179627622	0.0964060296336056	0.0136376405137862	0.37287431150502
ENSBTAG00000003600	549.156050378733	-0.0581184767753874	0.168785182905057	0.0137352166269037	0.374456047292522
ENSBTAG00000001868	783.778770149897	-0.126420839002135	0.0969967952467697	0.0137474667928201	0.374456047292522
ENSBTAG00000000406	93.0938106545323	0.104179188012761	0.122680873629244	0.0138205885470256	0.375737472403947
ENSBTAG00000020305	384.052619061119	0.132272886278008	0.0796437409517776	0.0138597274613739	0.376091926536603
ENSBTAG00000005913	617.429490926646	0.13222672239272	0.0837878816992415	0.0139588058763325	0.378068484721947
ENSBTAG00000019075	170.146850118963	-0.108400905296413	0.116815713044989	0.0140290869402644	0.379259125182496
ENSBTAG00000018653	207.882250677389	0.0963070506672649	0.132339121074148	0.0141026135892568	0.380472804940594
ENSBTAG00000002382	69.1760710774817	0.109648761644662	0.114997267263426	0.0141591073656598	0.380472804940594
ENSBTAG00000021449	161.799773353346	0.121082935201828	0.102428090813997	0.0141353857336826	0.380472804940594
ENSBTAG00000009036	794.545238816952	0.128710679509718	0.0926248785826504	0.0141796027658477	0.380472804940594
ENSBTAG00000016363	704.333031378049	0.117359861348727	0.106261331235267	0.014236347265454	0.380577973558306
ENSBTAG00000005040	727.378050202076	0.131863661867563	0.0831330744920582	0.0142298998353803	0.380577973558306
ENSBTAG00000002654	399.901739775143	0.131063158138538	0.087186820498677	0.0142669264546209	0.380689154230801
ENSBTAG00000021600	290.514677933992	0.11913660774176	0.104096220131328	0.0143528687566496	0.380922393668956
ENSBTAG00000040333	1356.16425257206	-0.113537137491895	0.110079750999291	0.0143814131553829	0.380922393668956
ENSBTAG00000031295	1223.45862817946	0.130980284099172	0.0868980812114445	0.0143752498486349	0.380922393668956
ENSBTAG00000005198	91.5848025155434	-0.0926320948432669	0.136710176232277	0.0143160483019921	0.380922393668956
ENSBTAG00000015390	363.341231814977	-0.118779274185339	0.104050318279303	0.0145608021904887	0.38496623626193
ENSBTAG00000006721	77.6772175977734	0.112099677538216	0.11107807189841	0.0146313393484978	0.385416761741325
ENSBTAG00000012938	384.831229432379	0.131227519212154	0.0837917741532285	0.0146170816190869	0.385416761741325
ENSBTAG00000064484	221.739574708548	0.108262090656318	0.115266339097361	0.0146756985461679	0.385879818160098
ENSBTAG00000067495	1188.7400481173	-0.126124450104903	0.0950066509883752	0.0147840588627963	0.388020954743226
ENSBTAG00000054151	13.1058187934417	-0.0384349272359384	0.158488003743547	0.0149218516327356	0.390925282288585
ENSBTAG00000049772	29.9301243181171	0.0991664218944334	0.125585545939811	0.0149489784538143	0.390925282288585
ENSBTAG00000063117	43.5925695391791	-0.0836751567336497	0.146359153950703	0.015009281314756	0.391791185623767
ENSBTAG00000001306	145.329902970112	0.119719257267301	0.101999414631423	0.0150834025976962	0.392791537505645
ENSBTAG00000018263	1161.96461926659	0.110851867269304	0.111315241837308	0.0151293846426284	0.392791537505645
ENSBTAG00000004757	134.32478037025	-0.103898304136408	0.119256342052312	0.0151048161489758	0.392791537505645
ENSBTAG00000067367	281.875030793908	-0.100304624249652	0.123509605077938	0.015157453884354	0.392812505431038
ENSBTAG00000003399	1027.27374190367	0.119297147728454	0.102166343286682	0.0152329479978639	0.394060229266105
ENSBTAG00000000497	959.215922132231	-0.109176470820782	0.112664611873243	0.0153414869793967	0.395448096397366
ENSBTAG00000018185	12.8475077556118	-0.0599832596005252	0.164533600663142	0.0153383898455992	0.395448096397366
ENSBTAG00000061417	34.5313379502726	0.0513200275070237	0.164287430355153	0.0153983090829747	0.39620399210104
ENSBTAG00000014079	686.463498512642	0.129314429594967	0.0867672315771394	0.015515679472354	0.39626696911191
ENSBTAG00000016045	617.197834782662	0.0925593731355006	0.132489204541402	0.0155183071514768	0.39626696911191
ENSBTAG00000016963	21.9017577888469	-0.0884803213197193	0.137999884752457	0.0155208859259418	0.39626696911191
ENSBTAG00000038702	101.416803735892	0.116935769469311	0.104223730141871	0.0154645050163899	0.39626696911191
ENSBTAG00000047441	175.059394048293	0.107023672121131	0.114588092715173	0.0155382634151037	0.39626696911191
ENSBTAG00000005221	1188.54172033745	0.123633445832409	0.0963573917547315	0.0156869703362091	0.399226322130143
ENSBTAG00000008040	423.422506138201	0.114309935622978	0.106470348309795	0.0157170669351287	0.399226322130143
ENSBTAG00000000292	433.091178716405	-0.100393297719791	0.121783274712131	0.0157374245936513	0.399226322130143
ENSBTAG00000003215	506.820868041805	-0.120567532409066	0.0997499361104731	0.0157878922826158	0.39980270632726
ENSBTAG00000011070	313.593112496049	0.122911261020169	0.096941883520103	0.0158432015200463	0.40049945737254
ENSBTAG00000016294	36.9290154688087	-0.104370477032336	0.116528058360622	0.0159828292966517	0.403321518976276
ENSBTAG00000000108	471.761749168199	0.126819609760505	0.090901927919155	0.0160327454282095	0.403873826704669
ENSBTAG00000005430	62.7836206576977	-0.092772470045539	0.129583740260559	0.0163604219050756	0.40456871039069
ENSBTAG00000047036	20.9215259904728	-0.0781328464812327	0.148072915475446	0.0164471822720815	0.40456871039069
ENSBTAG00000004715	457.477442117034	0.125861113887522	0.0917214726829137	0.0163715909838988	0.40456871039069
ENSBTAG00000019901	40.1768856999353	-0.0951715627796986	0.126225030605736	0.0164707034937531	0.40456871039069
ENSBTAG00000019777	15.1500887614611	-0.074975433265314	0.150755855547703	0.0167062585154601	0.40456871039069
ENSBTAG00000044077	30.6604266920515	0.089656111219706	0.132801384878918	0.0166354668524259	0.40456871039069
ENSBTAG00000011351	1314.3033412543	0.126535619481287	0.0732382846053747	0.0166239647703167	0.40456871039069
ENSBTAG00000055062	606.634591067318	0.126880524658894	0.0895174917524689	0.0164841556249125	0.40456871039069
ENSBTAG00000016627	18.0881497037205	0.0722549254264084	0.153711115149445	0.0166346247062821	0.40456871039069
ENSBTAG00000063575	587.896921542242	-0.125187968458616	0.0923505873102722	0.0165710041842279	0.40456871039069
ENSBTAG00000005034	334.00506818558	-0.110475827984672	0.109175453812245	0.0163713289184881	0.40456871039069
ENSBTAG00000048526	50.453885506749	-0.0920502298760431	0.131050359563164	0.0161836403472177	0.40456871039069
ENSBTAG00000016675	256.689713834814	0.128395395435549	0.0854516406085746	0.0164198254004179	0.40456871039069
ENSBTAG00000000132	1182.66247057004	0.116333959108242	0.102596564263772	0.0167275093561884	0.40456871039069
ENSBTAG00000006250	790.479602738697	0.128699757388512	0.0818921713867959	0.0165102833512915	0.40456871039069
ENSBTAG00000012225	149.272918586945	0.120037352389937	0.098766100991372	0.016671349023533	0.40456871039069
ENSBTAG00000045832	460.426243289242	0.109222419166602	0.109958513067805	0.0166386396723386	0.40456871039069
ENSBTAG00000003758	719.39620687607	-0.116918830784852	0.101983967541315	0.0167341905331981	0.40456871039069
ENSBTAG00000021695	939.919429963982	-0.0922388060363757	0.129658967489647	0.0165697477779557	0.40456871039069
ENSBTAG00000000396	491.584016768637	0.0788683587996645	0.146989484844047	0.0165120614618008	0.40456871039069
ENSBTAG00000020147	108.492703550565	-0.119093826907571	0.100680300270818	0.0161624831848845	0.40456871039069
ENSBTAG00000050712	397.634302871997	-0.114999685770657	0.104084258765924	0.0166510592791163	0.40456871039069
ENSBTAG00000060514	13.9453171153209	0.0783416011267551	0.147758929935572	0.0164680475412659	0.40456871039069
ENSBTAG00000018938	250.956061664128	-0.107040488319552	0.112202241874495	0.0166493124739768	0.40456871039069
ENSBTAG00000066597	54.15234041059	-0.0912971458138579	0.130202879178512	0.0167995581400162	0.405468732394461
ENSBTAG00000026851	367.545170669117	-0.0914418208892312	0.129659596152289	0.0169261551664965	0.406481616323414
ENSBTAG00000015807	212.524394482823	-0.0946516249104197	0.125708597497588	0.0169027387287922	0.406481616323414
ENSBTAG00000020382	328.488834509198	-0.12548484208447	0.0910728832923281	0.0169043020088072	0.406481616323414
ENSBTAG00000012699	106.177375986674	0.119047206474884	0.0993492972563564	0.0169677921272144	0.406803522064945
ENSBTAG00000005756	127.140452796558	-0.0977439258254982	0.121611633879359	0.017055751318101	0.408233090934414
ENSBTAG00000020047	114.296241477032	0.105885992956087	0.112388529394625	0.0171741737492749	0.410385853322225
ENSBTAG00000018563	97.8869437579183	-0.035478077251687	0.153824560598115	0.0172231545903403	0.4108748915434
ENSBTAG00000050763	39.2596809385601	0.0870072335354519	0.133962303110778	0.0174015573959632	0.411158141054821
ENSBTAG00000008716	382.562666153441	0.10425182948356	0.113594083162408	0.0174347716138868	0.411158141054821
ENSBTAG00000006371	122.727389216833	-0.124589571348376	0.0914762333926459	0.0173846843286643	0.411158141054821
ENSBTAG00000019646	444.398050973322	-0.125957656758038	0.0887475240740876	0.0174216923200097	0.411158141054821
ENSBTAG00000013598	27.2763943102752	0.0657847519582037	0.156815963257012	0.0173642394784603	0.411158141054821
ENSBTAG00000021294	17.166509507772	-0.087053504033905	0.134301384304347	0.0172637062468934	0.411158141054821
ENSBTAG00000014269	460.188102787122	-0.126522948166488	0.0753117197955555	0.017337562720138	0.411158141054821
ENSBTAG00000018893	1387.88581930022	0.121528603612148	0.0956067073511451	0.0174895115818491	0.411775118272653
ENSBTAG00000030585	377.00889199588	-0.102754068949489	0.114981501008654	0.0175339474637803	0.411837736160508
ENSBTAG00000008068	503.802326997657	0.125133563191371	0.090109954364393	0.0175493351379382	0.411837736160508
ENSBTAG00000003151	494.789747578522	0.0925454317769119	0.126376908484991	0.0176453535164313	0.412746588990678
ENSBTAG00000014249	481.715897602045	0.125876049835759	0.0882996987322311	0.0176299410739862	0.412746588990678
ENSBTAG00000002084	30.8995844603959	-0.071548438052288	0.151106339870026	0.0177419842414259	0.412995558860591
ENSBTAG00000047229	414.391406636331	-0.091713126853904	0.127287212050481	0.0176870074144277	0.412995558860591
ENSBTAG00000004982	1208.98340626699	-0.116940301196727	0.100373664722356	0.0177173862732587	0.412995558860591
ENSBTAG00000011952	1124.10773630633	0.0898011118647596	0.129428411093744	0.0177708261076569	0.412999731266497
ENSBTAG00000020376	472.307501384182	0.123134014491425	0.0927381977376708	0.0178678791402192	0.413941066402173
ENSBTAG00000018425	449.385792217632	0.121588530094404	0.0948609282387528	0.0178687864044799	0.413941066402173
ENSBTAG00000067224	58.8622381035919	0.0951667830088004	0.12259456803531	0.017922579420157	0.41452078148482
ENSBTAG00000001580	22.3308047827153	0.0691664452023039	0.152544119265714	0.0180050883793191	0.415761728297451
ENSBTAG00000016297	117.219100917467	0.112657636760757	0.103816529021939	0.0182739262806736	0.415906311206719
ENSBTAG00000019387	213.39429767356	0.117041621941903	0.0993680930756391	0.0183046726587586	0.415906311206719
ENSBTAG00000013960	3167.72242226694	-0.102777320899107	0.113417451595985	0.018354061641655	0.415906311206719
ENSBTAG00000000764	207.776184657894	-0.109158854294698	0.107127667375885	0.0183289497100812	0.415906311206719
ENSBTAG00000008160	14.5560783437023	-0.0581010150052587	0.158341942620015	0.0182938499650436	0.415906311206719
ENSBTAG00000012565	332.642984104934	-0.124674094711599	0.0892452671602766	0.018235921103104	0.415906311206719
ENSBTAG00000014089	139.047248808061	-0.106306214892085	0.110007809955481	0.0182734490752193	0.415906311206719
ENSBTAG00000026080	19.8174419295358	-0.0755831355479889	0.145523267000424	0.018230963925419	0.415906311206719
ENSBTAG00000050948	468.332201250237	-0.114693217109151	0.101686650516627	0.0183577218354829	0.415906311206719
ENSBTAG00000001828	210.080196409619	-0.0919871542078708	0.125924080535855	0.0181039153777734	0.415906311206719
ENSBTAG00000013076	376.603912675607	0.114532086683915	0.102204503137345	0.0181182290782121	0.415906311206719
ENSBTAG00000004804	401.729062983185	0.124352698210666	0.0897269025269337	0.0183014899443172	0.415906311206719
ENSBTAG00000021771	1644.4319732586	-0.124965954423538	0.0746799737436364	0.0184826797481191	0.416771412348433
ENSBTAG00000038620	234.215271239936	0.108456863454368	0.107626095929758	0.0184457228115436	0.416771412348433
ENSBTAG00000013054	100.618103974005	-0.075570017083748	0.14488283427792	0.0184656468944549	0.416771412348433
ENSBTAG00000015895	7716.12684584626	-0.123896739581641	0.0899362780312675	0.0185761793657828	0.416922380812406
ENSBTAG00000020174	604.647688498319	0.124994374316868	0.0876272672729662	0.018537824971723	0.416922380812406
ENSBTAG00000019082	185.189206038004	-0.110790381610853	0.1051775437509	0.0185743256315016	0.416922380812406
ENSBTAG00000019459	40.9681705591282	0.0908416876596597	0.126065286287645	0.0186222193456272	0.417305689815151
ENSBTAG00000015566	628.806579877495	0.124693321353925	0.0879770862967819	0.0186698986478101	0.417724486981826
ENSBTAG00000061526	239.380460448142	-0.086248619945076	0.131362344305562	0.018725583536472	0.418320826631046
ENSBTAG00000056455	25.4635853290855	-0.0693016707895398	0.150454292090043	0.018757528363506	0.418385799055353
ENSBTAG00000007399	3239.04555437919	0.125842488084372	0.0823142568160552	0.0188079021797595	0.418860993057426
ENSBTAG00000012594	1048.43842038468	0.0514734498292714	0.157503317309058	0.0193508987110938	0.418865074788664
ENSBTAG00000005652	147.937627466379	0.111624787825993	0.103676943021815	0.0190555711642584	0.418865074788664
ENSBTAG00000004833	398.97555381197	-0.114051202653194	0.100698782748977	0.0195020742593939	0.418865074788664
ENSBTAG00000047856	528.085851198432	0.124704235058236	0.0849953600964374	0.0194563325387345	0.418865074788664
ENSBTAG00000016095	83.3454779839088	0.107010172319656	0.107852915987407	0.0192105458381745	0.418865074788664
ENSBTAG00000013235	434.66015912721	-0.119977364469914	0.0950091191791567	0.0189821478001947	0.418865074788664
ENSBTAG00000057243	146.410592427617	-0.0950265976497567	0.119177161577421	0.0196511062917022	0.418865074788664
ENSBTAG00000016328	1397.1716607302	0.115172309215022	0.100136484099555	0.0190987454085535	0.418865074788664
ENSBTAG00000049942	14.6317800437029	0.0537434794741596	0.1568267454576	0.0196472950614904	0.418865074788664
ENSBTAG00000021980	51.9096614594839	0.089877256476729	0.1257639609442	0.0192568724867553	0.418865074788664
ENSBTAG00000023289	35.3778489500983	-0.0685252966375764	0.149622381397036	0.0193680069137708	0.418865074788664
ENSBTAG00000036242	10.8995226599419	0.0720932950097469	0.147167812448666	0.0189960679726574	0.418865074788664
ENSBTAG00000002215	38.7987262290172	-0.0646323311308384	0.153015372977023	0.019237345816024	0.418865074788664
ENSBTAG00000008548	270.498769516655	0.121540417398569	0.0920554782541858	0.019460441048695	0.418865074788664
ENSBTAG00000017992	1276.61216949817	0.111817881202286	0.10269158404842	0.0196339808665909	0.418865074788664
ENSBTAG00000010890	338.011104155523	0.108358543397164	0.106722852093583	0.019104912284323	0.418865074788664
ENSBTAG00000063466	99.8949331237475	-0.111707317823001	0.103771633516805	0.0189332861361741	0.418865074788664
ENSBTAG00000009518	151.892052722253	0.108772618859608	0.106365585887475	0.0190794288642534	0.418865074788664
ENSBTAG00000007913	558.267237436647	0.12564121290144	0.0810177548401146	0.0190048070852004	0.418865074788664
ENSBTAG00000065816	394.522793685889	-0.0759084424816975	0.14207245032819	0.0193778216374432	0.418865074788664
ENSBTAG00000021669	58.4726434395133	-0.0879027366066162	0.127900419628099	0.0193402087042046	0.418865074788664
ENSBTAG00000002658	205.324193990605	0.0950295188935605	0.119240634055584	0.0196156187425944	0.418865074788664
ENSBTAG00000011922	1405.71711479575	-0.105922019867338	0.108452992484044	0.0195064033053431	0.418865074788664
ENSBTAG00000023419	3065.14992513568	0.0852721028252773	0.13091611692911	0.0193946713991331	0.418865074788664
ENSBTAG00000004226	928.137343416489	-0.120293697288354	0.094165216979776	0.0192516341581384	0.418865074788664
ENSBTAG00000002534	97.9429235245717	0.113196543124153	0.101378614047498	0.0196201079996906	0.418865074788664
ENSBTAG00000001631	25.559152162748	-0.0669707633623709	0.1504001211371	0.0195981344892258	0.418865074788664
ENSBTAG00000012069	170.10957683887	-0.105263551425387	0.109851282677822	0.0190034976303583	0.418865074788664
ENSBTAG00000000562	923.916009463941	0.124981420356778	0.0823413743830364	0.0195561484917585	0.418865074788664
ENSBTAG00000008734	1770.581510342	0.109819030873674	0.104389942379119	0.0197803301270269	0.420996716100931
ENSBTAG00000016958	32.9678054405284	-0.0946499418987076	0.119278337467315	0.0198139882228969	0.421091085993689
ENSBTAG00000015034	756.062943092857	0.124232764225518	0.0848193222301159	0.0199032860518745	0.421567876422722
ENSBTAG00000015419	143.060319063284	-0.0825391411442228	0.132843152621767	0.0199656207212985	0.421567876422722
ENSBTAG00000003878	120.940574487321	0.115228715416515	0.0988752897602037	0.0199713787084943	0.421567876422722
ENSBTAG00000017404	3514.67589693189	-0.106808567960409	0.106930158211106	0.0199867865910121	0.421567876422722
ENSBTAG00000003501	736.056824193324	0.0931664892327466	0.120783801715061	0.019868533938087	0.421567876422722
ENSBTAG00000003171	246.285101156948	-0.116137306292924	0.0978701034353406	0.0200119666509225	0.421567876422722
ENSBTAG00000006491	1477.22077342279	0.0927157855627723	0.120751457724386	0.0201448561856236	0.422747666408577
ENSBTAG00000038920	459.187265735026	-0.119599991033978	0.0934891703002363	0.0202238089706507	0.422747666408577
ENSBTAG00000020308	5158.85576930377	0.121239097115614	0.0912584760758478	0.0201327826745488	0.422747666408577
ENSBTAG00000013410	384.059775314947	0.12332448718091	0.0869618332336941	0.0201561949934744	0.422747666408577
ENSBTAG00000010963	118.445312579224	-0.109314126836628	0.104245135868394	0.0202440065113414	0.422747666408577
ENSBTAG00000007427	238.773131792258	0.101432763112183	0.111670543928432	0.0202352430010376	0.422747666408577
ENSBTAG00000019952	208.892296983336	0.123768877451119	0.0843073834374546	0.0204143831282215	0.423009904243368
ENSBTAG00000019617	38.1783313127736	0.0866720528560721	0.126960762959244	0.0204327082624321	0.423009904243368
ENSBTAG00000016855	158.338029901871	0.115801423260826	0.0977830134333604	0.0203382234584998	0.423009904243368
ENSBTAG00000009394	52.3401670063497	0.113177425996584	0.100401867996547	0.0203737622709774	0.423009904243368
ENSBTAG00000069388	12.0419671279726	-0.0607143549246837	0.15319282806355	0.0202980143717067	0.423009904243368
ENSBTAG00000057491	48.0384615252107	0.0735409464199253	0.142196409435848	0.0203881553433915	0.423009904243368
ENSBTAG00000012280	780.688190328485	-0.0984890020497762	0.114054191968328	0.0205575075551685	0.424058375572326
ENSBTAG00000017994	327.614118724468	0.115154853497066	0.0980899152447022	0.0206186877709289	0.424058375572326
ENSBTAG00000020338	26.1490316906182	-0.0878030765326186	0.125493699132356	0.020517487135339	0.424058375572326
ENSBTAG00000010513	283.753759775778	0.111128146984407	0.102045760613461	0.0206305032463183	0.424058375572326
ENSBTAG00000003687	280.837330245542	0.108756078419031	0.104332022219863	0.020577110205714	0.424058375572326
ENSBTAG00000053766	87.0052646961485	-0.0806477592553232	0.133325343994764	0.0207332638680123	0.425563531444714
ENSBTAG00000016265	737.931897229148	0.0883870704584109	0.123900893482712	0.0209965153797938	0.426513159297071
ENSBTAG00000004194	209.450921828687	0.11322124696357	0.099575867786853	0.0209898876796437	0.426513159297071
ENSBTAG00000001354	30.6181633881709	-0.0826898881126358	0.130527533108121	0.0209271246355588	0.426513159297071
ENSBTAG00000009607	116.806411650649	-0.0934117407108488	0.118658131653447	0.0208993606135445	0.426513159297071
ENSBTAG00000024657	446.767258045194	0.110463747131487	0.102266810854957	0.0209543050245474	0.426513159297071
ENSBTAG00000039705	282.760441631653	0.118959521392754	0.0932914328226953	0.0208869427419087	0.426513159297071
ENSBTAG00000043951	446.345469280184	-0.097358330963907	0.114623983507132	0.020910807085898	0.426513159297071
ENSBTAG00000002444	107.964526002185	-0.085006031779922	0.1276739100832	0.021016333062733	0.426513159297071
ENSBTAG00000049223	202.136544142383	-0.0803975076803288	0.132240566673361	0.0213695982553594	0.427031582690871
ENSBTAG00000021410	236.135267834171	0.119631999716036	0.0918585497741891	0.0211843340684324	0.427031582690871
ENSBTAG00000014714	386.052456880756	-0.111437030068452	0.101199609276161	0.0210744919116822	0.427031582690871
ENSBTAG00000002157	104.743389991671	0.109056197947172	0.103356187996568	0.0211328262331296	0.427031582690871
ENSBTAG00000008021	75.3272840573788	0.0809282257812464	0.131995667479726	0.0211960209367192	0.427031582690871
ENSBTAG00000009689	506.147370141206	0.115622047678124	0.0967671685346652	0.0212494155091525	0.427031582690871
ENSBTAG00000015780	207.913012502346	0.1201959278109	0.0906426937429876	0.0213690892773102	0.427031582690871
ENSBTAG00000021724	821.897706822592	0.123039662497893	0.0808450046279573	0.0213975156293156	0.427031582690871
ENSBTAG00000038298	197.692625179468	0.112173089621657	0.100171051885338	0.0213384305986672	0.427031582690871
ENSBTAG00000002670	142.791390728026	-0.095834285932573	0.115395701907952	0.0213909019013789	0.427031582690871
ENSBTAG00000019803	207.369893340819	0.114177653007763	0.0983768062879344	0.0211798687861437	0.427031582690871
ENSBTAG00000003842	189.403390258727	0.0961623209797728	0.115316406490586	0.0212305559732118	0.427031582690871
ENSBTAG00000023607	357.962127879632	0.107257317684407	0.104527760457092	0.0215239938455724	0.427332641717931
ENSBTAG00000066515	39.7754120024787	0.0617605308950691	0.150161845217625	0.02153123033432	0.427332641717931
ENSBTAG00000011480	228.414776695137	0.112542314919946	0.0996121504847424	0.021502955147552	0.427332641717931
ENSBTAG00000007696	611.99333657338	0.104484087808462	0.107110148906194	0.021474708795894	0.427332641717931
ENSBTAG00000018569	404.562826486234	0.114124027833494	0.0973506036634617	0.0220513292881142	0.428217794760698
ENSBTAG00000005776	31.7055295864286	-0.0612290265377114	0.149539357722141	0.0220484557288191	0.428217794760698
ENSBTAG00000019093	4316.76635304971	0.101722563909125	0.109050067889001	0.021931177975248	0.428217794760698
ENSBTAG00000048761	1773.79496509171	0.112230085143766	0.0994305908639282	0.0219094651997899	0.428217794760698
ENSBTAG00000060590	17.6532101244371	-0.0777737857492354	0.134302585720829	0.0218153740865684	0.428217794760698
ENSBTAG00000000575	3281.6874719574	0.0604602408903136	0.15065907227535	0.0217009672863118	0.428217794760698
ENSBTAG00000018426	232.391517821012	0.118759432264836	0.0920970383269788	0.0218172196253507	0.428217794760698
ENSBTAG00000012484	319.163804950553	-0.116245964500511	0.0951525037282914	0.0219426733766464	0.428217794760698
ENSBTAG00000066594	177.183658248416	-0.0756282396146686	0.136872549766588	0.0217389829317569	0.428217794760698
ENSBTAG00000038323	5264.46440132934	-0.116659990129877	0.0949057990063374	0.0217641438531346	0.428217794760698
ENSBTAG00000057207	31.4000200998274	0.0565273986547999	0.152693571073274	0.0216592667932303	0.428217794760698
ENSBTAG00000068464	25.4651737930613	-0.068528212403691	0.143847466683886	0.021941653381374	0.428217794760698
ENSBTAG00000000133	884.675803938788	0.111424173006288	0.100096507798246	0.022005906564134	0.428217794760698
ENSBTAG00000016104	436.735065590136	0.119525449633166	0.0911161019138367	0.0217112252248902	0.428217794760698
ENSBTAG00000019164	128.789256572612	-0.0912851485332888	0.119066488359383	0.0219849128633571	0.428217794760698
ENSBTAG00000014737	75.3585886628388	0.0986132142055891	0.112099924505521	0.0218082035899872	0.428217794760698
ENSBTAG00000019283	11.2724436721864	-0.0647940119222586	0.146635073152153	0.0221985702274454	0.428765681511073
ENSBTAG00000050675	269.047601320156	0.115101916051398	0.0962139087434431	0.0221226829446988	0.428765681511073
ENSBTAG00000014315	809.546621974069	-0.0976856878806234	0.112464221307222	0.0221818213540611	0.428765681511073
ENSBTAG00000007118	421.650087503506	-0.113077496254389	0.0982984336361655	0.022155878757902	0.428765681511073
ENSBTAG00000024449	44.1055584797515	-0.0881028335657933	0.121966925750963	0.0222487982141703	0.429160553504659
ENSBTAG00000047225	20.5866717696499	0.0623357136611153	0.14829525857418	0.0223136293144538	0.429835674855568
ENSBTAG00000043958	1099.26805300733	0.111061903096067	0.100015358253913	0.0223757237372794	0.430043240908456
ENSBTAG00000014650	159.284133098434	0.110979194614166	0.100084611970211	0.0223840954043544	0.430043240908456
ENSBTAG00000002227	37.1465940270999	-0.0787050119174274	0.131491383008343	0.0226988252357631	0.435509151560733
ENSBTAG00000000377	24.4216211337011	0.0572103881608301	0.150555323358783	0.0227771527359576	0.436430842782463
ENSBTAG00000010756	200.074434633123	0.120548922661491	0.0862456500024985	0.0229905585415715	0.436601817930287
ENSBTAG00000030881	373.519824796843	0.12116785230969	0.0840125818980573	0.0229647607613447	0.436601817930287
ENSBTAG00000037571	412.659577126259	0.105837746972457	0.104134139904291	0.0229671127813771	0.436601817930287
ENSBTAG00000062506	26.2281010480301	-0.0781162415362285	0.13160318861514	0.0229849846699413	0.436601817930287
ENSBTAG00000056270	231.380686721682	0.0701795233813048	0.140258471714608	0.022919743793564	0.436601817930287
ENSBTAG00000003457	2487.96953449027	-0.104135403919126	0.105541293620625	0.0230587815563154	0.436601817930287
ENSBTAG00000003733	872.319159821826	-0.0934967171517002	0.115325091927454	0.0230090159133849	0.436601817930287
ENSBTAG00000032964	63.2866270839842	0.110997195934175	0.0993325529171888	0.0230370509086416	0.436601817930287
ENSBTAG00000006590	70.5201859098735	-0.0978867122440682	0.111397525772793	0.0228501200437573	0.436601817930287
ENSBTAG00000000492	224.428863746651	0.120969067617717	0.0826231287844098	0.0233869669721465	0.437982549297929
ENSBTAG00000012644	404.199499303036	-0.106519903007847	0.103144515714487	0.023317611231168	0.437982549297929
ENSBTAG00000021875	1252.86496394085	0.0769598191347542	0.131757066690965	0.0235905961907398	0.437982549297929
ENSBTAG00000008542	34.2767046030803	-0.0696868240978769	0.139421437022917	0.0236162581333833	0.437982549297929
ENSBTAG00000019366	652.854962606371	0.120291194033724	0.0752632777522216	0.0232908146661514	0.437982549297929
ENSBTAG00000059504	602.737903622085	-0.0765450665560436	0.132461691289187	0.0234538578158845	0.437982549297929
ENSBTAG00000059424	16.2220458809953	-0.0754650776545939	0.133206263763174	0.0236899416337589	0.437982549297929
ENSBTAG00000009103	167.073339696398	0.101582740491081	0.107369609463703	0.0234371545883274	0.437982549297929
ENSBTAG00000000985	618.565085101712	0.110490725062733	0.0992193970674076	0.0235844508589335	0.437982549297929
ENSBTAG00000005688	353.85471733717	0.103074408094631	0.106099617480677	0.0233979186435401	0.437982549297929
ENSBTAG00000014099	208.040025805843	0.119661798281833	0.0867450411402809	0.0237066410390929	0.437982549297929
ENSBTAG00000021815	173.126658044057	-0.0970015886380091	0.111498108551676	0.023417319890642	0.437982549297929
ENSBTAG00000020066	231.912698678019	0.118621466813118	0.0892861167960177	0.0235885735883652	0.437982549297929
ENSBTAG00000001398	989.090376675258	0.0929084759764466	0.115327529741624	0.0234198813425734	0.437982549297929
ENSBTAG00000012992	50.2435332238975	-0.0569304757875099	0.150012550690954	0.0232012123396751	0.437982549297929
ENSBTAG00000003871	13.1926895505847	-0.0443820682097882	0.151590616240934	0.0237011530113038	0.437982549297929
ENSBTAG00000011834	1237.37274313048	0.120241338782414	0.0848969526195047	0.0237092364808373	0.437982549297929
ENSBTAG00000060495	62.7184669537599	-0.0855926392058761	0.122860691598601	0.0233177882959415	0.437982549297929
ENSBTAG00000057845	73.4873035837887	-0.0886967109796542	0.119128659813543	0.0236612656655253	0.437982549297929
ENSBTAG00000002882	84.6206009937381	-0.0980160287400228	0.110127907240448	0.0237929623119658	0.438405107356925
ENSBTAG00000066445	254.619511975225	-0.107410374890271	0.101873962405856	0.0237647177949421	0.438405107356925
ENSBTAG00000061844	203.754134609524	-0.0818811326667547	0.125967380537903	0.0238369042119675	0.438653834981149
ENSBTAG00000020616	910.908051244589	-0.10325412794066	0.105238212625343	0.0240498187945879	0.438746965062604
ENSBTAG00000017967	2425.82561687949	0.110361561414665	0.0989296800421655	0.0239712906453545	0.438746965062604
ENSBTAG00000015683	585.584468022056	0.0980730385993197	0.109606397396457	0.0242013408612643	0.438746965062604
ENSBTAG00000017362	337.925576131472	0.105109848276604	0.103662763774919	0.0240062800387955	0.438746965062604
ENSBTAG00000066686	345.02196847019	0.117528831241122	0.0903277116526692	0.0240862169740729	0.438746965062604
ENSBTAG00000056627	69.1137951931345	0.0832203435293656	0.124120832453383	0.0240953045355755	0.438746965062604
ENSBTAG00000007321	745.206250252271	0.112481836938617	0.0967365452348438	0.0240461699423043	0.438746965062604
ENSBTAG00000020126	448.458076715828	-0.104096182048983	0.104546899428978	0.024009046518122	0.438746965062604
ENSBTAG00000039161	3818.76885826109	-0.120218042810803	0.0788657934151127	0.024194708846718	0.438746965062604
ENSBTAG00000008774	7162.89978357642	-0.109597054760831	0.0994347566165579	0.0241818418727648	0.438746965062604
ENSBTAG00000033504	113.741126598329	0.102633754205669	0.10561193765871	0.0242073590967291	0.438746965062604
ENSBTAG00000013669	18.3406998752086	-0.0738897037147944	0.134445143505992	0.0239423533845516	0.438746965062604
ENSBTAG00000000203	625.799767089948	0.120192602303076	0.0815065726425301	0.0243063124035988	0.439270901203252
ENSBTAG00000019500	517.210731919276	-0.11652746758839	0.0915724114158644	0.0242834936879098	0.439270901203252
ENSBTAG00000009711	402.373047820027	-0.120060841418543	0.0785479185909738	0.0243277242806714	0.439270901203252
ENSBTAG00000006869	388.687205545108	0.111602182337297	0.0970931120944492	0.024548435745201	0.441045399816211
ENSBTAG00000020566	330.48880603645	-0.0977789770654593	0.109561015394929	0.024472921816637	0.441045399816211
ENSBTAG00000001187	105.821151756573	-0.0788848797252508	0.128095861336055	0.0244962111387271	0.441045399816211
ENSBTAG00000011531	358.822397176118	0.118834780424592	0.0742130843399867	0.0245280669572348	0.441045399816211
ENSBTAG00000002210	761.69631981459	0.118710055242342	0.0742011943709133	0.0246667454147732	0.441360577638708
ENSBTAG00000001651	516.209040123993	0.110513041447877	0.0980007648314149	0.0247178672393352	0.441360577638708
ENSBTAG00000000252	653.950349864502	0.108975114540067	0.0994994233445192	0.0246871766989449	0.441360577638708
ENSBTAG00000068400	21.0460409059545	-0.0734363946555138	0.133553836389556	0.0247191329137648	0.441360577638708
ENSBTAG00000055670	141.952700244518	0.0697590882399584	0.137364028547746	0.0247163830992493	0.441360577638708
ENSBTAG00000008109	461.4789896307	-0.088507373971964	0.117744564458793	0.0247844327810291	0.441432499310073
ENSBTAG00000014490	1009.47531270017	0.119460081213613	0.0772247930701061	0.0247644042206499	0.441432499310073
ENSBTAG00000014891	828.72151237931	0.107056362280785	0.101118008470502	0.0248202131582313	0.441524014070315
ENSBTAG00000018637	161.289841915412	-0.114520082018778	0.0934440721217839	0.0248982104859742	0.441820584842861
ENSBTAG00000060779	219.182815071786	-0.0946739579676861	0.111856399846224	0.0248856792022105	0.441820584842861
ENSBTAG00000007049	3825.4008962663	-0.107999649346208	0.100156100597486	0.024930419891762	0.441847995351044
ENSBTAG00000056312	140.328246557363	0.0933617572049311	0.112932924504069	0.0249801523475681	0.442185522329371
ENSBTAG00000010885	308.092080352415	0.112165911007637	0.0960080865653805	0.0250113144881704	0.442193902404966
ENSBTAG00000016650	19.3003345603515	0.0685852365315955	0.137688420364363	0.025207994266536	0.442953645593314
ENSBTAG00000004275	95.0140303167495	0.069485088925853	0.136923112441144	0.0251327946492596	0.442953645593314
ENSBTAG00000013225	452.785404228015	0.117007529804435	0.0893982269864104	0.0251814983897249	0.442953645593314
ENSBTAG00000048628	33.6128447826952	-0.0849698218426573	0.120822280729381	0.0250944302167956	0.442953645593314
ENSBTAG00000011527	225.762587337195	-0.0988147801969483	0.107902604199382	0.0251755047770996	0.442953645593314
ENSBTAG00000015212	533.647220662293	0.101831905928301	0.105019560419936	0.025475412268128	0.443861798044712
ENSBTAG00000007829	514.876636642311	-0.0870450298539451	0.118394706793647	0.0253678577209718	0.443861798044712
ENSBTAG00000012897	356.450846411352	0.0857012433219183	0.119363660065253	0.0256293300002221	0.443861798044712
ENSBTAG00000031658	308.997397489604	-0.0701774312563155	0.135632565888339	0.0254866164722611	0.443861798044712
ENSBTAG00000018054	11975.1361466711	-0.0885501500328977	0.11662075255411	0.0256238925979777	0.443861798044712
ENSBTAG00000011458	51.2232319531801	-0.0626889745962144	0.142535021340291	0.0255066899258922	0.443861798044712
ENSBTAG00000004172	321.850113342938	0.114316747595274	0.0932114384124773	0.0252928544424583	0.443861798044712
ENSBTAG00000005743	106.01567415636	0.101072069937329	0.105562132953173	0.0255828576292339	0.443861798044712
ENSBTAG00000021904	76.359342077853	-0.0929089691546617	0.112625940024772	0.0256014356896758	0.443861798044712
ENSBTAG00000002755	1529.86848105608	0.0973401977522991	0.108749837483354	0.0255848644467312	0.443861798044712
ENSBTAG00000046110	43.6633532959713	-0.0675662111473493	0.138077479038535	0.0255689532728201	0.443861798044712
ENSBTAG00000067070	282.29651765918	-0.051164080339948	0.148908466181934	0.0255931369276244	0.443861798044712
ENSBTAG00000002340	491.175091711792	0.0641439519466328	0.14104868370596	0.0256713530704755	0.444055854012584
ENSBTAG00000019156	961.475239820606	0.101972375256477	0.104587190049755	0.0258000599522522	0.445747078959235
ENSBTAG00000001749	509.978288573994	0.118774999167219	0.0814796070379485	0.025888615325518	0.446366715182995
ENSBTAG00000014105	2073.67346507306	0.109853737858998	0.0974519489924397	0.0258978814555475	0.446366715182995
ENSBTAG00000003712	95.91483921181	0.101219781549171	0.10508070174275	0.0259524511270573	0.446772841445363
ENSBTAG00000005668	1607.31062398484	0.10048516708436	0.105582564800349	0.0260782291942183	0.44715117962142
ENSBTAG00000020653	323.684870530654	0.0972084560287457	0.108345009131845	0.0260945828320146	0.44715117962142
ENSBTAG00000004934	293.456780125989	0.109337437725752	0.0977222583939327	0.0261364662693811	0.44715117962142
ENSBTAG00000012139	22.6762473887103	0.041162545084613	0.148904405193271	0.0260588237343322	0.44715117962142
ENSBTAG00000014357	3812.14447368769	0.116110457292677	0.089424027560496	0.0261298501125322	0.44715117962142
ENSBTAG00000069720	15.9317777805483	-0.0553926159833216	0.146430897908435	0.0261916576862016	0.44715117962142
ENSBTAG00000020975	66.1778932985832	-0.068066108083503	0.136623517363129	0.0261680387011623	0.44715117962142
ENSBTAG00000015169	1059.39884916264	0.117876644970946	0.0758193001977187	0.0262396893046375	0.44735245354394
ENSBTAG00000002610	302.454995438295	0.113182668964027	0.0934540356678995	0.0262685877470522	0.44735245354394
ENSBTAG00000049435	16.2056709811178	-0.0624089250205705	0.141535117136132	0.0262965874211755	0.44735245354394
ENSBTAG00000019271	1059.68551889636	0.118387604465187	0.0815952509434676	0.026327836502445	0.447355891702513
ENSBTAG00000007515	818.213157402491	0.116269294779424	0.0717735418194693	0.0263956037017817	0.447730403521824
ENSBTAG00000003989	151.960067975179	-0.0880340422159071	0.116149176474453	0.0264120232489104	0.447730403521824
ENSBTAG00000011937	88.6573634105485	0.0706947557180942	0.133566504209406	0.0264455060423636	0.447771206303663
ENSBTAG00000002393	1065.34892974352	-0.113422534448554	0.0928014074101301	0.0265699803210971	0.449350758740244
ENSBTAG00000052670	274.400455202545	-0.112788042016475	0.0930842867632184	0.0270137394859102	0.449593138165123
ENSBTAG00000013869	220.30947388871	0.0895565662093002	0.114090442306889	0.0269955819380861	0.449593138165123
ENSBTAG00000010206	1077.69471853891	0.0850353844594163	0.118298262129865	0.0269781164070506	0.449593138165123
ENSBTAG00000001748	23.0081586038385	-0.0815382695257733	0.121631174055921	0.0270307703377248	0.449593138165123
ENSBTAG00000000469	897.49975921864	0.116869067511499	0.0863410411665453	0.0268969435043259	0.449593138165123
ENSBTAG00000021934	1477.45146251278	-0.102954451635342	0.102893248485847	0.0267311301642001	0.449593138165123
ENSBTAG00000061718	571.589099567928	-0.0670844904235735	0.13630517053541	0.0269832862890194	0.449593138165123
ENSBTAG00000000072	189.787076229273	0.0944553099077231	0.109745415549775	0.0270523458108933	0.449593138165123
ENSBTAG00000008213	486.808035609931	0.116227122912292	0.0722147433034731	0.026699347413628	0.449593138165123
ENSBTAG00000016563	1546.82032901824	0.0944959202683008	0.109976993246341	0.026783609750447	0.449593138165123
ENSBTAG00000010101	93.1027567370772	0.0999538804969254	0.105315331801842	0.0268444480607217	0.449593138165123
ENSBTAG00000010449	1194.65884942329	-0.0952298549682272	0.109257109265232	0.0268773343195828	0.449593138165123
ENSBTAG00000019322	2895.62857900584	-0.117515138082273	0.0847102242864253	0.0267469317288817	0.449593138165123
ENSBTAG00000009736	89.6647022456374	-0.106923962959057	0.0992744519714138	0.0268969408696666	0.449593138165123
ENSBTAG00000021416	427.07692022355	-0.1140846576014	0.0916827772408964	0.0267613150293229	0.449593138165123
ENSBTAG00000063554	334.449407317923	-0.051508307967756	0.146981191641628	0.0271120349104742	0.450066026526524
ENSBTAG00000021963	158.276172887074	0.100464141676952	0.104515995470922	0.0272597926359775	0.450848885395306
ENSBTAG00000011849	205.898524560131	0.109256766228992	0.0966668690877323	0.0273204460834974	0.450848885395306
ENSBTAG00000002907	180.11495828492	0.117240432799291	0.0836893507571553	0.0273469307957178	0.450848885395306
ENSBTAG00000007386	169.814428400255	0.109189315527272	0.0967092968631311	0.0273468120628309	0.450848885395306
ENSBTAG00000008280	589.393893726287	0.0774665220203501	0.125371754350059	0.0272924214113122	0.450848885395306
ENSBTAG00000049203	92.761985690288	-0.074035350356116	0.128876386083884	0.0272941705361485	0.450848885395306
ENSBTAG00000005542	774.664257499521	0.10356637868788	0.101710595076143	0.0274828499496571	0.452571868485268
ENSBTAG00000003547	87.7826605823369	0.102898344235191	0.102179524845813	0.0275983236061299	0.453436995257384
ENSBTAG00000009048	895.131902169751	-0.105571715053793	0.0998871992685145	0.0275750845132835	0.453436995257384
ENSBTAG00000009214	852.716538872318	0.0917313445726708	0.111466004085618	0.0276759259779227	0.45419409728461
ENSBTAG00000014931	2427.61798086007	-0.109290837377836	0.0961793093365264	0.027800136376576	0.455286788064318
ENSBTAG00000014355	13.2419407268001	-0.0603537982116138	0.140983130760411	0.0278057029284891	0.455286788064318
ENSBTAG00000003667	32.6877905351162	-0.0696585489879793	0.132411325049351	0.0279171557633781	0.456592846077769
ENSBTAG00000020122	459.273341762682	0.113236819838327	0.0912305268393107	0.0280709273632692	0.458307298783266
ENSBTAG00000021018	956.436510257809	0.11672941649451	0.0826728719981215	0.028175262298003	0.458307298783266
ENSBTAG00000000977	342.033828861873	-0.107921615253404	0.0972107030791562	0.0281546398899454	0.458307298783266
ENSBTAG00000016203	31.4101165854692	0.0877463071134625	0.114412919575171	0.0282128235145227	0.458307298783266
ENSBTAG00000001731	852.662262175378	0.115231864947054	0.0725958179435232	0.0281873174504653	0.458307298783266
ENSBTAG00000043582	3797.76766237334	0.0546246442653307	0.144283953616262	0.028185956754241	0.458307298783266
ENSBTAG00000000223	537.379322098492	0.115477380512797	0.0869212728114448	0.0282616323887465	0.458333693327971
ENSBTAG00000055563	116.702209110528	-0.0989110245927471	0.104919226158761	0.0282780660259953	0.458333693327971
ENSBTAG00000000806	551.277644286012	0.116742181551446	0.0812290359836489	0.0283356991600928	0.458751785615479
ENSBTAG00000003061	299.998822361004	-0.0912007081637129	0.111204627356195	0.028412575585364	0.459480136486543
ENSBTAG00000013810	12.1470271045749	-0.0460182092417974	0.146919183049347	0.028449576821625	0.459562726931384
ENSBTAG00000003861	62.620200339524	0.0812926900107236	0.120051933697682	0.0285052986884309	0.459947199105935
ENSBTAG00000019514	285.768128556945	0.114698363654417	0.0876149368925832	0.0288318351344034	0.461222030419805
ENSBTAG00000016512	141.582963938403	0.0929384620623933	0.109451175495054	0.028724428912151	0.461222030419805
ENSBTAG00000055715	17.3865691620265	-0.0660845078670469	0.134538185740784	0.0288723902726535	0.461222030419805
ENSBTAG00000034626	35.0996561069422	0.0364552054506497	0.14573303050069	0.0288152271866131	0.461222030419805
ENSBTAG00000062655	16.2419144258494	-0.0772577767348211	0.123649321272061	0.0287741128157788	0.461222030419805
ENSBTAG00000003949	1940.44323006288	0.116123146767233	0.077322941999371	0.028836026043504	0.461222030419805
ENSBTAG00000006396	918.364091163833	-0.116326147549597	0.0821091421560933	0.0287645418057358	0.461222030419805
ENSBTAG00000007096	31.8507233935364	-0.0754584468905954	0.125500127705722	0.0287212862215783	0.461222030419805
ENSBTAG00000011382	3993.7021946013	0.114546212667443	0.0878846729216468	0.0288611534642738	0.461222030419805
ENSBTAG00000002363	75.4819193486646	-0.0860695296755826	0.11516040416707	0.0289369958609562	0.461231386460749
ENSBTAG00000002995	206.419551413104	0.0964954070855883	0.106361030714174	0.0289117269839857	0.461231386460749
ENSBTAG00000010818	166.12892641858	0.10622234486594	0.0980711328378322	0.0290121223020496	0.461375925535734
ENSBTAG00000039197	155.373187933901	-0.0950992398982873	0.107336116732973	0.0291061639469763	0.461375925535734
ENSBTAG00000016664	977.671600900396	-0.0918963141533398	0.109983409603741	0.0290987925432645	0.461375925535734
ENSBTAG00000020454	313.595309824914	-0.115391736856484	0.074962276000977	0.0290830913776883	0.461375925535734
ENSBTAG00000008054	441.401255044367	0.116146039722195	0.0785280048751683	0.0290143382256347	0.461375925535734
ENSBTAG00000050011	25.5554479440727	-0.0809064157485645	0.11968034284634	0.0291477343674923	0.461527147803513
ENSBTAG00000016954	112.411989788618	-0.107709890398458	0.0961832388538179	0.0295530662821761	0.46176573661825
ENSBTAG00000060679	48.7515370190488	-0.0568407323206776	0.141698758241974	0.02919729148453	0.46176573661825
ENSBTAG00000011082	1825.34024779065	0.0847582029576495	0.115663280554854	0.0295937866683158	0.46176573661825
ENSBTAG00000031544	184.839449607392	0.0891854452656162	0.11184974106577	0.0295540997471283	0.46176573661825
ENSBTAG00000021039	1315.53700320006	0.115271506708705	0.0849032765950806	0.0293880171362542	0.46176573661825
ENSBTAG00000053374	345.511994700835	0.0994690273145842	0.103608301167474	0.0293166669385404	0.46176573661825
ENSBTAG00000011494	7350.01698903839	0.115835961672958	0.0793864417090705	0.0294992939413825	0.46176573661825
ENSBTAG00000007385	560.569543671431	0.115676530487337	0.0781067898213887	0.0295673549307228	0.46176573661825
ENSBTAG00000007783	23.2682911164766	-0.0650802237766551	0.134611862743047	0.0295156952314544	0.46176573661825
ENSBTAG00000005504	131.038135227847	0.0663579093463996	0.133642206414557	0.0293464103318393	0.46176573661825
ENSBTAG00000002315	68.1106985012972	0.106417619520042	0.097384142011106	0.0296138676699875	0.46176573661825
ENSBTAG00000070065	232.362452675479	0.0658860149473588	0.133832158184552	0.029538600020191	0.46176573661825
ENSBTAG00000006051	282.26848069701	0.115401113985138	0.0842045564768747	0.0294607002289029	0.46176573661825
ENSBTAG00000007588	598.167706067249	0.112134952626008	0.0908978197211587	0.0296435079722313	0.46176573661825
ENSBTAG00000037795	61.6087824571418	-0.0717420008535086	0.128368310293458	0.0293678804643364	0.46176573661825
ENSBTAG00000009805	705.475261145607	0.10047806310812	0.102433645561828	0.0297581791168498	0.463051407013703
ENSBTAG00000068982	34.3834341470896	-0.080028663888131	0.119581850247493	0.0299822887914985	0.463387536340396
ENSBTAG00000017852	4948.13118538792	-0.107867067606985	0.0956708733318845	0.0299578738442114	0.463387536340396
ENSBTAG00000009297	221.744841923073	-0.0782867979532552	0.121056971298392	0.0301335360920918	0.463387536340396
ENSBTAG00000020720	158.13523760837	0.102435827759622	0.100533162593301	0.0301049390732326	0.463387536340396
ENSBTAG00000016350	365.84318330309	0.114379915999916	0.0863334096636268	0.0299022446230697	0.463387536340396
ENSBTAG00000000825	295.323516133253	-0.109006170719222	0.0945038651681892	0.0299188910557283	0.463387536340396
ENSBTAG00000004207	198.369761714325	-0.087787955127119	0.112516763754075	0.0301218657965213	0.463387536340396
ENSBTAG00000008762	473.770429189388	-0.115385068864408	0.0806802275900321	0.0301054647249481	0.463387536340396
ENSBTAG00000032433	137.25683866154	0.102703864802035	0.1003127571075	0.0300953852001155	0.463387536340396
ENSBTAG00000009400	83.5050773238427	0.0987770825845449	0.103581818026278	0.0300671963739067	0.463387536340396
ENSBTAG00000005339	3028.83816182559	0.11345701416412	0.0882913444039503	0.0299507530413173	0.463387536340396
ENSBTAG00000019608	138.140910295543	0.11382130305012	0.0870910198680473	0.0302141906663646	0.463979674663164
ENSBTAG00000013330	303.642914192637	0.113673909591597	0.0725423421424413	0.0302686441934468	0.463979674663164
ENSBTAG00000009430	54.4834486739759	0.074415887192844	0.124634836343346	0.0302621545561729	0.463979674663164
ENSBTAG00000014306	150.611479738792	-0.100611710317021	0.101852716777868	0.0303710811430557	0.465055162795206
ENSBTAG00000007693	83.7959187188951	0.0361406152445879	0.1446497991091	0.0304456916668681	0.465702729541298
ENSBTAG00000013533	209.718894848362	-0.113574698459974	0.0871655618566989	0.0304865994189066	0.465833945945943
ENSBTAG00000003002	171.82867457946	0.111601438508456	0.0903857837706037	0.0307292234284863	0.467064747237403
ENSBTAG00000013623	342.882434483225	0.115011302926525	0.0796296811278803	0.0306052590047274	0.467064747237403
ENSBTAG00000023179	394.801120107866	0.076179684861264	0.122466894282017	0.0306690895853686	0.467064747237403
ENSBTAG00000010376	720.201832645791	0.108426451078541	0.0944164987874864	0.0307072612326426	0.467064747237403
ENSBTAG00000019853	174.634284122382	0.112410421120375	0.089124651224357	0.030694510668739	0.467064747237403
ENSBTAG00000011579	59.7742226954822	-0.0506920831403487	0.143249662802605	0.0308480799748255	0.468377222715764
ENSBTAG00000068688	34.1520661136358	-0.0617710057472531	0.135748710040863	0.0309481366041041	0.469401789819511
ENSBTAG00000061154	37.3987502917371	-0.0763198967282762	0.121866221989779	0.0310942913706787	0.470402397686921
ENSBTAG00000069209	19.3138336192774	-0.0350227689885541	0.143929232783646	0.031135179022457	0.470402397686921
ENSBTAG00000019644	249.412874114077	-0.111179009979509	0.0905673898719473	0.0311096490604348	0.470402397686921
ENSBTAG00000008833	602.224779867328	-0.100783947203689	0.101132886140519	0.0311446934133752	0.470402397686921
ENSBTAG00000020914	64.3551705028882	0.0747622328048703	0.122807625171528	0.0315879750624836	0.471170944798474
ENSBTAG00000002004	120.356346492537	0.0868479609458433	0.112079689217312	0.0315164304638312	0.471170944798474
ENSBTAG00000000607	215.964383132899	0.108063065529482	0.0942458847607644	0.0313425212358269	0.471170944798474
ENSBTAG00000020175	207.76000105969	0.108467878898867	0.0938867092333877	0.0312422295244776	0.471170944798474
ENSBTAG00000010595	163.249406687464	0.111862243951856	0.0889132165152246	0.0315556516747043	0.471170944798474
ENSBTAG00000021830	1887.26130875687	0.113855368321517	0.0844098964549418	0.0314038811060738	0.471170944798474
ENSBTAG00000017212	267.625782908535	0.0940797745551626	0.106333885471383	0.0313849333134181	0.471170944798474
ENSBTAG00000015894	133.441368572792	-0.0892685051154405	0.110261567380487	0.0313020293109771	0.471170944798474
ENSBTAG00000013573	20.616656874146	-0.0610550445581389	0.135821913632179	0.0313950429267118	0.471170944798474
ENSBTAG00000048152	127.82809013404	0.0985938570900063	0.102646279663383	0.0315176494598418	0.471170944798474
ENSBTAG00000036298	248.277961971133	-0.0935141645260226	0.106752309862364	0.0314250698248835	0.471170944798474
ENSBTAG00000007937	62.4453786047749	0.0989272180864519	0.102353822879688	0.0315505873679341	0.471170944798474
ENSBTAG00000023814	23.0749350385034	-0.0714921575446018	0.124878225763841	0.0325463297510154	0.471990265231806
ENSBTAG00000018877	589.09316102345	-0.1117904657015	0.0882432054414396	0.0321334838932484	0.471990265231806
ENSBTAG00000049730	137.537587870986	-0.0997335045218713	0.101288566291336	0.0321265161829655	0.471990265231806
ENSBTAG00000046862	79.2388143281394	-0.105144079356725	0.0963829426218361	0.0323709312424583	0.471990265231806
ENSBTAG00000007683	89.8469455924314	0.106022394422012	0.0955862622862199	0.0322882785180935	0.471990265231806
ENSBTAG00000010144	100.335159451925	0.0946773463577495	0.104967059767511	0.0326149187515764	0.471990265231806
ENSBTAG00000019944	415.262085519922	0.106501347871914	0.0948845201175662	0.0325508456098245	0.471990265231806
ENSBTAG00000017164	365.087017538964	0.0969947013663586	0.103282637728948	0.0324177739633985	0.471990265231806
ENSBTAG00000002332	130.982970167761	0.109093927090637	0.091847311746613	0.0326059365582021	0.471990265231806
ENSBTAG00000009334	174.065411940935	0.106265486623373	0.0951960564063301	0.0324672269358947	0.471990265231806
ENSBTAG00000003047	38.260118340675	-0.0721051503785723	0.124846112717664	0.0320375581266705	0.471990265231806
ENSBTAG00000066025	69.6391311765388	0.0663065901785004	0.129852510974035	0.032480819674521	0.471990265231806
ENSBTAG00000004511	395.692909088911	-0.107915218164754	0.0938896813954631	0.0319294472535065	0.471990265231806
ENSBTAG00000022801	122.434015734497	0.103148005129116	0.0982309323185495	0.0323587565529102	0.471990265231806
ENSBTAG00000011998	107.34141430903	-0.0979179095298442	0.102801784574696	0.0320577363464277	0.471990265231806
ENSBTAG00000012725	56.7435693768058	-0.0881726271954039	0.110313851961449	0.0323444221754641	0.471990265231806
ENSBTAG00000063023	47.2428455574677	-0.0511524222536099	0.142109395321067	0.0317786361102589	0.471990265231806
ENSBTAG00000002389	151.210630077654	0.103851947878487	0.0976866093209487	0.0322406750537968	0.471990265231806
ENSBTAG00000015584	137.927172985437	0.0972463713704287	0.103161890741836	0.0323053365756189	0.471990265231806
ENSBTAG00000060781	94.4479356416191	-0.0813474891411113	0.116136362266422	0.0322433620598196	0.471990265231806
ENSBTAG00000009111	37.3766843499611	-0.0854213127438206	0.112525853938781	0.0323988188466632	0.471990265231806
ENSBTAG00000002613	18.9699525132797	-0.076827146341091	0.120764466031971	0.0316854348395585	0.471990265231806
ENSBTAG00000056431	47.8434766058112	-0.0792926996547532	0.118357150578847	0.0318286615526706	0.471990265231806
ENSBTAG00000007390	1227.40469060114	-0.113905098036341	0.0793079483843278	0.0321137932132154	0.471990265231806
ENSBTAG00000019675	375.054269366705	-0.107836283953925	0.0933620216455272	0.0326256023437351	0.471990265231806
ENSBTAG00000008096	21.3566147054442	0.0525923668109697	0.141353653939318	0.0317954727928069	0.471990265231806
ENSBTAG00000005076	1146.06443342542	0.0963846025143553	0.104098445705487	0.0319468720645168	0.471990265231806
ENSBTAG00000037404	94.7255233012038	0.0519587472354569	0.141107140466113	0.0323787847099951	0.471990265231806
ENSBTAG00000010355	298.193504591361	0.107244478273985	0.0943245813088166	0.0322772700734245	0.471990265231806
ENSBTAG00000020544	87.5558828644865	0.0961022296802929	0.104489521940302	0.0317143621815095	0.471990265231806
ENSBTAG00000007130	170.555060815894	0.0896514067228334	0.108838231086578	0.0327220369656668	0.472910562325268
ENSBTAG00000037632	36.4380904249236	-0.0276640216453454	0.139852485301562	0.0329162882616766	0.474622932745184
ENSBTAG00000048740	89.4828508955495	0.091278995538856	0.107389761056706	0.0329456672334671	0.474622932745184
ENSBTAG00000009839	1405.07751824533	-0.104457773831025	0.0965303878085992	0.0330381568147283	0.474622932745184
ENSBTAG00000019811	2602.29275603709	-0.108436486920423	0.0923191087230646	0.0329821152395611	0.474622932745184
ENSBTAG00000011268	67.7441051949727	0.0848887289101478	0.112511016448336	0.0329548472213122	0.474622932745184
ENSBTAG00000043577	104860.445983163	0.068977942157072	0.126750097420634	0.0330178652556806	0.474622932745184
ENSBTAG00000035907	2604.8854196502	0.105292236466394	0.0956759307146253	0.0330989541851791	0.474831651475058
ENSBTAG00000006232	34.4096513236702	-0.0832642034067113	0.113584204782823	0.0332951818904247	0.474831651475058
ENSBTAG00000004943	17.2078311846711	-0.0661063503783367	0.129131763117459	0.0333022317280734	0.474831651475058
ENSBTAG00000007606	2394.65173000984	0.110391984581326	0.0893322360861633	0.0331870271504745	0.474831651475058
ENSBTAG00000020930	41.5718967168294	0.0957104367183857	0.103725895179406	0.0332419056014971	0.474831651475058
ENSBTAG00000007172	3158.94684610213	-0.10811499714654	0.0924696186027897	0.0332464350266424	0.474831651475058
ENSBTAG00000021504	101.274401831399	-0.103212562882104	0.0974797760733808	0.0333163161663741	0.474831651475058
ENSBTAG00000001656	3489.38140760075	0.0862734136678441	0.111215398411918	0.0331574191347771	0.474831651475058
ENSBTAG00000057312	356.153549713874	-0.0727750301635282	0.122738542183514	0.0334515542334428	0.474880241329732
ENSBTAG00000050233	402.169907563435	0.0900092285300026	0.108089301007118	0.0333562597916526	0.474880241329732
ENSBTAG00000003424	238.269458775544	0.105539265402989	0.095158184534848	0.0334461792881904	0.474880241329732
ENSBTAG00000045547	322.759616901143	0.0825652064105872	0.114052189280169	0.0334386694238551	0.474880241329732
ENSBTAG00000019639	90.2619100271753	0.0930461074174033	0.105540576302189	0.0336204836368479	0.475946345134579
ENSBTAG00000065930	36.6000685117688	-0.0694421444557989	0.125706079441797	0.0335942172527214	0.475946345134579
ENSBTAG00000052265	39.5887308701714	-0.0780090368402031	0.117820261934264	0.0336257463631759	0.475946345134579
ENSBTAG00000007935	745.668202462853	0.0976013965498905	0.101927648573978	0.0337031592343283	0.476008089460337
ENSBTAG00000009905	144.502134954709	-0.105527681503654	0.0949880579307021	0.0336789964487148	0.476008089460337
ENSBTAG00000007439	89.9787560653585	-0.0517213848529347	0.139931041134155	0.0337292150280383	0.476008089460337
ENSBTAG00000012649	186.769215725357	0.109841664843411	0.0895255721988486	0.0337789461720359	0.47624347885799
ENSBTAG00000020237	295.177631842475	0.108569441192451	0.0913446604735445	0.0338174631603315	0.476320456184963
ENSBTAG00000035175	359.740472437606	0.106469518100493	0.0933880118736555	0.0344093984079812	0.476418441518916
ENSBTAG00000034442	153.226534422073	-0.0859672656495812	0.110516306080488	0.0344088719490373	0.476418441518916
ENSBTAG00000017656	1115.49641033776	0.106918984768632	0.0928212042471841	0.034465452057141	0.476418441518916
ENSBTAG00000017462	3120.20035225573	0.104660895283105	0.0952492895720755	0.0344856988343556	0.476418441518916
ENSBTAG00000007001	668.812335685105	-0.066679900037542	0.127610966796855	0.0342404963381325	0.476418441518916
ENSBTAG00000009600	176.112416063299	0.110069157239013	0.0883837910899785	0.034394387353015	0.476418441518916
ENSBTAG00000064260	23.3808230108503	0.0806747838013943	0.114945289026042	0.034289901166605	0.476418441518916
ENSBTAG00000062155	894.139350166866	0.0770602934839195	0.118430049061854	0.0338819459416138	0.476418441518916
ENSBTAG00000004625	83.1430200174025	-0.0961921808887828	0.10261288760557	0.034354039566946	0.476418441518916
ENSBTAG00000016279	31.4581858126246	-0.0776825915085957	0.117487742874119	0.0343266496785359	0.476418441518916
ENSBTAG00000027444	629.233756442778	-0.0914020791915667	0.106235422077222	0.0344714980422683	0.476418441518916
ENSBTAG00000014794	173.863328735785	0.110315634171932	0.0882408051292468	0.0341557141131895	0.476418441518916
ENSBTAG00000007137	362.750948667204	-0.105797109239977	0.0944836054230906	0.0339639757186577	0.476418441518916
ENSBTAG00000015772	68.4519912796903	-0.0813719231870934	0.114328455597804	0.0343269413631046	0.476418441518916
ENSBTAG00000015880	36.699434316536	-0.0654439102742994	0.128990877561004	0.0340083032311593	0.476418441518916
ENSBTAG00000011624	13.6051609532296	0.0309699713129202	0.141090498346271	0.0340050469114067	0.476418441518916
ENSBTAG00000012068	11.3973471006631	-0.0650661081724868	0.12898477410366	0.0343464748770172	0.476418441518916
ENSBTAG00000053726	446.971199402856	0.0836159754920556	0.112427073329322	0.0343860672479046	0.476418441518916
ENSBTAG00000008633	828.084857354469	-0.100110952906295	0.0995332575877363	0.0342418589759259	0.476418441518916
ENSBTAG00000000405	1384.01469070935	-0.0939802778610192	0.104511582030782	0.034076921640817	0.476418441518916
ENSBTAG00000021583	92.7260841934394	0.0988174058171878	0.100384091733251	0.0345697030489455	0.476770018133522
ENSBTAG00000015483	60.5533881008327	0.0826848299250585	0.113041825492363	0.034577324515895	0.476770018133522
ENSBTAG00000016007	1488.97609357941	-0.103143925150927	0.0965805836719788	0.0346699395227669	0.477590017766299
ENSBTAG00000015329	169.882706213526	-0.106899289324569	0.0925490568413952	0.0348073457293483	0.47902487546722
ENSBTAG00000008219	173.024018524923	0.104949293161198	0.0946875491974841	0.0348408046878154	0.479027819414821
ENSBTAG00000001497	266.231379686979	-0.109881624941229	0.0873066005821342	0.0354606871076665	0.479860272648781
ENSBTAG00000003120	188.48844626055	-0.0873006705137368	0.108780496081124	0.035388675944222	0.479860272648781
ENSBTAG00000064902	27.8707744705968	-0.0521510393945692	0.138165814115076	0.0353749160743772	0.479860272648781
ENSBTAG00000007494	1302.74270210021	-0.0962472230807862	0.102122161450173	0.0350555199623338	0.479860272648781
ENSBTAG00000019651	107.063455683221	0.0987624666476021	0.100085302413219	0.0351047753808205	0.479860272648781
ENSBTAG00000032007	245.096956217551	0.0999347413761066	0.099071498666173	0.0351736486518137	0.479860272648781
ENSBTAG00000056520	367.528897219723	0.070556269056723	0.123063477410097	0.0352303005312084	0.479860272648781
ENSBTAG00000017442	7652.09575388365	0.0903943502433749	0.106588841470137	0.035106272195479	0.479860272648781
ENSBTAG00000031707	182.11713487771	-0.0999548121807779	0.0989231616296418	0.0353777271962588	0.479860272648781
ENSBTAG00000064667	108.018870334653	-0.102693906741825	0.0965129506674193	0.0353687473523669	0.479860272648781
ENSBTAG00000061947	46.3316353716512	-0.0798649470401767	0.115009650758306	0.0350549561855867	0.479860272648781
ENSBTAG00000007648	1259.64017381881	0.100196923889748	0.098891667532149	0.0351102452435398	0.479860272648781
ENSBTAG00000063658	14.1837075853903	-0.0481703674190917	0.140181153017116	0.0354275050953867	0.479860272648781
ENSBTAG00000012421	138.211503420384	-0.0812696525236834	0.113662898205391	0.0352828325623552	0.479860272648781
ENSBTAG00000031351	314.439419432608	-0.0837606324275053	0.111568690283971	0.0353815633261523	0.479860272648781
ENSBTAG00000067315	36.7771550165029	0.0458033273609776	0.14139419778374	0.0350036796171879	0.479860272648781
ENSBTAG00000013730	30.3625856087192	-0.0798519440132061	0.11466933143562	0.0355008016270109	0.479860272648781
ENSBTAG00000018024	367.048094471317	-0.084387595689114	0.11098485217216	0.0354996804465128	0.479860272648781
ENSBTAG00000050308	75.8504511404417	-0.060675576276241	0.131428518606539	0.035785455063718	0.479926050965406
ENSBTAG00000022292	329.019953562458	0.107986780038023	0.0902460317430369	0.0357376242454555	0.479926050965406
ENSBTAG00000014138	71.3716630159617	0.0964478755048642	0.101650262737219	0.0355594375151873	0.479926050965406
ENSBTAG00000006720	418.704560963304	-0.0984423701120285	0.0999730664463395	0.0356963048362895	0.479926050965406
ENSBTAG00000051168	250.515320218217	0.110016095871353	0.0864165941330267	0.0358528480295386	0.479926050965406
ENSBTAG00000001824	15.6303913024565	-0.0597764488309858	0.132105334183863	0.0358720491977057	0.479926050965406
ENSBTAG00000051830	64.7433187846874	-0.0680582269296307	0.124771362070259	0.0358427591123515	0.479926050965406
ENSBTAG00000000630	709.460458171667	0.111275177011922	0.0818724029694802	0.0358125593839507	0.479926050965406
ENSBTAG00000020994	180.185152709538	-0.103221229515543	0.0957524834012015	0.0357444567309012	0.479926050965406
ENSBTAG00000005676	376.537443067702	-0.0990130203472121	0.0995788853474961	0.0355798647515937	0.479926050965406
ENSBTAG00000008184	995.089147943602	0.092572012691272	0.10448390556484	0.0358056444217363	0.479926050965406
ENSBTAG00000014112	285.634047277388	-0.111301689415621	0.080665737018453	0.0359396502193356	0.480384434146945
ENSBTAG00000017349	289.851328485067	-0.108467622825067	0.0892198785408588	0.0360044774413304	0.480804926276302
ENSBTAG00000009708	129.655087130695	-0.108247365806041	0.0893692848911164	0.0361925783815118	0.482869316573336
ENSBTAG00000064668	163.642836105697	0.108295405563788	0.0892291494152241	0.0362496266119418	0.483183043340859
ENSBTAG00000031837	356.157852085081	0.109371286711254	0.0872103876709619	0.0362849801610143	0.483207282014838
ENSBTAG00000024081	239.583218213743	0.0978131355015069	0.0999861370415289	0.036504040802568	0.484333999930205
ENSBTAG00000026913	375.69915130044	-0.109351761829871	0.0870094371864772	0.036455895967724	0.484333999930205
ENSBTAG00000007125	625.180910725651	-0.0900800141712664	0.105946964675383	0.036491655886214	0.484333999930205
ENSBTAG00000016830	353.319784046472	0.0993975244785801	0.098728382996212	0.0364274460116239	0.484333999930205
ENSBTAG00000009733	6607.90065818513	0.0847761328213295	0.10993777753026	0.0365787104349023	0.484432572294584
ENSBTAG00000016747	222.346097126491	0.108331384947917	0.0888242153623006	0.0365573890789971	0.484432572294584
ENSBTAG00000033679	277.024636318051	-0.10341276332904	0.0943673425935692	0.0374395321882102	0.484695614824726
ENSBTAG00000006920	332.304866959196	0.104832484852868	0.0928796086651797	0.0373609846555665	0.484695614824726
ENSBTAG00000052083	74.6043442046881	0.102922522509896	0.0951334577468801	0.03705354012346	0.484695614824726
ENSBTAG00000021482	425.320247402028	-0.108209554271894	0.0883795074713104	0.0371245504318909	0.484695614824726
ENSBTAG00000000186	185.301621263959	-0.0868279381749837	0.108276088300594	0.036707349364587	0.484695614824726
ENSBTAG00000045542	23.6095611284618	0.0204041252956844	0.133869264009453	0.0370326930778664	0.484695614824726
ENSBTAG00000063189	335.034256438734	-0.0735192571775528	0.11882822113545	0.0370555178916947	0.484695614824726
ENSBTAG00000024723	340.011547996286	0.110416890018473	0.0807250656501845	0.037322385730975	0.484695614824726
ENSBTAG00000064245	3071.82070899144	-0.0933037705569252	0.103231865663462	0.0369571728939847	0.484695614824726
ENSBTAG00000058342	18.7783470273527	-0.0679507746040731	0.123850438815295	0.0369604818093046	0.484695614824726
ENSBTAG00000006392	130.560923745606	-0.0915716150701331	0.104642774880799	0.0367868831616448	0.484695614824726
ENSBTAG00000013836	92.8330857540019	-0.0903646211531114	0.105218776073613	0.0373421108621303	0.484695614824726
ENSBTAG00000001987	768.362070041035	-0.107183705619012	0.0904774073385795	0.0366782080343205	0.484695614824726
ENSBTAG00000022571	14045.6640732865	-0.0978418319929044	0.0995327565083254	0.0372191151458308	0.484695614824726
ENSBTAG00000004100	203.515084086746	-0.104729693403848	0.0935218543314981	0.0366785387539019	0.484695614824726
ENSBTAG00000004872	230.188171890697	0.107122583787712	0.0901820095623668	0.0370738934988754	0.484695614824726
ENSBTAG00000069096	19.6473157748397	-0.0444742197151342	0.140036731546553	0.0374111100447852	0.484695614824726
ENSBTAG00000039630	2684.41943423219	0.10447545531343	0.0933489438241672	0.0372753773525857	0.484695614824726
ENSBTAG00000069105	149.509362769105	0.082791403469587	0.111245107171056	0.0369393524329762	0.484695614824726
ENSBTAG00000033248	26.4461869236904	-0.0750215807567181	0.11725713547179	0.0374089771971329	0.484695614824726
ENSBTAG00000017380	2003.30827931182	-0.109238069369509	0.0859354950893628	0.0373316878482877	0.484695614824726
ENSBTAG00000004632	551.685078589518	-0.0845823335922693	0.109598499980543	0.0373248668542619	0.484695614824726
ENSBTAG00000020012	327.210082897319	0.104942230126121	0.0930255319041199	0.0370127855394147	0.484695614824726
ENSBTAG00000012667	138.354273163633	-0.0929038957838823	0.10361164096496	0.0368280391014542	0.484695614824726
ENSBTAG00000033457	848.129917425683	0.104433854585681	0.0936142653447064	0.0369847384921241	0.484695614824726
ENSBTAG00000003747	1206.41968101623	0.11020068536	0.081553021031084	0.0375506032496528	0.485697165371856
ENSBTAG00000025029	2753.84362153734	0.0985858710567468	0.0986338889139845	0.0376981641647003	0.486218629953546
ENSBTAG00000015114	6374.9952211978	0.0949730965727028	0.101534138492859	0.0376798639343218	0.486218629953546
ENSBTAG00000000988	73.7625474792226	-0.0877949065407365	0.106914358935794	0.0377258955019824	0.486218629953546
ENSBTAG00000015053	133.884838201744	0.0985195520155545	0.0987026699101102	0.0376756173581167	0.486218629953546
ENSBTAG00000007836	642.679779930425	0.109483535587762	0.0843495844459745	0.0377958881261013	0.486685390535293
ENSBTAG00000047605	908.426169536391	-0.0948184443705364	0.101547740460783	0.0378644454246825	0.487132851896653
ENSBTAG00000018427	267.950877586342	0.0958000653109858	0.100763059912029	0.0379021238604187	0.487182607229949
ENSBTAG00000018523	207.028765898757	-0.0940433660312804	0.102080815572266	0.0379730787540256	0.487659618330442
ENSBTAG00000019948	32.3998249738569	-0.0805551231618121	0.112266463700859	0.0380375879706746	0.487674033541937
ENSBTAG00000065145	149.384974245875	0.100896665028472	0.0963771884304579	0.0380906570669835	0.487674033541937
ENSBTAG00000031609	173.040255088685	0.0871076670950858	0.107200487878252	0.0381079374905513	0.487674033541937
ENSBTAG00000059534	14.2138275657244	-0.0563229718189548	0.132831261169867	0.0381095816342717	0.487674033541937
ENSBTAG00000069900	47.6660019428167	0.0668660333484038	0.12373422015998	0.0382149660119901	0.488588682579206
ENSBTAG00000067649	508.563975077301	0.0918894032686137	0.103547939185268	0.038257582896261	0.488649889606899
ENSBTAG00000004745	320.171461508985	0.101808710856607	0.0953601452851221	0.0383364163813037	0.488649889606899
ENSBTAG00000055145	2203.23738410308	-0.0952213371377704	0.100931530349473	0.0384005326498007	0.488649889606899
ENSBTAG00000046547	157.889965118325	-0.088223710030531	0.106163355037787	0.0384571430921107	0.488649889606899
ENSBTAG00000014558	282.958246126642	0.084355763403229	0.109065307238459	0.0384488165790847	0.488649889606899
ENSBTAG00000007370	485.68900348911	0.108974840814757	0.0846813388431841	0.0384454645664154	0.488649889606899
ENSBTAG00000005934	979.063461903992	-0.0964260444088439	0.099995469627021	0.0383803682408197	0.488649889606899
ENSBTAG00000021174	590.645214254268	0.108833899039363	0.0742168676751693	0.0386755102405667	0.489590413099023
ENSBTAG00000004654	190.092848966805	0.108589569033522	0.0854053469637192	0.0386697447215308	0.489590413099023
ENSBTAG00000068760	166.717191487752	0.107160597025553	0.0884318332887589	0.0387010535442978	0.489590413099023
ENSBTAG00000005614	186.510451189768	0.106762929494773	0.0891734030857222	0.0386322985404678	0.489590413099023
ENSBTAG00000011885	3026.3910385306	0.10968300607071	0.0795323009849252	0.0385726669642584	0.489590413099023
ENSBTAG00000007876	437.428106571784	0.109302914321297	0.0823692245595162	0.0388155371562568	0.490607960425004
ENSBTAG00000021767	335.058285652251	0.10860688122128	0.0849957695318201	0.0388724968662995	0.490897289523672
ENSBTAG00000047062	17.1090878307592	-0.0338620438419764	0.139860454955878	0.0389170988359034	0.491030190128311
ENSBTAG00000065957	17.0017328817002	-0.0481581401844727	0.137432698261463	0.0389604657921668	0.49114728923826
ENSBTAG00000010510	317.726910824478	0.109306711777998	0.0815869067554488	0.0389949771927825	0.491152645429024
ENSBTAG00000018285	94.5895513668779	-0.088985788673828	0.105182112115	0.039191948390588	0.492342444952033
ENSBTAG00000053508	13.4677457256225	0.0444283181023764	0.138854577404835	0.0391725843672578	0.492342444952033
ENSBTAG00000023415	15.8633724780841	-0.0540123091471487	0.133669389277445	0.0391559914437592	0.492342444952033
ENSBTAG00000044040	541.455895925155	0.103230825657131	0.0932331608633164	0.0393040410894754	0.493320494824261
ENSBTAG00000048999	90.6764324620281	0.0679885763818963	0.121798002177967	0.0393732254320903	0.493758751306344
ENSBTAG00000004753	46.1849831621321	0.0932796516913004	0.101735533289312	0.0396476584052282	0.494189541488697
ENSBTAG00000025817	156.071523385809	-0.101608620372648	0.0947291029418265	0.0396034601049725	0.494189541488697
ENSBTAG00000060372	155.170240934464	-0.0851857587601433	0.107779881862136	0.0395667265994971	0.494189541488697
ENSBTAG00000005915	62.2888802308318	-0.0730955113708464	0.117238704555938	0.0396154108895062	0.494189541488697
ENSBTAG00000008571	1466.04985311912	0.0825343914900355	0.109736894484822	0.0396165372231555	0.494189541488697
ENSBTAG00000032374	347.694483449169	0.0958923293622722	0.0997760843358738	0.0395296677346236	0.494189541488697
ENSBTAG00000013615	400.491319872065	0.0701988114870965	0.119798980248767	0.0394785558768786	0.494189541488697
ENSBTAG00000011645	660.57017312591	0.09792883307243	0.0980049912952826	0.0397234310079603	0.494278857852936
ENSBTAG00000031084	16.5703835608267	-0.061466452248578	0.127227992871215	0.0397013074680094	0.494278857852936
ENSBTAG00000026953	529.048159199634	0.0848706664234663	0.107791611567814	0.0399556334669044	0.49631096777985
ENSBTAG00000011401	350.857911988438	0.0869748569934283	0.106241000161721	0.0399538087487251	0.49631096777985
ENSBTAG00000005928	259.973716407148	0.09508582536934	0.100119575287891	0.0400668480220144	0.497263749482519
ENSBTAG00000019406	43.0086577941095	0.0800535701769473	0.111255600358293	0.0402311633370561	0.497638878594592
ENSBTAG00000034522	81.2101543430578	0.0770162499706297	0.113644864685473	0.0401997967328255	0.497638878594592
ENSBTAG00000001565	747.205785701033	0.108567598283926	0.0773414418777594	0.0402352205956486	0.497638878594592
ENSBTAG00000012500	880.12994667515	-0.105545758485256	0.089593938149827	0.0401412359263028	0.497638878594592
ENSBTAG00000002333	91.4407419647166	0.0607695548052716	0.127307109286045	0.0403342450361507	0.497879874253294
ENSBTAG00000008629	231.733656476072	0.0961066619146986	0.0991519009465577	0.0403583658219063	0.497879874253294
ENSBTAG00000032527	239.80622243796	0.10041102481992	0.0954211371257533	0.0403532233876441	0.497879874253294
ENSBTAG00000030929	113.634663652474	-0.101527179004725	0.0942223062396356	0.0405081805569385	0.498562946196455
ENSBTAG00000065866	1788.52890637305	-0.0931395134143799	0.101395861002633	0.0404860613462914	0.498562946196455
ENSBTAG00000014464	387.860623908834	-0.0838880135413595	0.108201947722079	0.0405175383438163	0.498562946196455
ENSBTAG00000056582	35.7333098708336	0.0741654834531913	0.115659702066564	0.0406195706753746	0.498966235176021
ENSBTAG00000003423	374.805762334916	0.10580196218488	0.0887518954105617	0.0405854218839979	0.498966235176021
ENSBTAG00000018045	215.890485596776	-0.10193040476123	0.0936666390028416	0.0407128118752386	0.499685610145071
ENSBTAG00000002817	71.3635600385215	-0.0843116405665833	0.107744125178748	0.0407780601624692	0.500060484154059
ENSBTAG00000053523	17.296420293277	-0.0470120596417582	0.136620020958713	0.0408953106078479	0.500134580174167
ENSBTAG00000015974	39.4094587589934	0.0817575549841289	0.109537092599295	0.0409576517874604	0.500134580174167
ENSBTAG00000009172	159.618590255479	-0.0942113340649741	0.100336518136107	0.040941277983379	0.500134580174167
ENSBTAG00000019208	20.9488016307875	-0.0704660387842862	0.118528636821683	0.0409014250335736	0.500134580174167
ENSBTAG00000047434	247.810676249693	0.0982632923686536	0.0970227835546011	0.0409511589896644	0.500134580174167
ENSBTAG00000039958	174.294385765669	0.0934843293971815	0.100859058509114	0.0410115375311213	0.500368538768778
ENSBTAG00000019341	264.232059797574	0.0836062275459678	0.108054354721215	0.0411576070325257	0.501725854256906
ENSBTAG00000009336	32.3313572724852	-0.0802579679253455	0.110293397090075	0.0416017559822537	0.502021989272576
ENSBTAG00000023718	41.1065218942409	0.0609023063964672	0.126339976255446	0.0414139860517266	0.502021989272576
ENSBTAG00000007068	43.9420646775366	0.0743025862518108	0.114950374012831	0.0415338769349935	0.502021989272576
ENSBTAG00000010120	247.711346073748	-0.0887802600323221	0.10409593553358	0.0415121452999549	0.502021989272576
ENSBTAG00000007923	329.093035672367	0.0969394110887547	0.0976836831355404	0.041809035125761	0.502021989272576
ENSBTAG00000013011	292.764353352277	0.104896057583411	0.0892815787953324	0.041542162396946	0.502021989272576
ENSBTAG00000018049	1369.39821656535	-0.0972561436134099	0.0975274303412043	0.0416032252588692	0.502021989272576
ENSBTAG00000016365	153.760564608267	-0.067492297125966	0.120724944863537	0.0413566168387508	0.502021989272576
ENSBTAG00000000542	289.953294687062	0.103870307684898	0.0905707477627546	0.0417773774692359	0.502021989272576
ENSBTAG00000003307	480.076142580899	0.107828743898739	0.0794872004192165	0.0417476714950372	0.502021989272576
ENSBTAG00000000271	25.991286861432	0.0592362288518352	0.127448324066098	0.0417965056898228	0.502021989272576
ENSBTAG00000044207	192.205826422044	0.0999875972882522	0.0949478895338341	0.0417982960396668	0.502021989272576
ENSBTAG00000015596	2361.5865889079	-0.088769602253678	0.104053432527631	0.0416106513438189	0.502021989272576
ENSBTAG00000009677	289.042403104982	-0.0952596432095463	0.0990852198897668	0.0417613403752797	0.502021989272576
ENSBTAG00000009097	17.5958157278845	-0.0662821999137542	0.121767888393674	0.0413484110891504	0.502021989272576
ENSBTAG00000008777	21.4937163707079	-0.037433744610391	0.138821681340768	0.0416370925387471	0.502021989272576
ENSBTAG00000003192	51.5019630285819	-0.0842616585010972	0.107257770229651	0.0417441756582879	0.502021989272576
ENSBTAG00000007142	97.4744176807979	-0.0903801514913077	0.102938568568113	0.0414862158059904	0.502021989272576
ENSBTAG00000007217	567.183934569475	-0.101616558166452	0.0932243824388933	0.0418810509204398	0.502467995597517
ENSBTAG00000017574	239.124469561729	-0.0856043090457064	0.106100884259133	0.0420930563242355	0.5025011172957
ENSBTAG00000056279	77.1932338641535	0.0846712100701952	0.106825668782055	0.0419991076351246	0.5025011172957
ENSBTAG00000066431	17.9185914201197	-0.0253674720479601	0.135972916467713	0.0420890377301549	0.5025011172957
ENSBTAG00000057919	1131.37243543438	0.10680308118728	0.0847344561035313	0.0420371113461736	0.5025011172957
ENSBTAG00000051578	14.8328564807329	0.0582560220157316	0.128063135463842	0.042054095470728	0.5025011172957
ENSBTAG00000005947	273.192190154271	-0.0964734018802998	0.0980053129468062	0.0419361484103046	0.5025011172957
ENSBTAG00000013772	1334.61101250535	0.107477907750846	0.0772370760923638	0.0421458260486191	0.502709212031683
ENSBTAG00000016707	143.888973814901	-0.0997935530283433	0.0948471003862784	0.0422797809768314	0.502709212031683
ENSBTAG00000009647	217.848862735877	0.0848368357909115	0.106557321656814	0.0422849305977097	0.502709212031683
ENSBTAG00000007067	477.293485387473	0.0934568275884832	0.10027018635586	0.0422047318442101	0.502709212031683
ENSBTAG00000007202	673.400441732547	0.102370493147137	0.0921165772167302	0.0422467377383309	0.502709212031683
ENSBTAG00000064534	66.9024314549325	0.0790071604069524	0.110754651522801	0.0424474845754378	0.503810383235159
ENSBTAG00000001164	684.190609154164	-0.0998436881415444	0.0947172017096133	0.0424147073714837	0.503810383235159
ENSBTAG00000002888	148.358064718216	0.0807735067994863	0.109324723387641	0.0426573567811405	0.50461382706519
ENSBTAG00000058809	64.1585378509079	0.0789065082584465	0.110738520841727	0.0426112626279759	0.50461382706519
ENSBTAG00000014936	391.562292905368	0.097112644992312	0.0969759156335668	0.0428511174143055	0.50461382706519
ENSBTAG00000054976	12.8951575236753	-0.0622409377407514	0.124066215230408	0.0429321540679186	0.50461382706519
ENSBTAG00000015602	49.6134399082782	-0.0608701092973264	0.125355036508348	0.0427564706226334	0.50461382706519
ENSBTAG00000002475	637.629963953553	0.106409353645064	0.0844107193825644	0.0429083967607411	0.50461382706519
ENSBTAG00000038831	469.173777652441	-0.099309189815388	0.0950268345707515	0.0427675997791516	0.50461382706519
ENSBTAG00000010271	250.898346506163	0.101875724719861	0.0923625222329052	0.0427230161312661	0.50461382706519
ENSBTAG00000011793	1240.18965795108	-0.10655168280169	0.0745801223792412	0.0429354259131045	0.50461382706519
ENSBTAG00000001522	182.439411858225	0.0912506650463197	0.101640240118605	0.042801487400332	0.50461382706519
ENSBTAG00000015504	242.296872117037	0.093401713447242	0.0999969567496777	0.0428359282447805	0.50461382706519
ENSBTAG00000000601	16.8272743805069	-0.0520615064447921	0.132356250135932	0.0426608050848196	0.50461382706519
ENSBTAG00000067285	21.5077877410897	0.0740218424494291	0.11428042035294	0.0429713897900328	0.504624902595421
ENSBTAG00000031829	223.257325281939	0.103408952349099	0.0899345513874781	0.0433302723190176	0.506958774332
ENSBTAG00000050322	41.1781653356306	-0.0816910191623552	0.108312024782962	0.0433029537553211	0.506958774332
ENSBTAG00000065150	92.5001685508288	-0.073117648003533	0.114726550704315	0.0434137725933151	0.506958774332
ENSBTAG00000002606	1457.41011171375	0.105656037704117	0.0857235517294946	0.0434164152630778	0.506958774332
ENSBTAG00000001107	632.436453396766	0.0884922313076947	0.103378646265061	0.0433808341280472	0.506958774332
ENSBTAG00000054074	43.3937444182443	0.0785101880926351	0.110606394031784	0.0433888333396854	0.506958774332
ENSBTAG00000007591	292.309043102018	0.09589738216062	0.0977233361541288	0.0433901867204387	0.506958774332
ENSBTAG00000017275	152.187353335992	0.0977100623144758	0.0961227811112173	0.0434562062568412	0.50701253113751
ENSBTAG00000011659	16.4978965661613	-0.0685739391664357	0.118234543114311	0.0436678489223222	0.507233201482507
ENSBTAG00000010734	87.3208662518478	0.101853426893121	0.091759010838279	0.0436253463232096	0.507233201482507
ENSBTAG00000053845	41.2265297905906	-0.0829626568374773	0.107278151714203	0.0435260435748453	0.507233201482507
ENSBTAG00000005356	313.145079451634	-0.102969171803593	0.0903059272871341	0.0436373016016541	0.507233201482507
ENSBTAG00000003481	596.14791665576	0.0861839954733081	0.104890381881953	0.0436863351405227	0.507233201482507
ENSBTAG00000033095	104.833809985455	0.102044920518751	0.0915099644748128	0.0436452603078385	0.507233201482507
ENSBTAG00000015732	530.613515086489	0.106525157130684	0.0818863702825421	0.0437507842191421	0.507572503875699
ENSBTAG00000057590	920.847903112989	0.0592855187485717	0.125651864496252	0.0441896590510081	0.507951889927802
ENSBTAG00000070116	299.319435186162	-0.0627954840445638	0.122321296756274	0.044770553140975	0.507951889927802
ENSBTAG00000014841	367.680251246629	-0.105903660321659	0.0828252371593322	0.0445737861199591	0.507951889927802
ENSBTAG00000016649	20.3801626171433	-0.0725092615261091	0.114834875860204	0.0440362564475453	0.507951889927802
ENSBTAG00000060637	3615.81599491139	0.0644635993199833	0.121157486022228	0.0444212414017085	0.507951889927802
ENSBTAG00000020938	230.63522454459	0.0964447448124312	0.0969197247102015	0.0440488153307809	0.507951889927802
ENSBTAG00000018613	360.673330074849	0.104257003237633	0.0876097094286921	0.0443444675308605	0.507951889927802
ENSBTAG00000010760	580.128623560273	0.0667065802662225	0.11931415997423	0.0443838612979823	0.507951889927802
ENSBTAG00000017713	559.697585440803	0.0929583947088173	0.0996102536049429	0.0443312973899235	0.507951889927802
ENSBTAG00000019886	174.38274384549	-0.0909266700969087	0.101071303212724	0.0444950048727442	0.507951889927802
ENSBTAG00000014119	185.249552099122	-0.101724926125508	0.0912129720132408	0.0446154535841828	0.507951889927802
ENSBTAG00000004358	210.107152422859	-0.09313607605038	0.0992916322645947	0.0447095908274644	0.507951889927802
ENSBTAG00000001473	439.03596538404	-0.0669719153886714	0.119065571978442	0.0444293679579234	0.507951889927802
ENSBTAG00000057630	386.013091566398	0.0963342494494259	0.0966815079011611	0.0446936931167806	0.507951889927802
ENSBTAG00000018598	236.456890071374	0.0643341751404548	0.121393504154242	0.0442301233441535	0.507951889927802
ENSBTAG00000000336	86.9909228147901	0.0677262190252541	0.118341728335985	0.0445922268677887	0.507951889927802
ENSBTAG00000062713	202.231794126656	-0.0564272220155272	0.128039938973486	0.044105667588416	0.507951889927802
ENSBTAG00000021798	2044.16773648623	-0.0708816541912242	0.115704183736242	0.0447417684276095	0.507951889927802
ENSBTAG00000005412	666.991009666593	-0.0963299427528215	0.0969048749637267	0.0442680344454709	0.507951889927802
ENSBTAG00000012079	16.5840751702055	-0.0582878247492381	0.126567656183305	0.0440576966600921	0.507951889927802
ENSBTAG00000053861	13.0123402015405	-0.0543000857673613	0.129688402778549	0.0441191894165099	0.507951889927802
ENSBTAG00000001391	87.6272977788883	0.0974987419612866	0.0956549475499293	0.0446732988995736	0.507951889927802
ENSBTAG00000022238	107.043652016383	-0.090569601268644	0.101243533680041	0.0446936546148111	0.507951889927802
ENSBTAG00000006112	317.293272020344	0.0995104701464975	0.0939958871943528	0.0441773608250243	0.507951889927802
ENSBTAG00000008584	163.791528287768	-0.0946700658856233	0.0984268631933624	0.0439880922785048	0.507951889927802
ENSBTAG00000066057	26.5935532020186	-0.067385542955028	0.118976079568879	0.0440377610828235	0.507951889927802
ENSBTAG00000011744	85.1300910740486	0.0746707878650178	0.11314783169727	0.0440444374790638	0.507951889927802
ENSBTAG00000017999	928.104521540946	-0.0929933510576714	0.0993926047820994	0.0447306620419796	0.507951889927802
ENSBTAG00000005865	1936.75933904232	0.0735903755775135	0.113513771385753	0.0448692543375275	0.508373715718147
ENSBTAG00000009416	133.852063946566	0.091609398022954	0.100381432770048	0.0448782959534654	0.508373715718147
ENSBTAG00000013411	3401.38701811666	-0.105117649724072	0.0849163982601585	0.0449359995218654	0.508627507549536
ENSBTAG00000015728	217.286070241828	0.0710647766629558	0.115223779065314	0.0453169183138404	0.508705552768159
ENSBTAG00000010922	34.7570419706283	0.0867999634560572	0.103839088431545	0.0449839780324691	0.508705552768159
ENSBTAG00000009796	114.350642418395	-0.100749478757415	0.091905184418888	0.0453429236930016	0.508705552768159
ENSBTAG00000020607	197.933872157692	-0.0984140146961914	0.0942584651569774	0.0456246906387468	0.508705552768159
ENSBTAG00000046549	386.099413717349	0.105004356010676	0.0844274524727893	0.0454485292232142	0.508705552768159
ENSBTAG00000057581	11.8533425546885	-0.0306883127336811	0.136802933531482	0.0455307148694319	0.508705552768159
ENSBTAG00000000880	977.939159894063	0.104971761826676	0.0730124847612742	0.0450981705582337	0.508705552768159
ENSBTAG00000002058	102.145552115098	0.096903861933694	0.0957189990067949	0.045573512855938	0.508705552768159
ENSBTAG00000051386	147.359784500955	0.0859847788811653	0.104287586059008	0.0452699671294692	0.508705552768159
ENSBTAG00000058616	96.5891778053866	0.06522728151273	0.119895021966501	0.0453890924531957	0.508705552768159
ENSBTAG00000006657	234.777895761834	-0.0685976316873389	0.117258284632734	0.04519995904888	0.508705552768159
ENSBTAG00000011063	216.558682878006	-0.0962032093971222	0.0962895227797873	0.0456816749672459	0.508705552768159
ENSBTAG00000059574	358.417665798871	0.0943327703672656	0.0978749358673222	0.045677732014559	0.508705552768159
ENSBTAG00000055544	131.141626424136	-0.0663177076461048	0.118813396411593	0.0456868623284169	0.508705552768159
ENSBTAG00000017196	3877.93213162151	0.102892764031525	0.088702306272541	0.0456804024431306	0.508705552768159
ENSBTAG00000006404	15.2046224461716	-0.0549770173114429	0.128431321917817	0.0451876093197814	0.508705552768159
ENSBTAG00000022751	13.1897127154299	0.0597607726861596	0.124490322297454	0.0453082880371405	0.508705552768159
ENSBTAG00000011112	486.534679276621	-0.0874149353763971	0.103283618427891	0.0452380640194684	0.508705552768159
ENSBTAG00000069203	11.277217125222	-0.0551665134568903	0.127925569841252	0.0457195982257455	0.508705552768159
ENSBTAG00000013419	172.536722323683	-0.0650535184937916	0.120131852816183	0.0452423789410336	0.508705552768159
ENSBTAG00000060382	3658.1765108525	0.0573472995344017	0.12625195141455	0.0456287454972009	0.508705552768159
ENSBTAG00000002470	77.9053098866344	-0.0646460662103684	0.120241006276711	0.0456011148133139	0.508705552768159
ENSBTAG00000023523	300.662755680586	0.0954480508832091	0.0968883488725668	0.0457921832143467	0.50908719111164
ENSBTAG00000002487	692.421837293361	0.104490377121072	0.0853205930227558	0.0458245601271287	0.50908719111164
ENSBTAG00000008124	417.974272761502	0.0652689449454377	0.119448998463463	0.0460488977045404	0.510791814491704
ENSBTAG00000018846	575.577089533836	0.10511722817745	0.0828628305553753	0.0460297364472548	0.510791814491704
ENSBTAG00000030335	2237.25959169362	-0.0906701321899679	0.100464287504542	0.0462379702728209	0.512494548970058
ENSBTAG00000008520	455.128521831959	0.0942687088517116	0.0976071387879507	0.0463460387265402	0.512793731874394
ENSBTAG00000008654	100.58659190119	-0.0919033416840807	0.0994503041063329	0.0464178539902037	0.512793731874394
ENSBTAG00000000802	1006.33152756045	0.0824570469706882	0.106256000666463	0.0464147994476182	0.512793731874394
ENSBTAG00000016738	23.9546923316963	-0.0703470004797857	0.115189066878467	0.0463698527410829	0.512793731874394
ENSBTAG00000019446	737.853108561896	0.105303409947859	0.079368151412259	0.0464429051354074	0.512793731874394
ENSBTAG00000000057	17.742414112942	-0.0559387101201924	0.126691211669418	0.0466724478203729	0.514204875197276
ENSBTAG00000013127	672.20301496239	-0.0912549553596568	0.0998275748341717	0.0466777692246538	0.514204875197276
ENSBTAG00000000869	15.0223128271542	0.0653256211059204	0.11905680085268	0.0466172676946925	0.514204875197276
ENSBTAG00000053050	269.734663227706	0.0838006934717979	0.105143349637449	0.0467900076510387	0.515047532653794
ENSBTAG00000010036	194.364102656158	0.0954072646008301	0.0964056409256071	0.0468391833570487	0.515195261825737
ENSBTAG00000006934	519.458593640396	-0.0666747882393588	0.117768743496374	0.0469499363724021	0.516019552395073
ENSBTAG00000017690	228.801489994128	-0.0545755896412732	0.127433056063067	0.0471786365819491	0.518137937888189
ENSBTAG00000001483	314.169082426205	-0.097870591876535	0.0938640165786886	0.0473009275334895	0.518898215375052
ENSBTAG00000008353	1026.09863760014	0.0588420414799124	0.123930635946137	0.0473318013142362	0.518898215375052
ENSBTAG00000012657	748.464805851504	0.103541444278413	0.0856755329487631	0.0473558993141921	0.518898215375052
ENSBTAG00000021858	66.3991565521193	0.0685638832238415	0.115998782031891	0.0474253867087817	0.519264739427686
ENSBTAG00000008373	78.7303589849009	0.0851565685324085	0.103875551904647	0.047515791754416	0.519465131554917
ENSBTAG00000016024	2291.68191875394	0.097518177805082	0.0941049027547296	0.0475061798998592	0.519465131554917
ENSBTAG00000010709	270.41309966637	0.0972712058227216	0.0942920530998778	0.0476115942457384	0.520117863143931
ENSBTAG00000009293	1316.23740325954	-0.0977046449432814	0.0938250081899529	0.0476750414613893	0.520416418497848
ENSBTAG00000019376	1014.7855071796	0.0723278107325819	0.11267402700849	0.0482678798245469	0.520536917938367
ENSBTAG00000001311	2057.2034115028	0.0993812990304259	0.0915146821562853	0.0484544141106561	0.520536917938367
ENSBTAG00000061662	280.812334014023	0.0970454998349415	0.0943387969505815	0.0479379222093578	0.520536917938367
ENSBTAG00000021201	146.011435163219	0.0832178228773232	0.104800923995279	0.0485227665447384	0.520536917938367
ENSBTAG00000019116	209.937926858701	0.0907610270551568	0.0995665496256517	0.0481203298487904	0.520536917938367
ENSBTAG00000027789	555.565115875925	0.0727843777865453	0.11225666342085	0.0484247273129932	0.520536917938367
ENSBTAG00000024097	285.913755918267	0.103818154876967	0.0768993781647879	0.0491662219473357	0.520536917938367
ENSBTAG00000013017	61.142963836745	-0.0752270813896086	0.110408280797599	0.0485529466957891	0.520536917938367
ENSBTAG00000018806	16.419569586472	-0.0527673566571376	0.128118812682219	0.0482800454101136	0.520536917938367
ENSBTAG00000011857	200.409300233854	-0.0940966414414228	0.0968660911172237	0.048219746001794	0.520536917938367
ENSBTAG00000020661	1116.11709748922	-0.0576777260822869	0.12421034314092	0.0484043884914707	0.520536917938367
ENSBTAG00000008250	484.694932643545	0.0840077413906668	0.10400676687995	0.0491103759190904	0.520536917938367
ENSBTAG00000007080	360.280365258876	0.0808956646889696	0.106187975079275	0.0490537264937632	0.520536917938367
ENSBTAG00000000102	26.6926478838298	-0.0736473063531973	0.111307705828125	0.049076940324585	0.520536917938367
ENSBTAG00000007414	170.68349127928	0.0865746044210006	0.102663254492639	0.0480157153127269	0.520536917938367
ENSBTAG00000069080	201.331851014436	0.100015962320652	0.0904034400626138	0.0489098868938994	0.520536917938367
ENSBTAG00000019502	197.12823325748	0.10401507486919	0.0806750371999952	0.0488606445119405	0.520536917938367
ENSBTAG00000008401	166.912681968772	0.0630236607706618	0.119418761560842	0.0491941979451101	0.520536917938367
ENSBTAG00000027506	123.004804979745	0.0939255869143722	0.097052649549603	0.0481279905330668	0.520536917938367
ENSBTAG00000047991	207.921809633151	0.101051384387358	0.0895317818219408	0.048116852294986	0.520536917938367
ENSBTAG00000024539	122.248039995662	-0.094971229597985	0.0958444622823286	0.0487781265086327	0.520536917938367
ENSBTAG00000013914	157.980512074258	-0.0949269566444588	0.0958098269559856	0.0489318866282491	0.520536917938367
ENSBTAG00000021795	554.367677638481	-0.0922555476013128	0.0984111235742365	0.0481217637561404	0.520536917938367
ENSBTAG00000005183	478.121385240539	-0.0853414262122259	0.103152589245755	0.0489248001096409	0.520536917938367
ENSBTAG00000047780	286.554136039175	0.0995990141341341	0.0913699688270634	0.0482667206244358	0.520536917938367
ENSBTAG00000011812	167.324249360003	0.0874982182906829	0.101640718808625	0.0488885470003581	0.520536917938367
ENSBTAG00000021845	375.296324397954	0.0936495475660368	0.0974111104269025	0.047849321164825	0.520536917938367
ENSBTAG00000016522	218.893634417065	0.10425135249245	0.0782379611559213	0.0484988912474137	0.520536917938367
ENSBTAG00000016851	527.230436758419	0.102368615417753	0.0862353495037778	0.0491730972689561	0.520536917938367
ENSBTAG00000004223	61.7615181277025	0.0894409386541323	0.100140878709281	0.0490946211348666	0.520536917938367
ENSBTAG00000008498	150.785410796749	0.0872812375309285	0.101724170565175	0.0490624582216111	0.520536917938367
ENSBTAG00000020061	48.297724769925	-0.0650882837719517	0.118035189020138	0.0487127698083875	0.520536917938367
ENSBTAG00000006982	983.004482923318	0.104598913411679	0.0798316233616221	0.0478050557822226	0.520536917938367
ENSBTAG00000060680	381.440759143079	0.0841211396168124	0.103905860730862	0.0491638679097005	0.520536917938367
ENSBTAG00000007000	861.244556597813	-0.101710455919436	0.0879054483104102	0.0487997754284364	0.520536917938367
ENSBTAG00000008705	96.3723312823838	0.0827323227418249	0.105306519855275	0.0481281113293067	0.520536917938367
ENSBTAG00000016076	500.393016807998	-0.0927302252122094	0.0978207896801425	0.0485961820066936	0.520536917938367
ENSBTAG00000000191	814.017273691146	-0.0970490438488992	0.0941631403658846	0.0482612527138294	0.520536917938367
ENSBTAG00000005674	187.505905499986	-0.103283694135269	0.085071367316695	0.0483107688208103	0.520536917938367
ENSBTAG00000058986	14.1173890025017	-0.0549285741799385	0.126128507193111	0.0488387402693099	0.520536917938367
ENSBTAG00000013651	474.363571442015	0.10315901547438	0.0736696591652387	0.0492033647187214	0.520536917938367
ENSBTAG00000019804	139.829035668017	0.0975099082280935	0.0938933591008669	0.0479090392343752	0.520536917938367
ENSBTAG00000017244	157.786356556407	0.0966220185539348	0.0940683116712896	0.049239710407505	0.520539242305018
ENSBTAG00000065991	26.5492799949831	-0.0506755416238377	0.129017601964857	0.0493146594516852	0.52072943555969
ENSBTAG00000056233	11.2518765890046	0.0468408104286486	0.131482401493163	0.0493886392372923	0.52072943555969
ENSBTAG00000044100	1299.24762510619	0.101550301106388	0.0877023773894456	0.0493362021566738	0.52072943555969
ENSBTAG00000033015	108.079797916281	0.0917458296958507	0.0982510538453259	0.049402258200437	0.52072943555969
ENSBTAG00000006482	266.615528457986	0.101635778793155	0.0873454654582395	0.0495486086571447	0.521890279342688
ENSBTAG00000008349	437.908631367932	-0.0622989263213323	0.119681283437589	0.0497641509248838	0.523777684935465
ENSBTAG00000068271	25.9186854721142	0.0622659853336473	0.119660343335404	0.0498492291567811	0.523943811828656
ENSBTAG00000020611	198.018977332715	-0.0926998415047285	0.0972657633144615	0.0498996399645194	0.523943811828656
ENSBTAG00000001108	280.999529185032	0.101612591984327	0.0869523322639808	0.049998108214616	0.523943811828656
ENSBTAG00000002275	925.786497168258	0.0855394115594411	0.102585634257628	0.0499763894528406	0.523943811828656
ENSBTAG00000033313	168.371556328273	-0.102769431788562	0.0841058221989754	0.0499896764692409	0.523943811828656
ENSBTAG00000044192	384.884539018994	-0.090523241543429	0.0990072647208572	0.0498562089239297	0.523943811828656
ENSBTAG00000008797	78.987227532374	0.0663270968001802	0.116206230576892	0.0503091464110947	0.524153644712554
ENSBTAG00000010179	32.8190277528087	-0.0571348841875052	0.123552910072714	0.0502493191901646	0.524153644712554
ENSBTAG00000020143	518.592824976389	-0.101264110544735	0.0873480084012649	0.050287179471496	0.524153644712554
ENSBTAG00000057688	31.5199542163248	-0.0669396392696069	0.115748169148932	0.0502787379934866	0.524153644712554
ENSBTAG00000019887	336.835045933778	0.0610698936401838	0.120470963045333	0.0501171712148953	0.524153644712554
ENSBTAG00000007430	502.350100874576	0.0839699333839075	0.103576993486387	0.0502330407404565	0.524153644712554
ENSBTAG00000068516	12.3010804411662	0.0545450784440733	0.125573133786137	0.0502813760525969	0.524153644712554
ENSBTAG00000051678	174.064562699003	-0.0867221576912044	0.10171376024939	0.0500676874709528	0.524153644712554
ENSBTAG00000013270	244.861069317427	0.102302220899434	0.0849241761168055	0.0503780403495796	0.524280326657918
ENSBTAG00000010721	90.667056358862	-0.0807169802934255	0.10575472459286	0.0503940767868149	0.524280326657918
ENSBTAG00000013387	413.841129257022	0.101585876168423	0.0864022616555932	0.0505878653981455	0.525544872544953
ENSBTAG00000013093	45.9108437414854	-0.0720152849367427	0.111791957236176	0.050588572296471	0.525544872544953
ENSBTAG00000001083	129.516479698313	-0.0822488985584963	0.104564620326701	0.0507348148953557	0.525922763446332
ENSBTAG00000000286	103.595023455072	-0.080303264340877	0.105876575543349	0.0507950633742373	0.525922763446332
ENSBTAG00000017177	782.504094045964	0.0847492637514313	0.102807703302951	0.0508074458128457	0.525922763446332
ENSBTAG00000020756	139.403194142136	0.0943683889294819	0.0954498823665073	0.0507433556993039	0.525922763446332
ENSBTAG00000011447	14.8867226246489	-0.0633765280197572	0.11832820139808	0.0506723350336471	0.525922763446332
ENSBTAG00000066723	20.4364216128709	-0.0497871092711606	0.128660506998959	0.0510340657624251	0.526754909434658
ENSBTAG00000015965	82.4724465597619	0.0731294940607372	0.110789661452039	0.0510242493828181	0.526754909434658
ENSBTAG00000016562	1064.523625106	0.0897200865113124	0.0991388392108917	0.0510167554463544	0.526754909434658
ENSBTAG00000007121	39.8879825470592	-0.0636556061476253	0.117958845666597	0.0509548571379093	0.526754909434658
ENSBTAG00000010462	113.626803662578	0.0489340720953893	0.128526072940462	0.0523631918440675	0.52679315313668
ENSBTAG00000003916	276.861006106054	0.0875047029813081	0.100464665739033	0.0518065547334349	0.52679315313668
ENSBTAG00000011584	142.308796094805	0.0937745980675764	0.0950651615154642	0.0527376391416146	0.52679315313668
ENSBTAG00000067815	2000.11789292644	0.0938569123379495	0.0941457173356426	0.0545654411519536	0.52679315313668
ENSBTAG00000018855	326.448589348016	0.0985059563120815	0.0881968283066359	0.0550407426147813	0.52679315313668
ENSBTAG00000067180	256.85851361394	0.101691370749371	0.0798124788559641	0.0539126579947659	0.52679315313668
ENSBTAG00000016999	282.973823256506	0.10012156820268	0.0845624148785264	0.0552805334334206	0.52679315313668
ENSBTAG00000004495	502.248782884659	0.0984759233073771	0.0886335298697158	0.054524477608144	0.52679315313668
ENSBTAG00000012581	117.554446663041	0.0964447193673088	0.0919456793432025	0.0535536046769237	0.52679315313668
ENSBTAG00000006472	35.6909238375221	-0.051555824675361	0.125277598046141	0.0550211824317054	0.52679315313668
ENSBTAG00000036028	370.917787602183	-0.0833546608471146	0.102615874156114	0.0538583946239364	0.52679315313668
ENSBTAG00000014304	119.634778908125	-0.0789584556159229	0.10508667556189	0.0552711661050124	0.52679315313668
ENSBTAG00000013302	153.900886367502	0.0959499107353947	0.0918275859272139	0.0548063719442095	0.52679315313668
ENSBTAG00000037456	287.75204211876	-0.0851619571313062	0.101793574935732	0.0526933484806897	0.52679315313668
ENSBTAG00000013309	1101.233148208	0.101578728996321	0.0790144602604294	0.0542226799080449	0.52679315313668
ENSBTAG00000006262	904.428859586089	-0.0658318395186128	0.115429033801981	0.0526458433774477	0.52679315313668
ENSBTAG00000006349	682.564121743482	-0.0635552678246439	0.116028757892202	0.0550618814337684	0.52679315313668
ENSBTAG00000018236	484.872329300561	-0.0989589004835654	0.087247630045914	0.0552283536926645	0.52679315313668
ENSBTAG00000059978	30.518280366764	-0.0652975996429927	0.116356954030079	0.0515829310249946	0.52679315313668
ENSBTAG00000008510	167.08621007873	0.101268337877431	0.0846971594221732	0.0526944980562006	0.52679315313668
ENSBTAG00000012289	592.737831799128	-0.0858200295692379	0.100537385995221	0.0548326683778194	0.52679315313668
ENSBTAG00000008942	1379.20314605606	-0.088077730795328	0.0996910996176346	0.0527196846842142	0.52679315313668
ENSBTAG00000066347	59.8970011248965	0.078077360548796	0.106017156732606	0.0543476582226114	0.52679315313668
ENSBTAG00000021023	173.584735553283	-0.0954050420771663	0.0925731218874525	0.0545482606151131	0.52679315313668
ENSBTAG00000004334	897.782183268902	0.10124429848879	0.0737843637167018	0.0534664077135837	0.52679315313668
ENSBTAG00000067617	363.205495542952	0.0957015736950048	0.0923555848061135	0.0543430915050752	0.52679315313668
ENSBTAG00000010506	155.097898992759	0.0998392000617766	0.0875107515825509	0.0530356187810419	0.52679315313668
ENSBTAG00000050122	365.07121745877	-0.0999544828767386	0.0879329407843024	0.0522987549740747	0.52679315313668
ENSBTAG00000006505	22.9408064161652	0.0537550248019253	0.125246308143907	0.051938416414983	0.52679315313668
ENSBTAG00000008926	692.484837380396	0.102486208100437	0.0831940237455285	0.0510984457247619	0.52679315313668
ENSBTAG00000060559	34.25346168487	-0.0378909838712841	0.1328624220377	0.055220817530691	0.52679315313668
ENSBTAG00000011105	759.943554310776	0.0783337085914172	0.106997197768772	0.0513702146803466	0.52679315313668
ENSBTAG00000009509	418.913170943524	0.0966555895811017	0.0907552579413394	0.0551963356468314	0.52679315313668
ENSBTAG00000015654	465.298789839608	-0.02684083578571	0.133879119082986	0.0532065823847133	0.52679315313668
ENSBTAG00000038241	1140.69846299566	-0.0900874630349553	0.0978433437689568	0.0535312254201188	0.52679315313668
ENSBTAG00000010549	217.504082166843	0.0756208144858384	0.108791252712923	0.051574589202646	0.52679315313668
ENSBTAG00000020108	314.277063869566	0.0907249576351914	0.097513065070204	0.0530937141596569	0.52679315313668
ENSBTAG00000017028	1325.40057285897	0.0975007538795899	0.0901716872176671	0.0543473801348737	0.52679315313668
ENSBTAG00000005905	355.401159035646	0.0894629486004526	0.0992339778819463	0.0512614161857266	0.52679315313668
ENSBTAG00000008101	477.33928678058	0.0715137599822993	0.111510753805579	0.0520192034390851	0.52679315313668
ENSBTAG00000008376	766.460733933761	-0.0886446412662013	0.0992738365712704	0.0527092686692628	0.52679315313668
ENSBTAG00000011204	525.961679512248	-0.0963354839055044	0.0915411307001408	0.0545098181178938	0.52679315313668
ENSBTAG00000002454	140.123175970355	0.0956934247505551	0.0930697717399669	0.0529877940533702	0.52679315313668
ENSBTAG00000014401	1969.28547992478	0.0752574809997933	0.107997618894508	0.0541734189136489	0.52679315313668
ENSBTAG00000006214	76.2995810602114	-0.0713566924813537	0.110928922402225	0.0536350248090261	0.52679315313668
ENSBTAG00000013706	24.3888620095585	0.0532923099372079	0.124699157913285	0.0536126578634293	0.52679315313668
ENSBTAG00000020860	366.873712085953	0.0887926333643265	0.0982774237453648	0.0550044518666055	0.52679315313668
ENSBTAG00000008397	77.8433111778687	-0.0790161528532181	0.105032076698202	0.0553152918797833	0.52679315313668
ENSBTAG00000010798	1367.56341420011	-0.0978306491387587	0.0894929157802148	0.054685417729532	0.52679315313668
ENSBTAG00000003259	436.077688826425	0.101466439068959	0.0857452044353959	0.0514287489818259	0.52679315313668
ENSBTAG00000021675	505.388038454495	0.0850166843585085	0.101176143622554	0.0546408395595738	0.52679315313668
ENSBTAG00000068374	33.2817066375703	-0.0571907896082712	0.121345757956969	0.0542560813904108	0.52679315313668
ENSBTAG00000021520	515.750155637529	0.0959036557925302	0.0919615070289228	0.0546570001259653	0.52679315313668
ENSBTAG00000018287	88.8954364588191	0.0521528995050505	0.124934411963994	0.0548217018023245	0.52679315313668
ENSBTAG00000003528	20.889059716096	-0.0580666363726011	0.12182983226751	0.0520105699367857	0.52679315313668
ENSBTAG00000017068	98.08116020783	0.0760968568916627	0.107472501491112	0.0540489542589749	0.52679315313668
ENSBTAG00000007875	1387.56555265017	0.100999300532681	0.0837911614858707	0.0539057930012892	0.52679315313668
ENSBTAG00000055854	223.738952576499	0.0986486771030316	0.0905388397032414	0.0514014745890069	0.52679315313668
ENSBTAG00000001927	19.7681291419561	0.0243556668982155	0.132999237012567	0.0539637140833526	0.52679315313668
ENSBTAG00000019295	488.507155879771	0.101190869626927	0.0844807383120797	0.053019315924297	0.52679315313668
ENSBTAG00000020894	1817.70827863681	0.0978411997553845	0.0652376825615153	0.0523493214579633	0.52679315313668
ENSBTAG00000018196	357.495634267478	0.100174129670585	0.0860369400610622	0.0538830929634069	0.52679315313668
ENSBTAG00000011556	96.0393658023056	-0.092934449290238	0.0953013421097399	0.053907340008957	0.52679315313668
ENSBTAG00000004663	114.651886021445	-0.0949007743886285	0.0946671704628091	0.0513576089337491	0.52679315313668
ENSBTAG00000030608	151.655959214969	-0.0821061622278868	0.104116156568884	0.0521346739649514	0.52679315313668
ENSBTAG00000020791	377.592720531751	-0.101675648286861	0.0788549674552053	0.0540091858193131	0.52679315313668
ENSBTAG00000000152	941.417538417356	0.0959701956166873	0.0928252465755718	0.0528942617943247	0.52679315313668
ENSBTAG00000003764	316.481193856871	0.102294677834279	0.0807452962257776	0.0524319657398752	0.52679315313668
ENSBTAG00000006323	1277.35661350555	-0.0966932704303835	0.0633735743278156	0.0520979965715069	0.52679315313668
ENSBTAG00000005479	5449.57537633507	-0.0910396226964702	0.0967532848937657	0.0543296750243492	0.52679315313668
ENSBTAG00000013830	260.987731767213	0.0776358472260324	0.105989039327138	0.0552337900243321	0.52679315313668
ENSBTAG00000012741	673.120165936479	0.0878271848411059	0.100105826388164	0.0521250569177899	0.52679315313668
ENSBTAG00000006640	115.018145322429	0.0817347317296049	0.104576019927949	0.0516019329948224	0.52679315313668
ENSBTAG00000001410	37.1542999102272	-0.0740421331204933	0.109770371577638	0.0518776796037957	0.52679315313668
ENSBTAG00000018213	495.487235129835	-0.0719834514260975	0.110311754527035	0.0540572501477418	0.52679315313668
ENSBTAG00000067623	37.0073167405017	-0.0383246696266261	0.133147235009748	0.0541511551531773	0.52679315313668
ENSBTAG00000063175	669.770642160176	0.0809790582587528	0.103728208900248	0.0552651336577524	0.52679315313668
ENSBTAG00000000025	891.120194435076	0.0921185820693286	0.0972051627905761	0.0511319042409129	0.52679315313668
ENSBTAG00000008291	53.2495700750107	0.0866006492680957	0.100388251147801	0.0537184481185008	0.52679315313668
ENSBTAG00000038286	338.676770309	-0.0716907119792868	0.110441901833454	0.0542427496816824	0.52679315313668
ENSBTAG00000005898	176.76813687726	0.0978655457714445	0.0901621396432969	0.0535928633158092	0.52679315313668
ENSBTAG00000061529	138.011517378154	-0.0593025295671163	0.120539627617143	0.0525946131412917	0.52679315313668
ENSBTAG00000035158	73.6686451262649	-0.0657102294365374	0.114856846813993	0.0540713202845121	0.52679315313668
ENSBTAG00000018509	1860.72948208299	-0.0936685004271893	0.0955544427717439	0.0518752485317	0.52679315313668
ENSBTAG00000014014	39.0214314233796	0.0807093993081823	0.104603662994466	0.0533617636215877	0.52679315313668
ENSBTAG00000020700	155.315440267708	0.0621780516351274	0.118030694138937	0.0530805903677553	0.52679315313668
ENSBTAG00000020698	1044.56729243341	0.0576102123053704	0.121539845701153	0.0532374551669643	0.52679315313668
ENSBTAG00000013038	486.577091604727	0.101477554090093	0.0817422627274034	0.053905694736034	0.52679315313668
ENSBTAG00000053952	942.46714732137	-0.0917349047459062	0.096021534402374	0.0546828388605241	0.52679315313668
ENSBTAG00000001013	361.7325507889	0.0903600318062795	0.0969877208743791	0.0551328374041883	0.52679315313668
ENSBTAG00000016900	481.250916766339	0.0827024396439333	0.102927655145659	0.0542310481072649	0.52679315313668
ENSBTAG00000032933	15.5185539726894	-0.0541627847100273	0.123935893384719	0.0537987338901504	0.52679315313668
ENSBTAG00000014440	484.522303398824	0.0957031174199712	0.0923187924469266	0.0544096318021162	0.52679315313668
ENSBTAG00000009305	193.263890255427	-0.10271964518186	0.0810888136980033	0.0514422074116426	0.52679315313668
ENSBTAG00000010403	32.8510767535155	0.0763825774119284	0.106839286202749	0.0552174268111897	0.52679315313668
ENSBTAG00000009414	407.561326766433	0.101222496609687	0.0824685791765429	0.0541584727560787	0.52679315313668
ENSBTAG00000009337	31.8662671325671	-0.0482033671266735	0.127526534113922	0.0552971718815115	0.52679315313668
ENSBTAG00000014583	736.248845587497	-0.0995526094664376	0.0870039803550303	0.0542186642514225	0.52679315313668
ENSBTAG00000016972	74.8243295291155	-0.0648370393917838	0.116070848881271	0.0528887879376883	0.52679315313668
ENSBTAG00000009427	139.611393482985	0.0945408771200418	0.0936952704690482	0.0540988430858017	0.52679315313668
ENSBTAG00000020520	45.7863112832982	0.0601125364699394	0.119276777682862	0.053818106543295	0.52679315313668
ENSBTAG00000020391	236.049637373701	-0.0566781536230285	0.122913970715301	0.0520380732337322	0.52679315313668
ENSBTAG00000019106	388.371446014954	0.0817994566846768	0.103851667123983	0.0533916970851362	0.52679315313668
ENSBTAG00000019015	290.645032147525	-0.072505107004692	0.110410008254604	0.0529320285566364	0.52679315313668
ENSBTAG00000012072	514.687824579236	-0.0995410118070986	0.0880918328042271	0.0529675436247982	0.52679315313668
ENSBTAG00000039153	154.765832635904	-0.0872560614744135	0.100483490668746	0.0522220382371052	0.52679315313668
ENSBTAG00000009488	679.617177645596	0.0914968710892166	0.0965815214113974	0.0538235754262639	0.52679315313668
ENSBTAG00000000949	33.5359288161208	-0.0811914193478236	0.104905435679866	0.0517102113435544	0.52679315313668
ENSBTAG00000020602	386.494325029451	0.0830425279106016	0.103812388118056	0.0512585860389353	0.52679315313668
ENSBTAG00000059260	38.1889155608764	-0.0752020622636002	0.109164518881141	0.0513837455798509	0.52679315313668
ENSBTAG00000019743	30.5605555136127	-0.0710114770022764	0.111392710718993	0.053120950417113	0.52679315313668
ENSBTAG00000016424	15.0164711212603	0.0534085713830962	0.125933663513527	0.0511792447698834	0.52679315313668
ENSBTAG00000018869	69.565854011723	0.0722001269172567	0.11030059629117	0.0537126423432921	0.52679315313668
ENSBTAG00000018082	1142.76571027222	-0.0752395632233947	0.108142840121183	0.0538312611989426	0.52679315313668
ENSBTAG00000010291	129.826781811742	0.0979138531565853	0.0907421369693073	0.0525763566465223	0.52679315313668
ENSBTAG00000006272	103.515784939342	-0.0818970365555498	0.103450755269783	0.0543037300188821	0.52679315313668
ENSBTAG00000026248	233.376488995355	-0.0914467055644852	0.0965188616554023	0.054075676074725	0.52679315313668
ENSBTAG00000015069	921.896340850842	0.099835668188094	0.085073619867502	0.0554965242173068	0.52756395811195
ENSBTAG00000001528	433.196926012501	0.100774478329448	0.0758475239582479	0.0555276692236976	0.52756395811195
ENSBTAG00000017919	206.510643026907	0.0781375109421709	0.105547858456917	0.0555220146477852	0.52756395811195
ENSBTAG00000013245	61.9357726950401	-0.0785064789338041	0.105292842665081	0.0555426833545581	0.52756395811195
ENSBTAG00000057665	96.6482494857119	0.0786196006812954	0.105184387769101	0.055633845524777	0.527761583147421
ENSBTAG00000014665	117.489084913739	-0.0763429269356384	0.106712231294044	0.0556367440350428	0.527761583147421
ENSBTAG00000060826	11.2957696601994	-0.0495744548668968	0.12637283479856	0.0557073855015656	0.527935873783079
ENSBTAG00000062969	68.70633295065	-0.0878137283973047	0.0987506757929719	0.0557283964205748	0.527935873783079
ENSBTAG00000014731	8663.5523157835	-0.0946801789792754	0.0926917031543948	0.0558534552313905	0.528425762592978
ENSBTAG00000045520	14.5010758093999	-0.0507431422212084	0.125470504193983	0.0558322993154227	0.528425762592978
ENSBTAG00000056814	40.7313486681832	0.0434045372691357	0.130126986073906	0.0560578973335138	0.529059944068309
ENSBTAG00000021700	601.799971922993	-0.0669020261792023	0.113093660678246	0.0561040734635559	0.529059944068309
ENSBTAG00000013339	62.9112761448096	-0.0578406254351055	0.119937263634056	0.0560935286437282	0.529059944068309
ENSBTAG00000009871	619.741038961253	0.0925589040966355	0.0947266438018058	0.055999433723874	0.529059944068309
ENSBTAG00000001044	98.3262133418935	0.0951938689441314	0.0920448415315587	0.056016070778294	0.529059944068309
ENSBTAG00000019697	23.0076687600968	-0.0642822751325089	0.114983030230526	0.0561859705827202	0.529485709696806
ENSBTAG00000065380	317.127573047956	-0.073991900338355	0.108009943364905	0.0564283152560026	0.53142195720506
ENSBTAG00000006916	821.618341705361	0.100469740088893	0.0765870524329665	0.0564678147879176	0.531446599137233
ENSBTAG00000057502	70.0321405820552	-0.0639501512542627	0.115088169050938	0.0565136409914819	0.531530713476673
ENSBTAG00000009461	59.717750521222	-0.0756303460772346	0.106849591397171	0.0565826548608216	0.531832663985374
ENSBTAG00000012100	40.4334120938135	0.0634888640762404	0.115334377234363	0.0567388624141593	0.53260603812744
ENSBTAG00000036282	163.23820865904	0.0915983515852971	0.09529336338519	0.0567138971291759	0.53260603812744
ENSBTAG00000012804	341.045290179343	0.0801985372512507	0.103710654901454	0.0568217677271445	0.532758207628589
ENSBTAG00000015972	116.045733809732	0.0963378260467535	0.0901948867935611	0.0568290211066099	0.532758207628589
ENSBTAG00000004705	11.7492554599652	-0.0301529111950479	0.133355754218637	0.0571027635648926	0.534281636497752
ENSBTAG00000012723	183.642547868171	-0.0928854853319098	0.0939528272699927	0.0570523631828775	0.534281636497752
ENSBTAG00000015554	270.001145218824	0.0921638181293279	0.0946310084704577	0.0570663044224061	0.534281636497752
ENSBTAG00000013357	172.16913620594	0.0929696039217859	0.0937980869975919	0.057214312192665	0.534284526496507
ENSBTAG00000012124	741.557403622592	0.0917872984655701	0.0949204387987927	0.0571986834493143	0.534284526496507
ENSBTAG00000066478	45.2680079477915	0.0632362011205419	0.115323099947384	0.0572029465723856	0.534284526496507
ENSBTAG00000047428	358.426751695729	0.0974111641850734	0.0883194085154348	0.0572924107312814	0.534667322685903
ENSBTAG00000011102	378.879437617966	-0.0875965819222341	0.0983269258312786	0.0573355489236744	0.534723575690113
ENSBTAG00000020431	448.902406955342	0.0992091400541595	0.0844852624382011	0.0573936845425848	0.534919534653366
ENSBTAG00000064039	14.8302283562527	0.0408054483206928	0.130777006485345	0.0576125330849272	0.535228232895368
ENSBTAG00000019721	93.6529785661115	0.0907893356354587	0.0956617936639309	0.0575515925523886	0.535228232895368
ENSBTAG00000013774	94.0116358549171	-0.0732448970422992	0.108117681241184	0.0575230803179696	0.535228232895368
ENSBTAG00000010784	141.74846096612	0.0854762997348554	0.0998079236292968	0.0575822130256666	0.535228232895368
ENSBTAG00000002083	2596.94851234023	0.0730725360408004	0.108249713526413	0.0574797849444823	0.535228232895368
ENSBTAG00000069252	18.9530121292674	-0.0382902240826758	0.131800410058597	0.057653680847324	0.535265391320291
ENSBTAG00000010169	394.52628575585	0.0787743044906098	0.104352760959798	0.0577334071159681	0.535660439880222
ENSBTAG00000017542	158.068184235785	0.0638093466519486	0.114652849009131	0.0577867336814929	0.535810196664499
ENSBTAG00000020704	333.472122292907	0.0849890526567715	0.100006021368135	0.0580224753639978	0.536959439640234
ENSBTAG00000019912	230.693263784114	0.0926523874303617	0.0937499282740183	0.0580175546182862	0.536959439640234
ENSBTAG00000058719	21.0489326523052	-0.0571021467150058	0.119642338434508	0.0579531149307597	0.536959439640234
ENSBTAG00000066682	42.6286077432592	-0.0579231380434545	0.118950503310043	0.0580933397952021	0.537197512927407
ENSBTAG00000013510	35.8603446990821	0.0721692565147336	0.108536658035101	0.0583837396935471	0.537197512927407
ENSBTAG00000032084	25.1240143184344	-0.0650969669440328	0.113489783873393	0.0583354538526391	0.537197512927407
ENSBTAG00000021671	66.8740746241667	0.0873103690180555	0.0981699003450676	0.0583799884331149	0.537197512927407
ENSBTAG00000054291	10.8859822625165	-0.0480283027536075	0.126269415781072	0.0582057710247328	0.537197512927407
ENSBTAG00000006896	114.505435812733	0.0631104858104094	0.114936839036147	0.0583435196251235	0.537197512927407
ENSBTAG00000044138	73.7565077112076	-0.0726893079494417	0.108203137598304	0.0583348796547095	0.537197512927407
ENSBTAG00000013421	128.654697389173	0.0890122628794113	0.0968441359816862	0.0583465686633189	0.537197512927407
ENSBTAG00000068331	19.7793270471422	-0.0526393186567408	0.122885696583342	0.0582981366284931	0.537197512927407
ENSBTAG00000011180	133.111126537082	0.0934623416081439	0.0927299273592093	0.0584428635634218	0.537398354234426
ENSBTAG00000006593	299.078218437652	-0.0839244191267645	0.100597105301535	0.0585041275608079	0.537618605882449
ENSBTAG00000007485	15.2859097140221	0.0433222675511175	0.129074238435622	0.0585812566835829	0.537984275050189
ENSBTAG00000064237	28.904773342125	-0.0696535809807535	0.110149069021118	0.0586681680979658	0.53843925740356
ENSBTAG00000044112	794.22237316685	-0.0911663545888121	0.0948146817380525	0.0588128725790255	0.539289583595661
ENSBTAG00000011694	330.848722878906	0.0933439619754045	0.0926698341526481	0.0588356739129974	0.539289583595661
ENSBTAG00000000372	90.7382047785629	0.0895303827712424	0.0962091454891633	0.0588966892557823	0.53950565510907
ENSBTAG00000009198	16.998253691423	-0.0429016040847971	0.12905812947123	0.0591812747938832	0.539800208522712
ENSBTAG00000010663	67.2945071039948	-0.0766140740104945	0.105347393388804	0.0590446916073699	0.539800208522712
ENSBTAG00000030426	71.8772223458076	0.0700306692115905	0.109673504383302	0.0592675501014015	0.539800208522712
ENSBTAG00000012481	173.186832895227	0.0848166437852474	0.0996833840446327	0.0593390233110666	0.539800208522712
ENSBTAG00000046768	2893.01154372846	0.0292671523110804	0.13273745591952	0.0594158602760095	0.539800208522712
ENSBTAG00000007253	115.137641791076	-0.0759242902971439	0.105759253603903	0.0591778855142345	0.539800208522712
ENSBTAG00000019353	87.6864075076134	0.082351366955502	0.101449184903865	0.0592270770758383	0.539800208522712
ENSBTAG00000014081	187.182849832754	-0.0990720307204784	0.0819752893049072	0.0593020166605822	0.539800208522712
ENSBTAG00000007802	808.887040254303	0.0852271738483706	0.0993619484161206	0.0594125823426355	0.539800208522712
ENSBTAG00000014623	34.3036886161171	0.0715084758893528	0.108667184629551	0.0592784282261703	0.539800208522712
ENSBTAG00000006925	35.8425473502353	-0.0715157904026414	0.108651860095601	0.0593081517369614	0.539800208522712
ENSBTAG00000004054	1108.4269284929	0.0955385456175989	0.0897428204612894	0.0593863189467307	0.539800208522712
ENSBTAG00000018674	151.345731008562	0.0888583550969997	0.0966372537870034	0.0592376324766624	0.539800208522712
ENSBTAG00000066451	123.258953117448	0.0705846236279833	0.10917296643847	0.0596169114293751	0.540595732604634
ENSBTAG00000040065	13.6858709908923	-0.0539599710603172	0.12130386937408	0.0595891847442698	0.540595732604634
ENSBTAG00000007369	94.1357894801647	-0.0916302894514181	0.0940404368099959	0.0596313867738763	0.540595732604634
ENSBTAG00000008758	19.7164872276051	-0.0443201817768581	0.128008592858996	0.0597181182868795	0.540595732604634
ENSBTAG00000020630	331.389226318637	0.0977609873873193	0.0856819120022457	0.0596659348319671	0.540595732604634
ENSBTAG00000011617	11.4657546412567	-0.0418138225286475	0.129422154385869	0.0597285312170572	0.540595732604634
ENSBTAG00000032848	484.243171551804	0.0931383323614369	0.0924437085959997	0.059781678623716	0.540737104387397
ENSBTAG00000001893	3244.72276824869	-0.0918465171614101	0.0937235756812324	0.0598834360911323	0.541120045228004
ENSBTAG00000051845	89.5818544556943	0.0260425699678297	0.132278137035314	0.0598991236129271	0.541120045228004
ENSBTAG00000027635	478.982755134211	0.0950678452952696	0.090054156811828	0.0599453298834523	0.541198156823724
ENSBTAG00000059506	1010.13067720836	-0.0765357306000647	0.10507915491061	0.060021108519866	0.541542988517689
ENSBTAG00000011713	25.47413660738	-0.0564679629738654	0.119179829682933	0.0600973292545401	0.541764929400501
ENSBTAG00000065153	13.0648391992172	-0.0451752989876911	0.127309363117704	0.0601209051364703	0.541764929400501
ENSBTAG00000013755	1123.36404699764	-0.0969259624685663	0.0867610800894145	0.0604357002325014	0.54192183999111
ENSBTAG00000067551	62.6422277895419	-0.0707101294372821	0.108438528650732	0.0615203173105163	0.54192183999111
ENSBTAG00000016817	226.218027384931	0.095540710527979	0.0883924164036671	0.0615254695914111	0.54192183999111
ENSBTAG00000017624	333.573585464025	-0.0841646821013084	0.0996065320296073	0.0609879681867305	0.54192183999111
ENSBTAG00000016387	220.838618030645	-0.085992791311943	0.0984100342064428	0.0605581125954177	0.54192183999111
ENSBTAG00000007507	1593.78700325496	-0.0846360146896751	0.099140669986065	0.0613734608008665	0.54192183999111
ENSBTAG00000015562	144.938673904532	-0.0531423599009095	0.121478634364228	0.0605953880515024	0.54192183999111
ENSBTAG00000059232	62.6111896102227	0.0562123541062653	0.119088997835059	0.06076506576	0.54192183999111
ENSBTAG00000001815	480.722999586181	0.0813800424876163	0.101415887543427	0.0614047591496862	0.54192183999111
ENSBTAG00000016290	331.826712281052	0.0919894777233808	0.0928776821667798	0.0614919164991048	0.54192183999111
ENSBTAG00000018317	402.832743791285	0.0880731186212216	0.0964787266509065	0.0614333163587486	0.54192183999111
ENSBTAG00000059930	106.197323500055	-0.0592463034554101	0.116869934877429	0.0606169292581458	0.54192183999111
ENSBTAG00000013528	404.734961336413	0.0980174789137013	0.0840070431782505	0.0605653060565187	0.54192183999111
ENSBTAG00000008753	619.723495721548	0.0957479967407703	0.0881693624078462	0.0613604777603672	0.54192183999111
ENSBTAG00000018680	220.915418354914	0.0925850955847412	0.0925024510228218	0.0609322633130965	0.54192183999111
ENSBTAG00000006672	683.685405392433	0.0845465524332674	0.0993328916714103	0.060984071193994	0.54192183999111
ENSBTAG00000014027	33.2667336880606	-0.0531350801521907	0.121260297429434	0.0611145458011791	0.54192183999111
ENSBTAG00000055657	29.1720246545577	-0.0496738025210413	0.12407125054258	0.0605239721474937	0.54192183999111
ENSBTAG00000017740	32.6315033703218	-0.0594396987291941	0.116358264233227	0.0615298861978941	0.54192183999111
ENSBTAG00000060507	242.324868438416	0.0920690835915006	0.0931633101686946	0.0606603716289504	0.54192183999111
ENSBTAG00000039937	75.6834005079067	0.0654488589376817	0.1121569476811	0.061168757350269	0.54192183999111
ENSBTAG00000011771	70.3941988270157	0.0477088812530777	0.125150352080813	0.0612432783010131	0.54192183999111
ENSBTAG00000047700	40.153591635625	0.0389278723623565	0.130324342242004	0.0609612891144641	0.54192183999111
ENSBTAG00000021607	35.1562674885386	0.0629210692609392	0.113989766804919	0.0610766914704308	0.54192183999111
ENSBTAG00000002440	36.4822278436996	-0.0591303559181753	0.116590008936339	0.0615236155366125	0.54192183999111
ENSBTAG00000003375	22.0039842938278	0.0527135320629533	0.121458862760598	0.061388652572216	0.54192183999111
ENSBTAG00000068366	73.1660811307576	-0.0786888812491802	0.103314137726457	0.0611049491931893	0.54192183999111
ENSBTAG00000049127	69.3786558904021	0.0725681070042548	0.107346361725178	0.0610901546031152	0.54192183999111
ENSBTAG00000016621	256.776079304549	0.097627082314035	0.0850455549332595	0.0606086348076134	0.54192183999111
ENSBTAG00000067379	23.9677252784004	-0.0670077195008244	0.111153803763251	0.0609371398832202	0.54192183999111
ENSBTAG00000000778	3901.61347278622	0.0747420683314855	0.105921159655887	0.061069100059145	0.54192183999111
ENSBTAG00000011368	159.34797263263	0.0862098297379145	0.0982239881389471	0.0606248441070499	0.54192183999111
ENSBTAG00000007474	887.002908890361	0.0909349816226842	0.0941971421835716	0.0608411734184854	0.54192183999111
ENSBTAG00000004038	3208.83967386928	0.0732141334901095	0.107045531774687	0.0607051049129655	0.54192183999111
ENSBTAG00000014465	189.035139067616	-0.0836391687847596	0.100110783758592	0.0605865384627258	0.54192183999111
ENSBTAG00000037945	33.9036579506922	-0.060067897589007	0.116138257741772	0.0609156120538377	0.54192183999111
ENSBTAG00000049482	73.1430456842117	-0.0666686337730726	0.111595940142826	0.0603669385321695	0.54192183999111
ENSBTAG00000010015	753.290312679049	-0.0935374854614785	0.0910896015433316	0.0616201028856709	0.542384888503135
ENSBTAG00000032152	2993.2842825987	-0.0815747155907862	0.101200279301274	0.0616690622948317	0.542484443593547
ENSBTAG00000043993	45.8298888664581	0.0589965961219316	0.116507724340885	0.0619808617909959	0.543273457591724
ENSBTAG00000002705	238.175311656872	-0.0321936805575323	0.131936152640652	0.0619209329113795	0.543273457591724
ENSBTAG00000015614	233.983892379603	0.0682005435761478	0.109970432523086	0.0619849791297657	0.543273457591724
ENSBTAG00000008990	132.894304988898	0.0912111180015305	0.0934745674253569	0.0619370136787314	0.543273457591724
ENSBTAG00000006990	137.029456087516	-0.0945152823520102	0.0896893839804371	0.0618808223023437	0.543273457591724
ENSBTAG00000034393	1101.55827723401	-0.0965892930593244	0.0861754986318809	0.061933687308809	0.543273457591724
ENSBTAG00000013406	253.947973529089	0.0689826013112465	0.109414827860054	0.0620643999769217	0.543507963971608
ENSBTAG00000065293	12.9255469288981	-0.0394366928986548	0.129686746391625	0.0620957657912939	0.543507963971608
ENSBTAG00000003077	586.875753260629	0.0932165288027676	0.0639751412859345	0.0621248953196779	0.543507963971608
ENSBTAG00000012094	580.582298982139	0.0946436885186004	0.0665800592910872	0.0625068273471607	0.544179909408455
ENSBTAG00000014166	206.746011994976	0.0911111321228289	0.0933905705686012	0.0623721749244415	0.544179909408455
ENSBTAG00000008937	94.4810130182977	0.0851110242950889	0.0984460338810958	0.0624309543104137	0.544179909408455
ENSBTAG00000002280	544.364963210191	0.0817982220646111	0.100793729667277	0.0624835324516429	0.544179909408455
ENSBTAG00000064324	21.9596832584736	0.0536343933756026	0.120310816530461	0.0624845001430295	0.544179909408455
ENSBTAG00000015951	236.044408623312	0.0952332585059479	0.0882651055054913	0.062458265418881	0.544179909408455
ENSBTAG00000008169	23.7575003385981	-0.0705702772859391	0.10819664715304	0.0625416010812965	0.544179909408455
ENSBTAG00000030930	150.989331606635	-0.0960987682204791	0.0867972648660673	0.0623804814432361	0.544179909408455
ENSBTAG00000016885	15.5844899539597	0.0539493966076359	0.120130755935342	0.0623492090667923	0.544179909408455
ENSBTAG00000002630	347.167841145501	-0.0930086181946439	0.0912182911741035	0.0626255428054839	0.544276159289982
ENSBTAG00000020385	23.0754154667898	-0.0434324379214074	0.127356369270777	0.0626298519759927	0.544276159289982
ENSBTAG00000048519	531.070096154271	0.0979170488050449	0.0766037522560742	0.062721718490827	0.544276159289982
ENSBTAG00000005178	328.803653724362	-0.0832018313040481	0.0997553545475829	0.062669966730417	0.544276159289982
ENSBTAG00000002664	20.9589656787466	-0.0446363659861494	0.126570462707611	0.0627415296398543	0.544276159289982
ENSBTAG00000020911	971.881311792329	0.0933248168905776	0.0907394962727204	0.0628126893828568	0.544565608494334
ENSBTAG00000014175	576.924354093212	0.0977120881066669	0.0812289591829602	0.0629467768004207	0.544744808959317
ENSBTAG00000004641	966.149718653076	-0.0754603946516609	0.104884839142361	0.0628823749774991	0.544744808959317
ENSBTAG00000010667	84.884910491736	-0.0682592516071072	0.109617496265046	0.062917299355868	0.544744808959317
ENSBTAG00000069927	51.1607130346573	-0.065001229695503	0.111791779732336	0.0630708784869808	0.545163940083328
ENSBTAG00000003177	107.242803247038	0.0569943923022675	0.117569988053978	0.0630551279481941	0.545163940083328
ENSBTAG00000021568	860.194345635178	-0.0855563878609951	0.0978780042015024	0.0631420604320097	0.545452007652774
ENSBTAG00000007813	44.4968821243506	0.0777442568373326	0.103295044569331	0.0632003692268708	0.54562859208507
ENSBTAG00000015241	2963.33305815045	-0.0921250984699909	0.0919084387058823	0.0633122970409262	0.546267597642338
ENSBTAG00000021523	3275.37040723992	0.067263286582505	0.11014337254396	0.0633589966531565	0.546343376885297
ENSBTAG00000006744	658.65409129607	0.089772885175665	0.0942486564076731	0.0634388776100447	0.546552996775288
ENSBTAG00000001666	59.0460054316411	0.072360929746138	0.106728467457095	0.0634591688253909	0.546552996775288
ENSBTAG00000019337	25.0332497757141	-0.0539021809581721	0.11966338705684	0.0635874859965528	0.54733099505635
ENSBTAG00000048151	523.206926941573	0.0844368168881272	0.0984866803541683	0.0638584402956512	0.547700158464308
ENSBTAG00000018739	123.524292201685	0.0867848539176307	0.0966854940989544	0.0638358117461931	0.547700158464308
ENSBTAG00000013880	378.734748853632	0.0520023067038551	0.12098953277442	0.0638008027490482	0.547700158464308
ENSBTAG00000019139	772.050693808881	0.0874230597044375	0.0961755741880437	0.0638038508059165	0.547700158464308
ENSBTAG00000008528	1361.59493401176	-0.0790024458705898	0.102300209814835	0.0637475193893053	0.547700158464308
ENSBTAG00000012103	415.239192105138	0.0974475928056964	0.0806911854751224	0.0638077525364973	0.547700158464308
ENSBTAG00000067619	18.0962015966212	-0.0375763968674091	0.129807449208265	0.0640611990321933	0.548785860199092
ENSBTAG00000009242	1265.50974245283	0.0948449464449969	0.0878397676833947	0.0640461496372516	0.548785860199092
ENSBTAG00000003144	86.2720032502675	0.0541878971515829	0.119228576356239	0.0641481085121679	0.549203859507918
ENSBTAG00000018385	447.912484536767	0.0902334764144564	0.0932692098091036	0.0647799042616839	0.549489493412462
ENSBTAG00000002495	964.208030539875	0.0970331490370152	0.0811175908464336	0.0647173465576043	0.549489493412462
ENSBTAG00000001034	18.9559817614903	0.0617656341150873	0.113437586580998	0.0648505982350283	0.549489493412462
ENSBTAG00000008419	514.636504595194	-0.0900489973531653	0.0934323499093558	0.0648296030521093	0.549489493412462
ENSBTAG00000020030	294.059656585828	0.0763173410538842	0.103919928799066	0.064238590090278	0.549489493412462
ENSBTAG00000012673	143.397360061433	-0.0680940190499839	0.109074157693767	0.0649419904926306	0.549489493412462
ENSBTAG00000009265	464.603176724908	0.0611769328638558	0.11386831908515	0.0648122719388869	0.549489493412462
ENSBTAG00000055929	45.0586783726174	-0.0666420261256644	0.110048730309681	0.0649301766325445	0.549489493412462
ENSBTAG00000021262	663.766555785373	0.0957057619263403	0.0857097535125913	0.0646514521903058	0.549489493412462
ENSBTAG00000044022	184.512887798926	-0.0649797051771379	0.11125378152977	0.0646962245995918	0.549489493412462
ENSBTAG00000003186	207.843381632633	0.0798495690897011	0.101380382540001	0.0649441742856147	0.549489493412462
ENSBTAG00000010981	11.2572729110411	-0.0540406001921555	0.119195154675904	0.0645132795756138	0.549489493412462
ENSBTAG00000006227	126.187671605063	0.0834632894651743	0.0989518195867652	0.0646496805339828	0.549489493412462
ENSBTAG00000001104	144.830742952359	-0.0919385455091693	0.0914380140590846	0.0647792373310733	0.549489493412462
ENSBTAG00000013929	18.7244877281615	-0.0482420625675266	0.123317346355989	0.0648071356011318	0.549489493412462
ENSBTAG00000019455	446.889849565094	-0.0971498904275297	0.0813398146758259	0.0643272134361541	0.549489493412462
ENSBTAG00000062555	223.328780740754	-0.088880353845486	0.094626603177416	0.0646008339214843	0.549489493412462
ENSBTAG00000019315	431.402313308716	0.0494753101371098	0.122455913121838	0.0647573837974414	0.549489493412462
ENSBTAG00000054726	230.144366284872	-0.094119574602703	0.0885137778697724	0.0648182854421567	0.549489493412462
ENSBTAG00000049516	1643.71852999174	-0.0955408730105661	0.0863923799071225	0.0642638742303084	0.549489493412462
ENSBTAG00000058594	23.7254194073749	0.0610303405098348	0.113875191824699	0.0650889393378831	0.549745912614043
ENSBTAG00000017328	11.1128725906604	-0.0327610943832072	0.13097080862234	0.0650859635886346	0.549745912614043
ENSBTAG00000057975	75.7731081220013	0.052245456566374	0.1203247323267	0.0650265486191962	0.549745912614043
ENSBTAG00000020513	30.9455297171488	-0.0532842836938984	0.119253769933979	0.0658170284945183	0.550034204533142
ENSBTAG00000065289	92.6669359731586	-0.0560906707549649	0.117426323144947	0.0651709517088056	0.550034204533142
ENSBTAG00000021172	301.070543770972	0.0883475477473113	0.0946312149786611	0.0658936268268794	0.550034204533142
ENSBTAG00000005196	65.7608810198533	0.0769290833629444	0.10317044509538	0.0654421550840244	0.550034204533142
ENSBTAG00000006369	151.139780907192	0.0863129244766413	0.0964302752855698	0.0657265177825992	0.550034204533142
ENSBTAG00000006732	119.472746414253	0.0367784225261307	0.129473801328809	0.0660773966303608	0.550034204533142
ENSBTAG00000000500	36.0436932510133	0.0611610831718091	0.113616505870502	0.0655658491907394	0.550034204533142
ENSBTAG00000011419	2714.77561229968	0.0914182536955881	0.091563183119071	0.0658055514328762	0.550034204533142
ENSBTAG00000020410	325.513962282451	0.0851479904373337	0.0972727024907369	0.0659795372378152	0.550034204533142
ENSBTAG00000009065	232.722989218052	-0.0705695706984093	0.107219671044762	0.0656860202809168	0.550034204533142
ENSBTAG00000016800	57.6843023066562	-0.0801349813907427	0.100928143139012	0.0658337176876746	0.550034204533142
ENSBTAG00000003692	565.69995274969	-0.088829249814093	0.0941514376697331	0.0659922254637514	0.550034204533142
ENSBTAG00000069645	22.5586708247562	0.0553070477941001	0.1179065034002	0.0654303888372255	0.550034204533142
ENSBTAG00000012778	1146.59417044686	-0.0899535732968036	0.0930620700050379	0.0659823044937781	0.550034204533142
ENSBTAG00000007234	385.145619167313	0.0937814435726365	0.0883477237961482	0.0659401547226905	0.550034204533142
ENSBTAG00000007270	105.260867716742	0.0878760433361272	0.0952237752003108	0.0654130025414044	0.550034204533142
ENSBTAG00000060947	247.506667039696	0.0952562389242719	0.0855053336661196	0.0660270323165997	0.550034204533142
ENSBTAG00000013338	75.7060003161518	-0.0311608206354536	0.131114338645266	0.0655691115051254	0.550034204533142
ENSBTAG00000004155	808.142382363438	-0.0681292961684886	0.108862803798194	0.0655442090952906	0.550034204533142
ENSBTAG00000018901	138.774226600463	-0.0817426850299581	0.0998607632761056	0.0656957755543095	0.550034204533142
ENSBTAG00000018321	827.269978323669	-0.0813542872158043	0.100249082242864	0.0652978002042659	0.550034204533142
ENSBTAG00000021654	205.615192173165	-0.0690924400014434	0.108299933652544	0.0653092080866692	0.550034204533142
ENSBTAG00000015663	571.776335021161	0.0687556901065884	0.108290111452695	0.066066778751115	0.550034204533142
ENSBTAG00000014215	73.6363026116098	0.0688238736640292	0.108462521959903	0.0653554718174553	0.550034204533142
ENSBTAG00000014561	203.29692415333	0.095570722624219	0.0850564561962395	0.0656991544373081	0.550034204533142
ENSBTAG00000003726	118.532192399388	0.08465256951379	0.097585623877598	0.0661970342319049	0.55007673947377
ENSBTAG00000020161	270.262906306551	-0.0729173057164978	0.105565655709159	0.0661453237672062	0.55007673947377
ENSBTAG00000018400	52.9412823780514	0.0753295544755646	0.103997397514155	0.0661861790972584	0.55007673947377
ENSBTAG00000020739	70.991116889916	0.0835551971784421	0.0983615907422689	0.0663538294928093	0.551061861188409
ENSBTAG00000005122	16482.4131831614	-0.0929760873572373	0.0889655560040575	0.0669660405590522	0.552338662911357
ENSBTAG00000000566	69.7352255168649	0.0721293938007177	0.105834435818204	0.0669774285842196	0.552338662911357
ENSBTAG00000019478	185.348492117556	0.0801570749474381	0.100575953572813	0.0670058978949998	0.552338662911357
ENSBTAG00000027879	870.958165796443	0.0667800852904198	0.109401781576786	0.0666963842140242	0.552338662911357
ENSBTAG00000008863	248.567912215187	0.0964835230759481	0.0782925597624737	0.0667021951591317	0.552338662911357
ENSBTAG00000060844	15.4704465809969	0.0577901400132114	0.11558415387498	0.0668302663892693	0.552338662911357
ENSBTAG00000033180	32.5097198521638	-0.0751488999256092	0.103946858298094	0.0667780246874493	0.552338662911357
ENSBTAG00000067327	143.616685747485	0.0516758476968313	0.120119818062983	0.0666574426124752	0.552338662911357
ENSBTAG00000027431	45.8808310211671	-0.085185392452278	0.0969723628156924	0.0668280806363317	0.552338662911357
ENSBTAG00000011079	93.2322973847982	0.0644602605447293	0.110900932997189	0.0668748941303093	0.552338662911357
ENSBTAG00000053223	119.258177603358	-0.0767417982450254	0.102944441990421	0.0666666729440253	0.552338662911357
ENSBTAG00000020496	2188.44789571095	0.0947944446115318	0.0857203405580298	0.0669786849628698	0.552338662911357
ENSBTAG00000006014	1068.71410803061	0.0958569097834657	0.0830114064353414	0.0667364476768164	0.552338662911357
ENSBTAG00000017468	311.209344993174	0.0738069666734681	0.1046843281916	0.0672313157185447	0.553879947506295
ENSBTAG00000009287	1489.57658305071	-0.081426571245657	0.0995673862319705	0.0674562092595343	0.554334901011273
ENSBTAG00000026753	14.081591900999	0.0450904620172147	0.124486946149578	0.0674171604974978	0.554334901011273
ENSBTAG00000000536	128.149633893698	-0.0570941283979164	0.115873885088976	0.0674371711265798	0.554334901011273
ENSBTAG00000000111	7651.29609269154	0.0837253744946037	0.097924841786741	0.0673711509364996	0.554334901011273
ENSBTAG00000020262	478.108020382173	0.0961070961128153	0.0766662215010726	0.0675173677059327	0.554334901011273
ENSBTAG00000013347	64.2709100165014	-0.0649769442324787	0.110354735074336	0.067508705351224	0.554334901011273
ENSBTAG00000008778	410.476200119383	-0.0807898459443743	0.0999704353115596	0.0676014417505072	0.554709096915181
ENSBTAG00000013311	341.252230836927	0.0760636463811078	0.102977131508686	0.0681393742985896	0.555277129849656
ENSBTAG00000016174	1527.32871969975	0.0767390492136989	0.102568964633629	0.0680242587864211	0.555277129849656
ENSBTAG00000010980	424.888791862383	0.0747394108569953	0.103847288230183	0.0680872829901244	0.555277129849656
ENSBTAG00000001807	481.993970895094	0.0856192494818228	0.0963309386198834	0.067744387508957	0.555277129849656
ENSBTAG00000009362	1012.48499349172	-0.0864042785447168	0.095578909606677	0.0680493617817533	0.555277129849656
ENSBTAG00000014750	53.2603336629528	0.0813460037110402	0.0994975616975586	0.0678950694008311	0.555277129849656
ENSBTAG00000017907	521.146362725591	0.0711162503602117	0.106176021851681	0.0680712487184881	0.555277129849656
ENSBTAG00000000139	231.355080689812	0.0917465194254386	0.0901512363980022	0.0679271588913058	0.555277129849656
ENSBTAG00000007357	152.51525627657	0.0870321562315577	0.0949950145584001	0.068171645687004	0.555277129849656
ENSBTAG00000018643	27.0221915035357	-0.0511280648436657	0.12004881709471	0.0679292140347413	0.555277129849656
ENSBTAG00000007015	208.867060308607	-0.0955443681803503	0.0827054255841373	0.0677743798344776	0.555277129849656
ENSBTAG00000011507	385.493389717564	0.0956106233676128	0.0818460487572384	0.0681183798450478	0.555277129849656
ENSBTAG00000068475	27.8946606317455	0.0621300306537227	0.112078687023156	0.0681712754967884	0.555277129849656
ENSBTAG00000010192	31.524227592551	-0.0560306011613133	0.116363018473444	0.0682403029988806	0.55552233102309
ENSBTAG00000018155	55.1273125029217	0.0842655794535357	0.0971978378628711	0.0684003145009531	0.55651052040894
ENSBTAG00000018164	16.3011808636708	-0.0557251258836416	0.116475439414132	0.0685538360908581	0.556816360898069
ENSBTAG00000012844	70.6514704411307	-0.0751187859629419	0.103486422905275	0.0685133031486296	0.556816360898069
ENSBTAG00000063588	15.5617019106646	0.0421574293642559	0.125938690277662	0.0685525901050043	0.556816360898069
ENSBTAG00000064672	196.290860758841	0.0730732347935903	0.104774708216942	0.0686051206479839	0.556918976572845
ENSBTAG00000002490	3979.41380914333	-0.0955268052122633	0.075744266127245	0.068837270742303	0.557135066551094
ENSBTAG00000002708	184.129916605156	0.0761582518932681	0.102660030962121	0.0690805058499122	0.557135066551094
ENSBTAG00000018972	150.313547979936	0.0844398111068897	0.0968775632685533	0.0689971591911357	0.557135066551094
ENSBTAG00000066052	966.53830055993	0.073070029372302	0.104632774906586	0.0691343950998234	0.557135066551094
ENSBTAG00000015373	13.0031881690786	-0.0524911993658855	0.118760584884256	0.0687448379117873	0.557135066551094
ENSBTAG00000040477	15.8604319332573	-0.0502139404845546	0.120373508906086	0.068864555145159	0.557135066551094
ENSBTAG00000021656	212.115141318998	0.0933526872560767	0.0872272515410559	0.0687848329537359	0.557135066551094
ENSBTAG00000021438	45.1717329092418	0.0573343841766154	0.115151216290114	0.0690485191076853	0.557135066551094
ENSBTAG00000013524	517.12489088044	-0.0941600942200929	0.0853515864788507	0.0690821583504933	0.557135066551094
ENSBTAG00000005052	117.99777874714	0.0594796668738059	0.113659271369892	0.0689733182550483	0.557135066551094
ENSBTAG00000002923	113.716798670188	0.0679259570434667	0.107942294724767	0.069096811151956	0.557135066551094
ENSBTAG00000021066	72.7236142516858	-0.0541365557665074	0.117465379874937	0.0690208220152696	0.557135066551094
ENSBTAG00000012721	637.413026483141	-0.0617263998682606	0.112162282738735	0.0687833781411894	0.557135066551094
ENSBTAG00000006029	819.372808614061	0.0596724654219017	0.113395286088433	0.0693747006897677	0.558759118076502
ENSBTAG00000008482	2684.75736388763	0.0947138559644153	0.0729648608500976	0.0695804911992194	0.55876549571478
ENSBTAG00000012192	15.4204237939648	0.0531925412704027	0.118012693087799	0.0694197648755003	0.55876549571478
ENSBTAG00000033543	230.338485254894	0.0688623389683921	0.107195664031022	0.0696034372276086	0.55876549571478
ENSBTAG00000010208	125.637958985934	-0.0856017083477666	0.0957895129087569	0.0694615395487257	0.55876549571478
ENSBTAG00000035858	212.230442030262	-0.0758180164534489	0.102736710814294	0.0696182657726769	0.55876549571478
ENSBTAG00000017069	213.163697768229	-0.0714334509472696	0.105537883950438	0.0696504479612459	0.55876549571478
ENSBTAG00000002121	266.914533679133	0.0721747401542417	0.105055642033933	0.0696857239086306	0.55876549571478
ENSBTAG00000020940	400.111943683115	-0.0952668390614274	0.0758723580548718	0.069609313872736	0.55876549571478
ENSBTAG00000043560	138939.160743841	0.0629601920890668	0.111033061770494	0.0697285694180036	0.558798084952177
ENSBTAG00000051169	48.9251664922974	-0.0558736679838281	0.115916786891549	0.0698845530577111	0.558867114592381
ENSBTAG00000018783	834.054062884301	-0.0951144445015885	0.0811910618904939	0.0697901372433796	0.558867114592381
ENSBTAG00000020755	110.368924278541	-0.0629406868703302	0.110986409048271	0.0699275919014302	0.558867114592381
ENSBTAG00000059310	100.083357424258	-0.0603088796864128	0.112777968702507	0.069931113027279	0.558867114592381
ENSBTAG00000034796	284.683980795642	-0.0814849580390559	0.098844191021342	0.0698391815751384	0.558867114592381
ENSBTAG00000011738	2389.24185262669	-0.0838533875675028	0.0970121538115674	0.0700590840000079	0.559579457514476
ENSBTAG00000001156	536.948555945781	-0.0796653418437739	0.100010329260475	0.070240813209879	0.560157423206305
ENSBTAG00000017867	117.827945197703	-0.0683305951772788	0.107355233827828	0.0702622352527884	0.560157423206305
ENSBTAG00000004910	471.860688847428	-0.0882042776226948	0.0931521483256962	0.07024929239918	0.560157423206305
ENSBTAG00000006126	367.745101911393	-0.0922102532912153	0.0882100563572212	0.0702869471272815	0.560157423206305
ENSBTAG00000016155	16.2194923738936	0.0557459861319817	0.115819325035232	0.0704543516917372	0.561181179395379
ENSBTAG00000013215	13.694371250825	-0.0513180874613227	0.118998858353302	0.070500101470225	0.561235338168217
ENSBTAG00000019885	23.6148776031738	-0.0659713661423968	0.108743688041439	0.07075300932069	0.561387726487788
ENSBTAG00000049434	51.8915598238691	-0.0299046242131126	0.130062955337758	0.0707324477261882	0.561387726487788
ENSBTAG00000059934	1622.47283292512	0.0808050648909384	0.0990976956889628	0.0706654090199804	0.561387726487788
ENSBTAG00000001174	239.738333484713	0.0925319393844232	0.0874440682813704	0.0706609054675064	0.561387726487788
ENSBTAG00000002147	513.893207581096	0.0852078193871374	0.0957283137568138	0.070676744072864	0.561387726487788
ENSBTAG00000034493	629.919597924639	-0.0945337752592924	0.0826197583332928	0.0705720318996371	0.561387726487788
ENSBTAG00000007215	1022.41157264665	-0.0753032712295636	0.102732113819939	0.0708978227872573	0.561704009512888
ENSBTAG00000006335	504.328657004239	-0.0836827718554807	0.0968779362752412	0.0709478069119592	0.561704009512888
ENSBTAG00000015164	4021.83296162828	-0.0775433504600695	0.101253630592503	0.0709479174937914	0.561704009512888
ENSBTAG00000033727	220.384775850558	0.0854424999927272	0.0954432083037671	0.0709488026451146	0.561704009512888
ENSBTAG00000002073	225.488180119037	0.0904079508121004	0.0903421408817969	0.071082243104709	0.562374291396696
ENSBTAG00000022731	1905.65077266325	0.0948795959429911	0.0783501630324221	0.0711115246668596	0.562374291396696
ENSBTAG00000013162	7832.36641125321	0.0562720432909151	0.11519480237782	0.0712226817900553	0.562944389420136
ENSBTAG00000062195	5133.97237854528	0.0669578726312483	0.107907252328353	0.0714696889252099	0.563043601817031
ENSBTAG00000023279	276.847584872169	0.0856794181330037	0.0950765159769959	0.071451034495012	0.563043601817031
ENSBTAG00000005263	446.995666656059	0.0933602518351528	0.0852573068002317	0.0713674078509645	0.563043601817031
ENSBTAG00000001906	85.0504079748438	-0.082254325572635	0.0978299884080793	0.0714260148786188	0.563043601817031
ENSBTAG00000007208	235.573008095119	-0.0853436479460178	0.0953638774292456	0.0714569361562885	0.563043601817031
ENSBTAG00000002191	321.275881809006	0.0826764509694799	0.0975191846431828	0.0714026011603819	0.563043601817031
ENSBTAG00000005002	167.5985558039	0.0565375046189357	0.114833013460103	0.0717693396661194	0.563248592183613
ENSBTAG00000011951	139.508767450487	0.0800209334939831	0.0994080264867987	0.0715483454523935	0.563248592183613
ENSBTAG00000005393	183.09009902713	0.0869929909806271	0.0938216675407747	0.0716410339653226	0.563248592183613
ENSBTAG00000009049	50.8659865227806	-0.0650153494112414	0.109109394627961	0.0716728158372615	0.563248592183613
ENSBTAG00000007304	484.364075528922	0.09235622968763	0.0870747279252762	0.0717081502817883	0.563248592183613
ENSBTAG00000047077	99.9114824754676	0.0691093511585563	0.106483028084134	0.0716495891364203	0.563248592183613
ENSBTAG00000011248	198.639935460283	0.0906691164490242	0.0896752957640606	0.0717557651643571	0.563248592183613
ENSBTAG00000064350	761.735844306562	0.0756975693315303	0.102200582273194	0.0719638517842932	0.563952924241941
ENSBTAG00000062581	44.39263155645	0.0679221116886225	0.107152817956548	0.0719765027191984	0.563952924241941
ENSBTAG00000021723	193.077421567195	0.0878437699377039	0.0928752239774068	0.0719504971916856	0.563952924241941
ENSBTAG00000038042	22.5101458070692	0.0507180243886964	0.118826157878802	0.0722917017392781	0.566114744761553
ENSBTAG00000020303	306.122216665248	0.0942561114038365	0.0756123636686542	0.0724011778016173	0.566664079817221
ENSBTAG00000005501	1865.24118486882	0.0796295386575453	0.0994222951182283	0.0725122280467473	0.567225132424311
ENSBTAG00000068372	16.5922013295716	-0.042208070643102	0.124569361271943	0.072561296837708	0.567300990848907
ENSBTAG00000017770	1000.72805889001	0.0943010069568673	0.0794854912932146	0.0726312887888523	0.567540260389682
ENSBTAG00000011976	33.6309981580047	0.0385133899823072	0.126599554902352	0.072837890529557	0.568538009014294
ENSBTAG00000051780	77.6824011973133	0.0432330170838434	0.123841612236329	0.0728048547236963	0.568538009014294
ENSBTAG00000010485	484.437528545193	0.0926345842888227	0.0854258330993195	0.0731906014353838	0.56901074552541
ENSBTAG00000007788	461.006322796222	0.093991834126633	0.0756044934754057	0.0731694414992582	0.56901074552541
ENSBTAG00000016908	56.9347144486981	0.0667501912040185	0.107563446122101	0.0732538644562173	0.56901074552541
ENSBTAG00000001408	115.843947522429	0.0838428140603624	0.0961281114208025	0.073018811176191	0.56901074552541
ENSBTAG00000006988	30.747487929565	-0.0475981357030988	0.120787514280097	0.0730837886581241	0.56901074552541
ENSBTAG00000004278	1085.00019360774	-0.0918289481261887	0.0870436475616344	0.0732222341086485	0.56901074552541
ENSBTAG00000068574	42.060913513674	-0.0536068316777076	0.116468714641153	0.0731720937744308	0.56901074552541
ENSBTAG00000049346	42.8249012488482	0.0504432431133566	0.118726975731369	0.0731927923023178	0.56901074552541
ENSBTAG00000037457	455.814620965109	0.0919585117397977	0.0868311259166596	0.0731805870401825	0.56901074552541
ENSBTAG00000030669	415.008521971734	-0.0785946153434178	0.0998321339106515	0.0736768243145015	0.569672457961866
ENSBTAG00000004009	108.322556088669	-0.0759788879266316	0.101577330722783	0.0736948755389631	0.569672457961866
ENSBTAG00000012128	224.550889554053	0.0506572274087253	0.118419737789822	0.0736681513433844	0.569672457961866
ENSBTAG00000017599	89.9399189388887	0.080814820034316	0.0982617615503693	0.0736867264689054	0.569672457961866
ENSBTAG00000004860	163.161440079933	-0.0684573058304246	0.106385850247862	0.0736134864170557	0.569672457961866
ENSBTAG00000009906	568.44129490357	0.0929243980374408	0.0713855065354745	0.0734664850600165	0.569672457961866
ENSBTAG00000018991	19.2439095319345	0.058218812992699	0.113149762791181	0.0734441707039858	0.569672457961866
ENSBTAG00000005525	60.9560492801044	-0.0764704480757353	0.101263724351991	0.0736582694716808	0.569672457961866
ENSBTAG00000016495	212.266273391059	0.0900757461463813	0.0896377707966571	0.0734723236335675	0.569672457961866
ENSBTAG00000008991	346.761180620376	0.0938095904668846	0.0762380645693733	0.0739176495358688	0.570898758752264
ENSBTAG00000043558	113996.546230736	0.0430158054448763	0.123618747244862	0.0739327561823668	0.570898758752264
ENSBTAG00000007102	26.7053612906822	-0.0536777959740222	0.116092467905261	0.0742128439741295	0.572288329424221
ENSBTAG00000008597	37.5426727496258	-0.0607759209855758	0.111191160288194	0.0742318611766166	0.572288329424221
ENSBTAG00000011729	335.637589598687	-0.0861123811742074	0.0937660243727034	0.074205711837926	0.572288329424221
ENSBTAG00000067353	86.0122339322174	0.0327763991791124	0.128563650323989	0.0744166684145317	0.57285356182827
ENSBTAG00000049497	34.2628928274244	-0.0635518065421721	0.109312077240924	0.0744244477578265	0.57285356182827
ENSBTAG00000064271	94.5911286364228	-0.0628292451729288	0.109794531398874	0.0743807334445938	0.57285356182827
ENSBTAG00000001941	185.985555265307	-0.08525811661018	0.0944580738625614	0.0744962944688468	0.573100430860445
ENSBTAG00000006819	3243.56399085323	0.0901759517213271	0.0888449228011332	0.0747733091285854	0.574876006990873
ENSBTAG00000015009	47.2878039112483	-0.0696495442828124	0.105334349374016	0.0748068924358309	0.574876006990873
ENSBTAG00000019895	86.9880136413823	0.0778950657329866	0.100004429754306	0.0748696586293933	0.575051658417339
ENSBTAG00000061398	104.982283418436	-0.0355331244945804	0.127393209342791	0.0750208471224947	0.575905906333525
ENSBTAG00000017063	675.715293212633	-0.0804108228243869	0.0981632055478674	0.0751473301780196	0.576450778551591
ENSBTAG00000007186	72.8744406907182	-0.0805585295596431	0.0980378731514952	0.0752118442415844	0.576450778551591
ENSBTAG00000011278	1127.04920811451	-0.0881009009706079	0.0913442054428294	0.0751720512278397	0.576450778551591
ENSBTAG00000002590	406.639496107406	0.083420327201882	0.095800603193104	0.0752727756755542	0.576512518538614
ENSBTAG00000004710	34.6550153383522	0.0728545730438469	0.103192892929174	0.0752999208751247	0.576512518538614
ENSBTAG00000005119	682.145200320053	0.0891424840412661	0.0899767759757077	0.0753889043612767	0.576887266564862
ENSBTAG00000040055	551.073408970537	0.0930629705102857	0.0813350499416159	0.0755495014161184	0.577797003554705
ENSBTAG00000046671	92.813568108404	0.0588720388562358	0.112081625455851	0.0756162018802975	0.577797003554705
ENSBTAG00000066411	155.527884853286	-0.0730752864670494	0.102973232815828	0.0756280899926556	0.577797003554705
ENSBTAG00000008057	137.000861304358	-0.0829738482936489	0.0960248219398151	0.0757553897271322	0.577850402635388
ENSBTAG00000003234	186.17372166247	-0.0710824118387353	0.104203514268563	0.0757499909575196	0.577850402635388
ENSBTAG00000003196	815.82783612602	0.0656705423328388	0.107617083663663	0.0757182637249118	0.577850402635388
ENSBTAG00000022109	138.568182980112	0.0847313146477537	0.0944635754503779	0.0759550648903383	0.579066947092531
ENSBTAG00000012784	33.5122415906407	-0.0635369268254068	0.108898809209967	0.0760386782872907	0.579361885532044
ENSBTAG00000001392	4778.4101464581	0.0858075111625588	0.0933213343001534	0.0763672353765263	0.579361885532044
ENSBTAG00000014979	71.5504718650394	-0.0769402285357202	0.100294092564289	0.0762950825183443	0.579361885532044
ENSBTAG00000019725	873.68977990474	0.0856378440769222	0.0935681306179467	0.0761230025922565	0.579361885532044
ENSBTAG00000016231	211.185420275104	-0.0749260722142831	0.101599615614878	0.0763958347221101	0.579361885532044
ENSBTAG00000012987	1864.59941094937	-0.0700058446996551	0.104758616044354	0.0762520411314822	0.579361885532044
ENSBTAG00000051673	572.490301903865	-0.0865419999627409	0.0926781326337909	0.0761068020407445	0.579361885532044
ENSBTAG00000044132	425.606786087044	-0.0646268254441932	0.10812317510186	0.0763442181378341	0.579361885532044
ENSBTAG00000010442	778.908456825742	-0.0771753433614467	0.100150055032019	0.0762367947946261	0.579361885532044
ENSBTAG00000007364	94.1946232347501	-0.0855666578705065	0.0935603292400911	0.076348955526288	0.579361885532044
ENSBTAG00000005403	6036.56804823581	-0.0881352827770575	0.0907695823260267	0.0764683851957339	0.579607029082236
ENSBTAG00000032702	13.9103716519815	-0.0380926078649189	0.12574875053306	0.0765288062462279	0.579760025868506
ENSBTAG00000018036	984.243950316582	0.0928063368017467	0.080776399469146	0.076581181541006	0.579851941578747
ENSBTAG00000012881	3258.69902469101	0.0836814423426968	0.0951379407793484	0.0767542452024114	0.580024518703428
ENSBTAG00000015853	918.252757954614	-0.0827727804952804	0.095894348036579	0.0767715098753727	0.580024518703428
ENSBTAG00000011572	18.1901947545857	-0.0567520414138075	0.11322268433692	0.0766803224703193	0.580024518703428
ENSBTAG00000000026	160.25682960788	-0.0881409131541534	0.0906209348310602	0.0768052454497981	0.580024518703428
ENSBTAG00000016827	575.749161071502	-0.0818355844073896	0.0966434644630399	0.0767780725668518	0.580024518703428
ENSBTAG00000009187	196.731434566135	0.0669892376797824	0.106496592545819	0.0768838934300868	0.580314311385082
ENSBTAG00000004956	81.8276819248144	-0.0749862330095907	0.101431407030798	0.0769336087613658	0.580385533320691
ENSBTAG00000018077	11.0528509707917	-0.0469200371569967	0.120026537007445	0.0769752958839542	0.580396147771793
ENSBTAG00000016264	1275.87616936636	-0.0877436597094949	0.0909770480162803	0.0771004076808006	0.581035446795322
ENSBTAG00000055034	260.927197959578	0.0470451371399043	0.119833166005185	0.0773232737339683	0.582410377016597
ENSBTAG00000017976	254.571480193633	-0.0903402542399836	0.0871247630909044	0.0773757252052822	0.582500953230361
ENSBTAG00000025809	76.423766682827	-0.0747959590419996	0.10139183807765	0.0776203555203842	0.584037442659643
ENSBTAG00000001724	625.73631418576	-0.0769371637207932	0.0999364374203257	0.0777655504335566	0.584824538725009
ENSBTAG00000010221	206.528707406843	0.0916361561409734	0.0838178456108841	0.0778896214801079	0.584967769354371
ENSBTAG00000032148	26.0510348599826	0.0648401643661729	0.107608744682573	0.0778749556182712	0.584967769354371
ENSBTAG00000020465	69.3175172319707	-0.063915895339456	0.108186590678647	0.0779063883261183	0.584967769354371
ENSBTAG00000012586	2554.09064438799	0.0829190067674797	0.0953310940535636	0.0782922225531526	0.585035237060426
ENSBTAG00000012700	95.0301153079107	0.0601206254764905	0.110457603633095	0.0785977776200992	0.585035237060426
ENSBTAG00000020958	786.54605262931	0.0918961096232004	0.0825145128685774	0.0782610984553745	0.585035237060426
ENSBTAG00000014297	469.19786010501	-0.0793165297298311	0.0982151763883196	0.0779965216481341	0.585035237060426
ENSBTAG00000009284	2189.73657581511	-0.0806366670285898	0.0971635221693594	0.0782738291781394	0.585035237060426
ENSBTAG00000005623	25.0636282914141	-0.0382144603156522	0.125106715333346	0.078605608921437	0.585035237060426
ENSBTAG00000004769	37.6764075930019	-0.0641483774584568	0.107905884491618	0.0784520131641353	0.585035237060426
ENSBTAG00000055014	371.752969993977	0.0778990350311303	0.0990850543685802	0.0785442114845491	0.585035237060426
ENSBTAG00000007974	179.506677019084	0.085621176927033	0.0929249772769865	0.0780621290813672	0.585035237060426
ENSBTAG00000014633	978.594919127291	-0.0819141154981628	0.0961488659840931	0.0783305263776256	0.585035237060426
ENSBTAG00000020477	749.490973747942	0.0699210591370102	0.104290517770544	0.0784637469190871	0.585035237060426
ENSBTAG00000061598	42.4095606056376	0.0420327200650953	0.122957940984756	0.0781613643329494	0.585035237060426
ENSBTAG00000000856	93.7242666936113	-0.0657320669796288	0.106995591855346	0.0780875489350628	0.585035237060426
ENSBTAG00000023177	34476.413389222	0.0815395983243545	0.0964384987290111	0.0783640000680008	0.585035237060426
ENSBTAG00000007513	251.099218146739	0.0851522269536097	0.0933009236650017	0.0783211014229043	0.585035237060426
ENSBTAG00000013757	622.351554534555	0.0921731325558475	0.0750963277020049	0.0784553659941828	0.585035237060426
ENSBTAG00000065886	11.8256284085537	-0.0331265174712427	0.127465105513477	0.0785126607481986	0.585035237060426
ENSBTAG00000008395	356.475077378758	0.0756770499711331	0.100569893275997	0.0786477386029049	0.585046600686245
ENSBTAG00000014095	109.705657558759	-0.0792444633932776	0.0980776525444069	0.0787419550502358	0.58517714754904
ENSBTAG00000030369	121.384925243686	-0.0801207203536189	0.0974264904419819	0.0787564950219509	0.58517714754904
ENSBTAG00000021556	308.159760249048	0.0912353469366836	0.0841140011410037	0.0787871237591184	0.58517714754904
ENSBTAG00000022004	1257.74926047583	-0.0860737068611896	0.0921505060756157	0.0789325937965507	0.585955561058475
ENSBTAG00000016730	128.865582056223	0.0715618679851561	0.103143489187243	0.0789790505829009	0.585998527213707
ENSBTAG00000007921	47.1048453850395	0.0739469532619028	0.101614776321395	0.0790200319699126	0.586000844392419
ENSBTAG00000007105	165.324511226223	0.078796484786032	0.0982489548397284	0.07934987463459	0.586635373837767
ENSBTAG00000019299	370.818597358938	-0.0685127352758318	0.104968193488834	0.0793329887568621	0.586635373837767
ENSBTAG00000064996	186.30743602427	0.0825484008455901	0.0953612235866463	0.0792678870294646	0.586635373837767
ENSBTAG00000064080	54.8167532018149	0.0592624916600281	0.110843694152439	0.0792873241546826	0.586635373837767
ENSBTAG00000032092	61.2709021357942	0.052425409011668	0.115487799652709	0.0792524905023031	0.586635373837767
ENSBTAG00000003168	1630.83706543459	0.0901665568187461	0.0688572297563444	0.07916083506154	0.586635373837767
ENSBTAG00000002539	183.438205969159	-0.0842227423874986	0.0937784730625287	0.0795864011737814	0.586778136674537
ENSBTAG00000030648	437.425299597016	-0.0811010160811948	0.0963767738702461	0.0798662382939789	0.586778136674537
ENSBTAG00000016220	94.9492887151449	0.0613163689597901	0.109442179455196	0.0795553353676309	0.586778136674537
ENSBTAG00000000144	99.0655924988096	0.0664666645041295	0.106138401923918	0.0797791910205606	0.586778136674537
ENSBTAG00000003199	50.1894595794969	-0.0771858233559607	0.0992840401790881	0.0797625901661064	0.586778136674537
ENSBTAG00000008433	17.0143596018261	-0.0571897432999751	0.112080988289197	0.079812342988617	0.586778136674537
ENSBTAG00000004387	176.239708271327	0.0903829800409638	0.0856510353583873	0.079479436581697	0.586778136674537
ENSBTAG00000004970	67.0279691612699	-0.0680107812393629	0.105198362393313	0.079691141707268	0.586778136674537
ENSBTAG00000015885	58.3126504835732	-0.0823753959591626	0.0954226350615177	0.0795613464188346	0.586778136674537
ENSBTAG00000013538	419.742632117251	-0.0818047865080605	0.0958008344851458	0.0798985845065891	0.586778136674537
ENSBTAG00000007269	185.455381916619	0.0895375703350405	0.0871305036917564	0.0797632190821721	0.586778136674537
ENSBTAG00000019883	667.838494898848	0.0887410366455551	0.0883912473867607	0.0798648550382475	0.586778136674537
ENSBTAG00000010026	71.1979968565875	-0.0500178734990954	0.117035396282596	0.0797349109854806	0.586778136674537
ENSBTAG00000014238	320.794913327214	0.0915821674367663	0.0812930448146642	0.080033482498023	0.587469408718295
ENSBTAG00000004532	140.619074919933	0.074197335190085	0.101168079019087	0.0802571212572724	0.587912994507391
ENSBTAG00000061606	62.7667315238468	0.054835871554181	0.113565895045552	0.0802034259608304	0.587912994507391
ENSBTAG00000006712	913.717182990467	-0.0889394030853651	0.066851188911527	0.0801860477961855	0.587912994507391
ENSBTAG00000042280	10.9545201107564	0.0491338670081424	0.117512083456586	0.0802380366814167	0.587912994507391
ENSBTAG00000021364	193.924772355337	-0.0834860507700865	0.0942278393441942	0.0803289685492306	0.588140298692004
ENSBTAG00000001506	533.039917907573	-0.080139109026329	0.0969834984584348	0.0804039821814189	0.588390543043202
ENSBTAG00000002750	176.798945895644	0.0832603758446457	0.0943538933070353	0.0805863659301213	0.588865090614144
ENSBTAG00000025859	88.5737398923802	0.0830524719255317	0.0945382518102727	0.0805914330412307	0.588865090614144
ENSBTAG00000019211	155.701368695413	0.0753328972449542	0.10036086952226	0.0805197384531648	0.588865090614144
ENSBTAG00000047331	27.7857103981392	-0.0217308446996668	0.128343423146933	0.0807134309331803	0.589339767521577
ENSBTAG00000004225	129.775223414216	0.0822305454764184	0.095209360751358	0.0807381984237347	0.589339767521577
ENSBTAG00000004942	241.488683699778	0.090102180913628	0.0852605005652063	0.0808668447225798	0.589592713817807
ENSBTAG00000021156	171.762264009327	0.074225214339148	0.10100854741846	0.0808776573152495	0.589592713817807
ENSBTAG00000008416	61.2750206929983	0.0779349356564465	0.0984854177788112	0.080895606580457	0.589592713817807
ENSBTAG00000000454	46.9373389355873	0.0750213990430086	0.100412626455588	0.0811945019381781	0.590829938457034
ENSBTAG00000013425	185.973353229575	0.0796445752441756	0.0971787010328476	0.0811077989763295	0.590829938457034
ENSBTAG00000007099	115.591881843382	-0.0794134089803691	0.0973348366201509	0.0811793840442859	0.590829938457034
ENSBTAG00000046520	82.3345675316872	0.0860087802560031	0.0913717951571325	0.0812478393985817	0.590829938457034
ENSBTAG00000007365	65.0369033835335	-0.0605238721386712	0.109525977101426	0.0813050357384768	0.590829938457034
ENSBTAG00000003503	130.437293648991	0.0546462406942087	0.1134022133862	0.0813113864917967	0.590829938457034
ENSBTAG00000015731	900.316531122543	0.0912840399565901	0.0805147101883871	0.0813529411937263	0.590833936320767
ENSBTAG00000018269	423.950601797974	-0.090059172141327	0.0848695863382141	0.0815062601674419	0.591053700429125
ENSBTAG00000014912	120.948753809043	-0.0708666113987172	0.103018328898221	0.0814802689623824	0.591053700429125
ENSBTAG00000027182	37.2078910875028	-0.0575829141800847	0.111395393258007	0.0814793904839888	0.591053700429125
ENSBTAG00000062136	37.6481231744514	-0.0737191933017419	0.101168743870784	0.081627660070659	0.591478902675034
ENSBTAG00000064836	19.2477811535875	-0.0317903340073104	0.127213609835123	0.0816780810156521	0.591478902675034
ENSBTAG00000013563	204.801505715255	0.0908142387616898	0.082382771750234	0.0816880433287056	0.591478902675034
ENSBTAG00000001637	120.715725578644	0.0851626938701285	0.0921071449752275	0.0817924633557792	0.591707793934809
ENSBTAG00000004484	77.905121173643	0.0693436908197034	0.103871210434207	0.081924980838361	0.591707793934809
ENSBTAG00000004094	1512.82154672721	0.0791249984185243	0.0973941009375022	0.0818023132557837	0.591707793934809
ENSBTAG00000017137	281.392839770428	0.0794988866768753	0.0970881278645805	0.0818977359160559	0.591707793934809
ENSBTAG00000054887	92.1536902563952	0.0743866089123811	0.100675994811844	0.0818807859145588	0.591707793934809
ENSBTAG00000051461	13.9935113304361	0.0371819682370906	0.124766274967662	0.0820044509830683	0.59198503718188
ENSBTAG00000021731	226.580306343766	0.0908443576701525	0.0817446000123882	0.0820559046553837	0.59205985487202
ENSBTAG00000002798	120.474140249544	0.0856193242630831	0.0914815941767649	0.0821419579084301	0.592384119871155
ENSBTAG00000019930	127.850217167768	0.0891514703456945	0.0863625413833873	0.0822069739445466	0.592556421994483
[truncated: 13,645 more rows]
