# Supplementary material for: Late Gestation Maternal Nutrition Has a Stronger Impact on Offspring Liver Transcriptome than Full-Gestation Supplementation in Beef Cattle
Source: Vet Sci. 2025 Apr 26;12(5):406. doi: 10.3390/vetsci12050406 (PMC12115941; doi:10.3390/vetsci12050406)
Supplement: Supplementary file 1 [file vetsci-12-00406-s001.zip › Table_S2.xlsx]

## Sheet: Planilha1
Genes	baseMean	log2FoldChange	lfcSE	pvalue	padj
ENSBTAG00000000668	145.828084874288	0.948760569739035	0.164920920509144	2.88340469911932e-09	4.50445482096421e-05
ENSBTAG00000034633	1429.95101926623	1.11196018852171	0.229303351800912	1.28851256776765e-07	0.00100645716668331
ENSBTAG00000012992	50.2435332238975	-0.943663858807752	0.808488073910487	5.09169705982903e-06	0.026514163822883
ENSBTAG00000059504	602.737903622085	-1.07677321943233	0.510322395888711	8.08634424913227e-06	0.0315812174649861
ENSBTAG00000012861	9.85540834403716	-0.548204726133773	0.739035497937774	2.36826888343635e-05	0.0505104031254813
ENSBTAG00000008250	484.694932643545	0.765154215561099	0.342547325208838	1.72695222389751e-05	0.0505104031254813
ENSBTAG00000010215	1281.08530018735	0.618252207745807	0.304910703141611	2.58662927284503e-05	0.0505104031254813
ENSBTAG00000007013	1156.47873568973	-0.439072167481456	0.201814474045341	2.02530680107112e-05	0.0505104031254813
ENSBTAG00000039462	15.0781770735136	-0.574432821198787	0.690954594223324	5.01335735130321e-05	0.0755724012403884
ENSBTAG00000066845	25.7435597178911	0.675051891082756	0.522715199961127	5.76837870438223e-05	0.0755724012403884
ENSBTAG00000013717	51.3914800249172	-0.617111564706978	0.660680017851522	5.80507498965984e-05	0.0755724012403884
ENSBTAG00000011579	59.7742226954822	-0.367930492082473	0.641704321835474	5.76529414878984e-05	0.0755724012403884
ENSBTAG00000046708	839.140214772092	0.451405648366619	0.318149162684014	6.80957196127327e-05	0.0818301024453931
ENSBTAG00000007077	421.353862331944	0.607201247891606	0.579330638213967	7.88150582022678e-05	0.087946345659702
ENSBTAG00000014306	150.611479738792	-0.337778138763506	0.363378679311364	0.000192037976831845	0.132337494106493
ENSBTAG00000066597	54.15234041059	-0.364285728506208	0.485607602231392	0.000243550122197858	0.132337494106493
ENSBTAG00000009132	104.569452733099	0.338026526531671	0.453969194999745	0.000274722212465522	0.132337494106493
ENSBTAG00000015355	203.635144206473	-0.264322339938149	0.298664176693816	0.000211995852419273	0.132337494106493
ENSBTAG00000068005	72.7085004916203	-0.336508499807163	0.496422294895282	0.000275372986792758	0.132337494106493
ENSBTAG00000059493	56.3423437930762	-0.203918679931153	0.47749942773168	0.000304964139536152	0.132337494106493
ENSBTAG00000013802	247.411524467736	0.264403781017893	0.51367621948352	0.00027837207661332	0.132337494106493
ENSBTAG00000002068	1463.12907222447	-0.19031086491181	0.241515443580228	0.000256272081388957	0.132337494106493
ENSBTAG00000021535	7796.29455132567	0.318777728094678	0.433643922125781	0.000297921083917068	0.132337494106493
ENSBTAG00000002473	186.122108097965	0.325081030531071	0.551690050448277	0.000208582988268483	0.132337494106493
ENSBTAG00000009230	8.78439803710114	-0.07705785837997	0.321741464296885	0.000288330795862252	0.132337494106493
ENSBTAG00000021072	361.037092622188	-0.331561114732385	0.355698218032218	0.000191213005375201	0.132337494106493
ENSBTAG00000004092	40.0943806007785	0.242629216993541	0.511272838385741	0.000249916063373423	0.132337494106493
ENSBTAG00000002255	9685.6559185698	0.433198904024288	0.450588238386895	0.000158030720291756	0.132337494106493
ENSBTAG00000016746	18.3914506922348	-0.404712821985459	0.570206443469666	0.000168156834593386	0.132337494106493
ENSBTAG00000020030	294.059656585828	0.377207514823375	0.419008256184066	0.000195977747838204	0.132337494106493
ENSBTAG00000066052	966.53830055993	0.355047207866354	0.424763537151269	0.000230026642174441	0.132337494106493
ENSBTAG00000061529	138.011517378154	-0.308996508761275	0.510428198487011	0.000288417795595553	0.132337494106493
ENSBTAG00000013391	648.695986068946	0.225610370958724	0.287015739041768	0.000279740197518888	0.132337494106493
ENSBTAG00000002919	502.296734986238	0.347322154550772	0.548181259641973	0.00021396293580524	0.132337494106493
ENSBTAG00000014435	15.447963509351	-0.375213069547631	0.584330424345782	0.000156434652476551	0.132337494106493
ENSBTAG00000056191	8.9946831967967	0.270859698026132	0.536677418357372	0.000204447234405536	0.132337494106493
ENSBTAG00000008216	36.581732482851	-0.262939006843178	0.493259617022642	0.000343014080597916	0.144826107218936
ENSBTAG00000061417	34.5313379502726	0.0938088396613703	0.349451190367779	0.000365194030272195	0.146283618997749
ENSBTAG00000001638	274601.089212851	0.135127237851824	0.204467610314657	0.000362253132654388	0.146283618997749
ENSBTAG00000017907	521.146362725591	0.265351260720771	0.400177940471598	0.000397240617122958	0.155142323017371
ENSBTAG00000063658	14.1837075853903	-0.12136054692063	0.387232052166491	0.000423350758682492	0.16130696468629
ENSBTAG00000003239	275.534747833089	0.204011548632195	0.316707253316554	0.000462649619979809	0.172083627698204
ENSBTAG00000057693	265.274112955927	0.16862712914999	0.276332225661196	0.000518477887270668	0.184083217157781
ENSBTAG00000020391	236.049637373701	-0.207941317636364	0.443171994762118	0.000514696250569931	0.184083217157781
ENSBTAG00000069530	18.4377635752595	-0.148537943465344	0.403272232193437	0.000617878096254517	0.190778670438603
ENSBTAG00000047103	205.968188832452	-0.198607308129194	0.361198804567021	0.000627340242809463	0.190778670438603
ENSBTAG00000043553	354.234088552139	0.0597995261267856	0.280016621674615	0.000571008241447946	0.190778670438603
ENSBTAG00000020196	38.3953878630089	-0.195015091793842	0.426683138406511	0.000587752198546026	0.190778670438603
ENSBTAG00000014396	578.994452439827	0.184752383036949	0.330138446026203	0.000635033341621264	0.190778670438603
ENSBTAG00000016984	347.493925745349	0.167094887529354	0.290928500642788	0.000606950008048892	0.190778670438603
ENSBTAG00000000833	397.458477226116	-0.10615726795959	0.194638611591605	0.000587455933925287	0.190778670438603
ENSBTAG00000032996	433.698729896573	0.21274688705842	0.36385730936248	0.000551545549064812	0.190778670438603
ENSBTAG00000016527	138.26236777168	-0.148077959522553	0.267051018673884	0.000653015429056317	0.192479377975807
ENSBTAG00000013761	67.4661952256784	-0.195759519573785	0.381714484003262	0.000671101322122953	0.194147126929718
ENSBTAG00000062870	206.910896875727	-0.190978921271438	0.368120459411321	0.000687368518718916	0.195237654535035
ENSBTAG00000020517	143.483602407034	0.179487296840697	0.395833433479347	0.000729771160157121	0.203580090428117
ENSBTAG00000062976	50.6987685776156	-0.156364061282747	0.391979975406994	0.000776132201236544	0.20904719392616
ENSBTAG00000034225	344.132636737036	0.104066598401984	0.207515477566429	0.000767184839853645	0.20904719392616
ENSBTAG00000056527	54.3848891709924	0.168003040426983	0.335136551856518	0.000794140170520062	0.210272165150244
ENSBTAG00000065885	18.6487648269049	0.108658284959549	0.354350488876554	0.000809185345559049	0.210684891138724
ENSBTAG00000002888	148.358064718216	0.158733084436021	0.323492647217786	0.000847200388657875	0.213500335942105
ENSBTAG00000052374	124.30931604475	0.166957487503731	0.364063749353044	0.000847332020766262	0.213500335942105
ENSBTAG00000031354	17.7162141894694	0.0407164392315749	0.230111766891705	0.000888033292141034	0.220204064917893
ENSBTAG00000021901	521.629931785802	-0.134032585588475	0.278390638087194	0.000923900688510848	0.221793388271835
ENSBTAG00000056455	25.4635853290855	-0.125108339051441	0.363135928006074	0.000937035182815332	0.221793388271835
ENSBTAG00000020100	16.4211549342728	-0.119646674651056	0.359201833897202	0.000935490384815049	0.221793388271835
ENSBTAG00000019262	87.0134380685816	-0.150217698803335	0.332770881366762	0.000970915014423574	0.226382602318285
ENSBTAG00000052342	245.849006690418	-0.141899377580655	0.335725735465225	0.00106698305703692	0.236864028608388
ENSBTAG00000058624	124.423606705404	0.0894515975234999	0.203017415708744	0.00107651683722926	0.236864028608388
ENSBTAG00000031295	1223.45862817946	0.0658758339587887	0.155849455348564	0.00103333653115506	0.236864028608388
ENSBTAG00000020520	45.7863112832982	0.138453268517769	0.352021527243232	0.00106175052398229	0.236864028608388
ENSBTAG00000003458	26.3095754001171	-0.137074625212923	0.327235677644639	0.00111725999629813	0.2390936392078
ENSBTAG00000066088	13.4984546180538	0.107378621402315	0.340113241976647	0.0011106284502392	0.2390936392078
ENSBTAG00000065953	392.537673277666	0.127966677079019	0.294241808549694	0.00113961712534543	0.240582415299275
ENSBTAG00000018909	24.696325172648	-0.124851722617495	0.338864876000547	0.00120677588108426	0.251363370857311
ENSBTAG00000008571	1466.04985311912	0.116533178573944	0.280616346082913	0.00128176339185789	0.260162769400557
ENSBTAG00000021180	440.679483225707	0.123241567896593	0.326193126476478	0.0012823283346462	0.260162769400557
ENSBTAG00000002135	20.9381692776472	-0.117232087866765	0.329709044847347	0.00131180431124885	0.262730858337559
ENSBTAG00000012342	748.133450222256	0.084322131525099	0.207485933208555	0.00134759918854362	0.266483474980107
ENSBTAG00000067548	41.6869220646965	0.103829212013619	0.319127047964984	0.00145587657465928	0.28429629811659
ENSBTAG00000007136	62.2981782316205	0.104221161191798	0.273262572020852	0.00154347836930431	0.285469534271612
ENSBTAG00000021069	11.812030897044	-0.0730840053722197	0.288882479760309	0.00154854583460101	0.285469534271612
ENSBTAG00000011885	3026.3910385306	0.0392929661782172	0.114429380363889	0.00152443719220633	0.285469534271612
ENSBTAG00000045708	46.3619409634693	0.0875269409431627	0.222381720340707	0.0014893166711635	0.285469534271612
ENSBTAG00000037795	61.6087824571418	-0.10607092627071	0.308345074141093	0.00155325249091583	0.285469534271612
ENSBTAG00000011771	70.3941988270157	0.0851087260857961	0.3017581776434	0.00160028992083964	0.288854698000703
ENSBTAG00000059368	6.97581024728428	-0.0622898710352686	0.271072060907809	0.00160865181961728	0.288854698000703
ENSBTAG00000015280	5.22993240741431	-0.0602846308724451	0.26672858155054	0.00167498344278322	0.29734762889954
ENSBTAG00000060852	71.0248452911189	-0.0816876590224423	0.218945361370967	0.00169862656226947	0.298156675907569
ENSBTAG00000003358	2489.50632836327	0.0583294452471778	0.163410488617831	0.00172770257810278	0.299890774168018
ENSBTAG00000022450	192.987873781178	0.0493278821196445	0.143002475078906	0.00176176302870364	0.302442439938552
ENSBTAG00000008384	709.688940463702	0.0897130274966183	0.296667825402811	0.00179284532081906	0.304432930454733
ENSBTAG00000058465	212.987271445972	0.0856164363428735	0.236590307781052	0.00182153515035393	0.305978732460527
ENSBTAG00000051540	4.92631771178223	0.0257550126370287	0.180445441511591	0.00185088954067758	0.307602089409204
ENSBTAG00000040338	230.984652490674	-0.0838833405070935	0.236152238585547	0.00190005029823549	0.309193601656613
ENSBTAG00000067353	86.0122339322174	0.0410424233435721	0.224695826212222	0.00189560363762228	0.309193601656613
ENSBTAG00000012280	780.688190328485	-0.0795483603834995	0.227973607252139	0.00199158884398255	0.320748463099952
ENSBTAG00000055014	371.752969993977	0.0689304870355135	0.198735792966617	0.00201292344625989	0.320876429361959
ENSBTAG00000013439	164.954003024305	-0.0787946667596143	0.230584692509182	0.00208278692572071	0.325799230330652
ENSBTAG00000020130	595.447265412689	0.0405289377876041	0.127581720413027	0.00208551549309085	0.325799230330652
ENSBTAG00000012979	34.4911542842816	-0.0759323073679383	0.27810450592702	0.00212136113459403	0.328117857867604
ENSBTAG00000017711	511.420968124248	0.0571026881429295	0.171471347599692	0.00214472806528079	0.328479821919769
ENSBTAG00000007149	189.566090520289	-0.0828605659769166	0.26628695313234	0.00220741417339383	0.331579079007293
ENSBTAG00000048618	7010.25824033223	0.0784234797772143	0.236429012281135	0.00220088505806784	0.331579079007293
ENSBTAG00000069941	12.5216738541267	0.0650914315057892	0.264682176282691	0.00228717202717105	0.340287632461582
ENSBTAG00000002651	160.466939291417	-0.0511474953948181	0.167059680028346	0.00267096482086919	0.347461334652837
ENSBTAG00000004316	920.610459560732	0.0422348031871906	0.141839386478632	0.00268843790089633	0.347461334652837
ENSBTAG00000000575	3281.6874719574	0.0573506925533721	0.250595097926052	0.00256458056106197	0.347461334652837
ENSBTAG00000027727	34.2835735571059	-0.0625841844702024	0.259811808026643	0.00239692029731415	0.347461334652837
ENSBTAG00000020059	19.2438150284024	-0.0750372495490036	0.257350384734773	0.00250213781964185	0.347461334652837
ENSBTAG00000002803	32.6988246738232	0.0721850974081029	0.256192119647782	0.00260194656853976	0.347461334652837
ENSBTAG00000027879	870.958165796443	0.0703616808182764	0.230416322958652	0.00262949082375081	0.347461334652837
ENSBTAG00000010322	1053.0791139274	0.0724679230986608	0.247591047235175	0.00263493842683204	0.347461334652837
ENSBTAG00000006209	788.716689549379	0.0451506729804045	0.1477939515909	0.00255146247027219	0.347461334652837
ENSBTAG00000013036	5.48499339325757	-0.0418924104507573	0.222062304527945	0.00267991550056277	0.347461334652837
ENSBTAG00000056270	231.380686721682	0.0690133920350103	0.257924830905585	0.00263270643409419	0.347461334652837
ENSBTAG00000015780	207.913012502346	0.034646465044088	0.119427164081612	0.00262047984773339	0.347461334652837
ENSBTAG00000055631	7.20673873527315	-0.0236921813089076	0.17138740249326	0.00269125729695258	0.347461334652837
ENSBTAG00000013530	57.2491938203721	-0.0716789599403587	0.225388327706287	0.00245067607613847	0.347461334652837
ENSBTAG00000046110	43.6633532959713	-0.0672463156259168	0.256529541857477	0.00267589446934658	0.347461334652837
ENSBTAG00000014650	159.284133098434	0.0502794928379412	0.159898384936513	0.00244071851368894	0.347461334652837
ENSBTAG00000067495	1188.7400481173	-0.0371744223920851	0.12794755711036	0.00272439179760647	0.348856136575477
ENSBTAG00000017132	20.4829187929373	-0.0593441900769627	0.24883341280293	0.00281961207784353	0.350880182608017
ENSBTAG00000048358	10.8579176510963	0.0660211280798186	0.251292961305751	0.00281849610582275	0.350880182608017
ENSBTAG00000011624	13.6051609532296	0.0183929859566812	0.151197630761173	0.00283004116045385	0.350880182608017
ENSBTAG00000002417	111.42673352653	0.0491120732192893	0.16321971238652	0.00277781165678623	0.350880182608017
ENSBTAG00000057089	3.98218814740089	-0.0196735911266305	0.156144570572961	0.0029442635518002	0.362167600048998
ENSBTAG00000034626	35.0996561069422	0.0228962186216607	0.168018098203621	0.00298938336171398	0.364844897474185
ENSBTAG00000010048	25.2270931337376	-0.0626618988613148	0.220626204621718	0.00309850196332631	0.375230989698322
ENSBTAG00000046588	1174.82813665267	0.0596480737251893	0.209908219053084	0.00318988435079648	0.380205147257318
ENSBTAG00000006745	239901.658353453	0.0356595197907527	0.129498346037715	0.00321258990129087	0.380205147257318
ENSBTAG00000021681	6.47226744079055	-0.0298784831125903	0.189770953871227	0.00318856945100085	0.380205147257318
ENSBTAG00000040065	13.6858709908923	-0.0577029213792071	0.238729223336285	0.00324456984416623	0.381102782748608
ENSBTAG00000061585	17.1978853391626	-0.0539998632419421	0.234734512805079	0.00335600766597297	0.391250386252461
ENSBTAG00000009733	6607.90065818513	0.0520753601423832	0.187164835827472	0.00345586386458812	0.39990744661182
ENSBTAG00000020061	48.297724769925	-0.0583958757272765	0.22354877217194	0.00349098093358991	0.401000765768688
ENSBTAG00000039035	42.0008979489983	-0.0199799423197094	0.156490692211908	0.00353401947268013	0.402981402935832
ENSBTAG00000059367	30.4391255200787	-0.0532094959478222	0.195792234369139	0.0036042161974058	0.407102993072469
ENSBTAG00000010671	62.8251436448202	-0.0541424213158067	0.201251685709991	0.00363708244618328	0.407102993072469
ENSBTAG00000001882	23.027543213634	-0.0561414076167545	0.224344575838486	0.00364834329984289	0.407102993072469
ENSBTAG00000018643	27.0221915035357	-0.0524952143175155	0.226765477341093	0.00372028953227206	0.412186972150029
ENSBTAG00000006479	247.598628584869	0.0238177444849768	0.0971508360874934	0.00382079229816435	0.414604495902057
ENSBTAG00000059884	692.537292601812	0.0528857751622075	0.201794697895755	0.00382172880616414	0.414604495902057
ENSBTAG00000000146	1225.20610304796	-0.0224208946518196	0.0923684602855613	0.00380970964289625	0.414604495902057
ENSBTAG00000001807	481.993970895094	0.0344671645801411	0.133188719338578	0.00389944002372069	0.420117600348722
ENSBTAG00000015520	207.815902768451	0.0514436203366952	0.206473067494721	0.0040928525684364	0.423434058437837
ENSBTAG00000003120	188.48844626055	-0.0445738420054399	0.170380691172812	0.00402925874411116	0.423434058437837
ENSBTAG00000009314	86.6490035482707	0.0517590552751552	0.215621149565961	0.00405416958741113	0.423434058437837
ENSBTAG00000038415	11.0946744348486	0.0493290260424022	0.219835012938194	0.00403788531106442	0.423434058437837
ENSBTAG00000049546	5.9639490394411	0.0105622377954153	0.113813028488823	0.00407182968013735	0.423434058437837
ENSBTAG00000013669	18.3406998752086	-0.0513690054625253	0.215824826116353	0.00407993622673791	0.423434058437837
ENSBTAG00000021007	482.438079523932	0.0488492768644203	0.190595842029447	0.0041200630319851	0.423444899247837
ENSBTAG00000061194	500.601637268354	-0.0213737149641281	0.0913297954171769	0.00423618715503773	0.428957616290336
ENSBTAG00000000754	1376.46831441401	-0.0123844110792301	0.0580225049317616	0.00422143391909614	0.428957616290336
ENSBTAG00000014239	8.22994796764035	-0.03587141440181	0.200560581639453	0.00425607672033043	0.428957616290336
ENSBTAG00000020551	170.742649432799	-0.0364457198052815	0.144479675798014	0.00431789551332472	0.432359070519138
ENSBTAG00000009749	64.9740282916618	0.0479998210940138	0.21121269985906	0.00440053080351702	0.432359070519138
ENSBTAG00000011217	352.537295530192	0.0249363605239313	0.104645244769171	0.00436997219089249	0.432359070519138
ENSBTAG00000018723	78.5626043476995	0.0488454590538725	0.20484068370365	0.00439862014490162	0.432359070519138
ENSBTAG00000060475	44.7563322831661	-0.0459581094375528	0.208464318038194	0.00459914917612421	0.449049427683828
ENSBTAG00000051183	42.3386082344365	-0.0451901109695457	0.189537965640716	0.00475177454664129	0.452635499802624
ENSBTAG00000019777	15.1500887614611	-0.0445254345834358	0.207584361804986	0.00468730273957998	0.452635499802624
ENSBTAG00000044112	794.22237316685	-0.0268184324836187	0.113822631821018	0.00474205961572881	0.452635499802624
ENSBTAG00000000601	16.8272743805069	-0.0395889954105474	0.203990139534304	0.00471801826915868	0.452635499802624
ENSBTAG00000014848	213.07798209117	0.0393676622965126	0.201707788721035	0.00494857037520367	0.454228830837705
ENSBTAG00000020616	910.908051244589	-0.0313271561069482	0.132505299594436	0.00502176641643205	0.454228830837705
ENSBTAG00000063357	34.7360815369749	-0.0386426233444496	0.201069251675016	0.00492541870788937	0.454228830837705
ENSBTAG00000004237	208.968966807096	-0.0189770049585626	0.0857406913502835	0.00483656423843725	0.454228830837705
ENSBTAG00000015208	27.3292799959101	0.0436673620774098	0.188535956258644	0.0050182538136989	0.454228830837705
ENSBTAG00000018300	37.4586179302725	0.0344241530803587	0.144747447244373	0.00505926363882734	0.454228830837705
ENSBTAG00000022120	344606.022140763	0.0233410319193002	0.103057186371749	0.00505149167397715	0.454228830837705
ENSBTAG00000000806	551.277644286012	0.0144722998643579	0.0686140192417129	0.0048665240846329	0.454228830837705
ENSBTAG00000002444	107.964526002185	-0.0434536538922956	0.184634876656437	0.00495767651236248	0.454228830837705
ENSBTAG00000058939	10459.7111588644	0.0443751110576108	0.189171906853958	0.00489694700559957	0.454228830837705
ENSBTAG00000060679	48.7515370190488	-0.0370508709129504	0.197047975146699	0.00517814243288982	0.457022266026016
ENSBTAG00000012991	376.841771183865	-0.0374806248517842	0.158404417057933	0.00515852556226277	0.457022266026016
ENSBTAG00000017740	32.6315033703218	-0.0432037343614939	0.193518138173439	0.00515413757148505	0.457022266026016
ENSBTAG00000062302	7.67055817828982	-0.0349130304052124	0.193354829335592	0.00525687871410456	0.461364939728884
ENSBTAG00000020214	189.89576021391	0.0389839220434691	0.169467245453593	0.0054266333529652	0.461432721046381
ENSBTAG00000016709	139.63655441218	-0.026503076116766	0.117238325155824	0.00543219864472701	0.461432721046381
ENSBTAG00000019721	93.6529785661115	0.0245971522972372	0.109543925218351	0.00536060646124284	0.461432721046381
ENSBTAG00000011912	643.078729890516	0.0408473272610712	0.182332159477024	0.00546441258440535	0.461432721046381
ENSBTAG00000065849	265.727868117307	0.0419203596993183	0.184815985279947	0.00528888863922656	0.461432721046381
ENSBTAG00000015483	60.5533881008327	0.0371011093576288	0.160466445648557	0.00544307402702654	0.461432721046381
ENSBTAG00000013187	1204.54333522953	-0.0274965492202606	0.120570813653365	0.00536215007961877	0.461432721046381
ENSBTAG00000017566	42.0085559924613	0.0379191545315244	0.165483749606733	0.00551686254662967	0.463357132814241
ENSBTAG00000020313	531.392179849219	-0.0187142168136762	0.0881146996467814	0.00559720048172641	0.465103542157074
ENSBTAG00000013573	20.616656874146	-0.0382306890906053	0.194223454521906	0.00558219471094019	0.465103542157074
ENSBTAG00000061545	228.999211347692	-0.028247464238985	0.125655543408442	0.00567618620318973	0.46917132733455
ENSBTAG00000060805	29.4549263401201	-0.0283136817962155	0.177658083480052	0.00583114667702242	0.472015494715237
ENSBTAG00000025667	30.0510599610646	-0.0391697282191348	0.186954834348142	0.00583145503008839	0.472015494715237
ENSBTAG00000015618	9.2295575143666	0.0282900437189742	0.1777607930603	0.00578125377313058	0.472015494715237
ENSBTAG00000006366	107.18352962157	-0.0373339446815073	0.166671496166323	0.00577990512363244	0.472015494715237
ENSBTAG00000017746	65.1803142216803	-0.0355280308817364	0.189723412607808	0.00588380059205543	0.473797592005618
ENSBTAG00000012897	356.450846411352	0.0355958702456814	0.160423680990174	0.00597883797452445	0.478981573528313
ENSBTAG00000011584	142.308796094805	0.0213988430769737	0.100609114110653	0.0060246544185166	0.480189547581971
ENSBTAG00000004943	17.2078311846711	-0.0376820596885076	0.185300288101475	0.00609128966020508	0.480596601372342
ENSBTAG00000050398	17.8323457624377	0.0379574498198338	0.183569421270221	0.00607951853322006	0.480596601372342
ENSBTAG00000014357	3812.14447368769	0.0156361094484374	0.0778106630936017	0.00615433807791726	0.480715347266117
ENSBTAG00000009618	7.52863505841699	-0.0278036398217279	0.17549028661186	0.00613930720660775	0.480715347266117
ENSBTAG00000016588	152.242121562381	-0.0227624791898857	0.107134377194949	0.00624331831878989	0.485239396896197
ENSBTAG00000035072	26.4032015137231	-0.0363682361588401	0.181098307559998	0.00640145377519382	0.495066885525138
ENSBTAG00000008096	21.3566147054442	0.0303768472009316	0.179509937389641	0.0064515848236337	0.496486000565545
ENSBTAG00000000654	91.8817496039564	0.0336787514930578	0.182548234294479	0.00655432016994512	0.501919557327856
ENSBTAG00000007683	89.8469455924314	0.0188459976019565	0.0926715253858426	0.00659386142937273	0.502484406095906
ENSBTAG00000067220	14.1782853856295	0.0353423780802631	0.173257520198994	0.00666303962888616	0.505291286808057
ENSBTAG00000013029	232.571402688726	0.0338265180505341	0.161467272002011	0.00673260123945954	0.507590805293047
ENSBTAG00000021813	674.523888295727	-0.0239835058442264	0.114804040797776	0.00675834640257034	0.507590805293047
ENSBTAG00000006759	166.662335748557	0.0172192034194531	0.0868939221202362	0.00687887737853425	0.508129176033017
ENSBTAG00000006754	420.712600818061	-0.0341452945639628	0.179036907814051	0.0068076675092258	0.508129176033017
ENSBTAG00000006035	77.220102977759	-0.0270145994621698	0.171091468581001	0.00696067364428791	0.508129176033017
ENSBTAG00000001710	178.06550911589	-0.0109513298244425	0.0596044893931652	0.00694546914232733	0.508129176033017
ENSBTAG00000011666	270.237554163562	-0.0334139640433686	0.178281093747426	0.00692834097636619	0.508129176033017
ENSBTAG00000002670	142.791390728026	-0.0286672288083542	0.136464376309743	0.00693350795204677	0.508129176033017
ENSBTAG00000013616	187.526397838883	0.0116398415679914	0.0630191124577024	0.00705824888641872	0.512855646993643
ENSBTAG00000030587	1257.65525888952	-0.0126188551142895	0.0675458898068854	0.00709901084276057	0.513429386044471
ENSBTAG00000021724	821.897706822592	0.00984617189940938	0.0549214339369343	0.00717602936436251	0.516607975714613
ENSBTAG00000010812	608.417235567376	0.0197305470241795	0.0988301874672263	0.00721830605517564	0.517267785293367
ENSBTAG00000020693	1415.83637530244	0.0121456768664704	0.0658129495808842	0.00726515731445903	0.518247888431411
ENSBTAG00000006715	230.67670519996	0.0111271429795554	0.0617515693633063	0.00754804833957598	0.535980050731164
ENSBTAG00000015378	101.187433370472	0.030153109890277	0.172134502057779	0.00763515297046576	0.537280899570343
ENSBTAG00000008333	7.35470548326569	0.0229297789628648	0.159589320145185	0.00762158440551593	0.537280899570343
ENSBTAG00000045542	23.6095611284618	0.00650034350182378	0.0890595313046224	0.00786681237034501	0.543784702874026
ENSBTAG00000003424	238.269458775544	0.0159285888817028	0.084329082090997	0.00783957271669523	0.543784702874026
ENSBTAG00000012078	480.081213227723	-0.0209020853222119	0.106456306220814	0.0078423786290584	0.543784702874026
ENSBTAG00000034609	13.6540395331297	-0.0305470486707602	0.169538480167683	0.00785143357597088	0.543784702874026
ENSBTAG00000011207	111.002176492243	-0.0300685856437412	0.169386351319301	0.00792103255352632	0.544478308987192
ENSBTAG00000014062	1044.89123497972	-0.0300651232582914	0.155118203972726	0.00801625983017886	0.544478308987192
ENSBTAG00000062555	223.328780740754	-0.0169323996221114	0.0891540956914481	0.0079519509874051	0.544478308987192
ENSBTAG00000020221	7.4371612318182	-0.0245748985278476	0.162674907585187	0.00800313924951613	0.544478308987192
ENSBTAG00000006261	57.1297676239119	-0.0300465969881347	0.157528260666599	0.00814326318282902	0.550710205377294
ENSBTAG00000014318	529.649551784641	0.0270271307065497	0.137868967167562	0.00821767314704429	0.551132746174493
ENSBTAG00000046540	25878.6807316062	0.0172891140132953	0.0915980073802615	0.0082200697643488	0.551132746174493
ENSBTAG00000021158	135.281195305562	-0.0188448939658153	0.0989747895789892	0.00831644313204456	0.552848828122554
ENSBTAG00000013928	49.3817598112996	-0.0261590201012322	0.164682721867833	0.00829378252321916	0.552848828122554
ENSBTAG00000001398	989.090376675258	0.0246862009696693	0.126758721069364	0.00838199560020303	0.553349740009249
ENSBTAG00000002844	10.5277685853656	-0.0288937404269329	0.165431141915433	0.0083948206620274	0.553349740009249
ENSBTAG00000000717	184.824805478447	-0.0291268563996369	0.159566130247028	0.00857075534356106	0.56086426869657
ENSBTAG00000056510	97.8953520199366	-0.0284535490291876	0.150581667626051	0.00858062733443094	0.56086426869657
ENSBTAG00000056279	77.1932338641535	0.0221624322063777	0.116461989981151	0.00880703723377507	0.573264731941809
ENSBTAG00000049223	202.136544142383	-0.0273165562934058	0.148147911969523	0.00908358571235106	0.581788684986076
ENSBTAG00000023718	41.1065218942409	0.0268601168670719	0.154529783176833	0.00950518394373319	0.581788684986076
ENSBTAG00000060414	220.528392370218	-0.0256738488192642	0.137817855784523	0.00923684401954498	0.581788684986076
ENSBTAG00000000229	1695.55345707917	0.0173883337478794	0.0960033146757824	0.00950910061225566	0.581788684986076
ENSBTAG00000018205	101.972000632802	0.0121484075151119	0.0708679684269903	0.00959625734039153	0.581788684986076
ENSBTAG00000007102	26.7053612906822	-0.0265020818762111	0.151799361363157	0.00968282282014978	0.581788684986076
ENSBTAG00000018185	12.8475077556118	-0.0216355531896353	0.152411479789468	0.00946138152118303	0.581788684986076
ENSBTAG00000003726	118.532192399388	0.0164593684299066	0.091056006644695	0.00933697183504521	0.581788684986076
ENSBTAG00000009510	99.1951850161776	0.0238884065369336	0.12718906174416	0.00918961574490422	0.581788684986076
ENSBTAG00000069031	32.9644783892389	-0.026535803563607	0.151666392417772	0.00966536511795956	0.581788684986076
ENSBTAG00000008564	3983.30985068591	0.0205118185256526	0.111798899093226	0.00964554716194183	0.581788684986076
ENSBTAG00000036016	121.407986583253	0.0147664665872123	0.0828253822734538	0.00927384596675949	0.581788684986076
ENSBTAG00000008436	45.052626980635	-0.0180905693429871	0.0990144113017992	0.0093895678367758	0.581788684986076
ENSBTAG00000057630	386.013091566398	0.0149289478597562	0.0838599538911629	0.00937816629495563	0.581788684986076
ENSBTAG00000049082	20.335571450879	-0.025785002143495	0.142003762074019	0.0096160170548408	0.581788684986076
ENSBTAG00000015276	216.489312939012	-0.0173406504097664	0.0947719219878706	0.00917458656201397	0.581788684986076
ENSBTAG00000007718	150.957134354777	-0.0116322644382118	0.0679463273749345	0.00940269667211232	0.581788684986076
ENSBTAG00000016397	124.380364708666	0.0134160591811176	0.0760187172834777	0.00912150448818061	0.581788684986076
ENSBTAG00000021999	3599.89946689235	0.0160026167935788	0.0896752181449955	0.0096336582697616	0.581788684986076
ENSBTAG00000017083	42.5209245459679	-0.024216605575046	0.128862621406636	0.00917023238067913	0.581788684986076
ENSBTAG00000007253	115.137641791076	-0.0212180195602544	0.115836057979035	0.00975079898677762	0.582497972393144
ENSBTAG00000060514	13.9453171153209	0.026318904950345	0.152189733427974	0.00976920168781231	0.582497972393144
ENSBTAG00000012908	343.066281796402	0.023274492014596	0.127537873956256	0.00985976244289832	0.583443973041506
ENSBTAG00000009065	232.722989218052	-0.0223255803169227	0.122195188240977	0.0098560261290537	0.583443973041506
ENSBTAG00000021823	456.70939255563	-0.0248956424472763	0.138217124813527	0.00991651385044785	0.584587846685647
ENSBTAG00000035081	533.719615431434	-0.0169880708038158	0.0961031182499332	0.0102179149816503	0.588883092760154
ENSBTAG00000002333	91.4407419647166	0.0255483850691789	0.151039199802079	0.0101348767735899	0.588883092760154
ENSBTAG00000023744	210.970986383934	-0.0099750494748955	0.0610267414317129	0.0102388976313122	0.588883092760154
ENSBTAG00000018469	5019.79260945306	0.0111903627000121	0.0674281300463085	0.0103286370129486	0.588883092760154
ENSBTAG00000001936	25686.9024772053	0.0227884961800862	0.126940504434113	0.010262391960952	0.588883092760154
ENSBTAG00000001741	152.994727973164	-0.0128877403883883	0.0756687118639756	0.0101651867025241	0.588883092760154
ENSBTAG00000038869	84.6346679892215	-0.0250483539361577	0.151767920823755	0.010298245872024	0.588883092760154
ENSBTAG00000038674	37.3120685055145	-0.0257460604330005	0.14959784133578	0.0100521711989574	0.588883092760154
ENSBTAG00000000202	65.3461111693434	-0.0134853839184587	0.0788209250190631	0.0102509277290203	0.588883092760154
ENSBTAG00000020914	64.3551705028882	0.0238254497573394	0.135737480213829	0.0105542113181966	0.589820826786897
ENSBTAG00000001927	19.7681291419561	0.00908120523366662	0.103685033968066	0.0104371611668343	0.589820826786897
ENSBTAG00000010229	24.3315038009921	0.0246012638402994	0.143227477169031	0.0105716189668628	0.589820826786897
ENSBTAG00000068574	42.060913513674	-0.0247559218444136	0.146252546844773	0.0105711515121302	0.589820826786897
ENSBTAG00000015390	363.341231814977	-0.0142199623499031	0.0830076794576647	0.0104922097579397	0.589820826786897
ENSBTAG00000009984	4385.72569666433	0.0157634965841461	0.0908196738858439	0.010529282636326	0.589820826786897
ENSBTAG00000061154	37.3987502917371	-0.023160764166955	0.132959028125472	0.010831008150385	0.594827362150196
ENSBTAG00000002615	141.232365617835	0.0233370223928921	0.13538742185554	0.0109624751160752	0.594827362150196
ENSBTAG00000009775	231.581869733363	-0.0196467695267788	0.112473656844622	0.0110205986338543	0.594827362150196
ENSBTAG00000021487	21.5141000606028	-0.0213502150057185	0.147838354380467	0.0110612963431247	0.594827362150196
ENSBTAG00000014262	178.821546080394	0.0229901131048149	0.13318472769364	0.011029490954216	0.594827362150196
ENSBTAG00000025903	2714.19454668141	0.0185559499821711	0.106994168970057	0.0111490447955352	0.594827362150196
ENSBTAG00000007662	5813.48355226415	0.0235223487577574	0.137531323734245	0.0110143320231222	0.594827362150196
ENSBTAG00000013510	35.8603446990821	0.0202528975431182	0.116166669484499	0.0110992039108283	0.594827362150196
ENSBTAG00000016529	351.668428814196	0.023554822715616	0.135532223494857	0.0107774430738928	0.594827362150196
ENSBTAG00000017867	117.827945197703	-0.0204359604769506	0.117451250903569	0.0111563447132254	0.594827362150196
ENSBTAG00000060598	9.83962144038786	-0.0102491611971078	0.109557671790347	0.0111080339594902	0.594827362150196
ENSBTAG00000001609	185.822308157857	-0.0239567732589094	0.14953697601317	0.0108193859995939	0.594827362150196
ENSBTAG00000010449	1194.65884942329	-0.0175025130656687	0.101286193190516	0.0111097338799295	0.594827362150196
ENSBTAG00000006548	456.403961957376	0.00517251115498715	0.0350767901040463	0.0113223916145296	0.596765562423024
ENSBTAG00000000213	225.309065504615	0.0156687093859675	0.0929184130816168	0.011574700128932	0.596765562423024
ENSBTAG00000069272	8.91403414719258	-0.015537065336968	0.131736014517695	0.0115342264092623	0.596765562423024
ENSBTAG00000017001	64.2331974026488	0.0160105512027732	0.0946655300931825	0.0115555584172639	0.596765562423024
ENSBTAG00000008736	432.147729441492	0.00659671767325866	0.0440372239929487	0.0114996460608126	0.596765562423024
ENSBTAG00000065866	1788.52890637305	-0.0144963666328512	0.0867947475671483	0.011574006105225	0.596765562423024
ENSBTAG00000035158	73.6686451262649	-0.0222381341798525	0.130457398219451	0.0114362001428168	0.596765562423024
ENSBTAG00000057306	82.9372361496065	-0.0192684419983232	0.112383140900498	0.0115730331405888	0.596765562423024
ENSBTAG00000012938	384.831229432379	0.00694275586567399	0.0460373287316619	0.0114668040664955	0.596765562423024
ENSBTAG00000004344	12747.2452624235	0.0218552493609683	0.147872482199604	0.011241457077692	0.596765562423024
ENSBTAG00000034978	726.627938645583	0.00652927740801748	0.0437929814878405	0.0116484631456852	0.598593063361494
ENSBTAG00000020755	110.368924278541	-0.0210913102882307	0.124881561124194	0.0118688348890919	0.605927616114984
ENSBTAG00000064767	7.63585774901015	-0.0217007760549891	0.145164393703497	0.0118581175914963	0.605927616114984
ENSBTAG00000008328	29.0155434955412	-0.0208107255916569	0.144507734335909	0.0119075520514211	0.605927616114984
ENSBTAG00000023635	70.1754470094122	-0.0188951462521497	0.111816817573358	0.0120150216293761	0.609411259396473
ENSBTAG00000020873	2862.90460272575	0.00729822343088859	0.0488087028184239	0.012103369204881	0.611418741424561
ENSBTAG00000020338	26.1490316906182	-0.0202730038462803	0.120725557775446	0.012132877342313	0.611418741424561
ENSBTAG00000014315	809.546621974069	-0.0165071695559513	0.099142391173582	0.0122632603976842	0.616002102677243
ENSBTAG00000036028	370.917787602183	-0.0150369110531075	0.0915209734760038	0.0124169139220931	0.621721247727364
ENSBTAG00000068139	6.27499529868605	-0.0163134104441637	0.133282127180416	0.0125463511964306	0.624553756377274
ENSBTAG00000068400	21.0460409059545	-0.0215625698135747	0.134323436116578	0.0125534425491271	0.624553756377274
ENSBTAG00000008934	16.8804792738213	-0.0215097387277125	0.13826517740965	0.0126818790052837	0.62605511622798
ENSBTAG00000022613	158.531821640606	0.0168417469899626	0.102248807877583	0.0127267517701184	0.62605511622798
ENSBTAG00000062422	1790.9852641089	0.0207806710914325	0.12809067900094	0.0127766617234316	0.62605511622798
ENSBTAG00000019887	336.835045933778	0.0213621471627699	0.133133531666424	0.0126667839167675	0.62605511622798
ENSBTAG00000065163	15.2291146327178	-0.0207231356995503	0.127924560456697	0.0128240710019814	0.62605511622798
ENSBTAG00000007244	3877.13122592717	0.00567043738149622	0.0396111929109161	0.0127973070266191	0.62605511622798
ENSBTAG00000060457	6.03191967147509	-0.0170795031594692	0.134959528301438	0.0129664980904149	0.63103624040019
ENSBTAG00000057140	4.9097334461395	0.0100873073456949	0.108094507906866	0.0131010544698816	0.63508223015142
ENSBTAG00000057609	7.93768888384354	-0.0196080697705693	0.139410311454232	0.0131309410023626	0.63508223015142
ENSBTAG00000039696	8.29139084801276	0.012124650829806	0.117420580590172	0.0131821450892767	0.635590958594691
ENSBTAG00000007804	444.838968847826	-0.0104611813702015	0.0682039523786902	0.013322222430101	0.640368488624734
ENSBTAG00000035226	725.13174727051	0.00578003343874464	0.0408210994589602	0.013381546910437	0.641247011763333
ENSBTAG00000021809	760.377833654199	-0.017060292751213	0.105485160728206	0.0134270733014954	0.641460975889789
ENSBTAG00000047801	365.59327661668	0.0205055719136198	0.134765554512203	0.0135019427591804	0.643071188365597
ENSBTAG00000008192	341.859829200558	-0.0149218199134844	0.0933763809845231	0.0135440972499104	0.643118198292096
ENSBTAG00000007975	2928.27873447973	-0.00436758411428986	0.0315345434369135	0.0136321235085145	0.645336465000039
ENSBTAG00000002080	38.1530117550059	-0.016404809576569	0.131973859352439	0.0138518318191329	0.648294503645277
ENSBTAG00000004925	16.7517602224929	-0.0194468876370802	0.123092410959386	0.0137885414227438	0.648294503645277
ENSBTAG00000011359	23.7142017431688	-0.0181392441737782	0.113693864654529	0.0138606045459943	0.648294503645277
ENSBTAG00000009383	18.6680945204354	-0.0201471768279049	0.132465063374362	0.0138218776788001	0.648294503645277
ENSBTAG00000010345	309.385963812445	-0.0194564985750779	0.124694436200964	0.0140243179886148	0.652047308387321
ENSBTAG00000021237	2461.02081819686	-0.0104986330639795	0.0693378790784334	0.0139922456106908	0.652047308387321
ENSBTAG00000021934	1477.45146251278	-0.0116823807868665	0.0763421044345496	0.0142103348379492	0.653430014123664
ENSBTAG00000068688	34.1520661136358	-0.0195866760313431	0.133772855555449	0.014221367609912	0.653430014123664
ENSBTAG00000021483	233.523740123461	0.01416697962881	0.0903590114510429	0.0141604153048378	0.653430014123664
ENSBTAG00000000640	527.885104095686	0.0102900120590527	0.0683679139428737	0.0141513987717918	0.653430014123664
ENSBTAG00000011969	1906.64315239937	-0.0156777466634818	0.099574418319027	0.0143295417525019	0.656469505154208
ENSBTAG00000018688	9.51766739976321	-0.0188378191867386	0.134231468502726	0.0144896198684706	0.659788100973382
ENSBTAG00000014463	368.240628929021	-0.00575264566817669	0.0416131694213195	0.014541910566797	0.659788100973382
ENSBTAG00000060215	580.583317050843	0.0184959717980266	0.119144832554918	0.0145379476698587	0.659788100973382
ENSBTAG00000003499	207.815628796206	0.0123581061891727	0.0807485862286121	0.0145709188859184	0.659788100973382
ENSBTAG00000060559	34.25346168487	-0.0148123131261934	0.126465889447391	0.0146510590311188	0.660121439799971
ENSBTAG00000001864	10.3136215584688	-0.0169382977387101	0.132009452662863	0.0146627921911785	0.660121439799971
ENSBTAG00000003016	40.2641593044495	-0.0164650740645815	0.105510660576211	0.0147385265098676	0.661624313612505
ENSBTAG00000066271	159.244182478412	-0.0170568613604855	0.109642931094608	0.0148162004023807	0.661652835282018
ENSBTAG00000013210	24.2442147225484	-0.0187180269752113	0.132730456828147	0.0148238696932983	0.661652835282018
ENSBTAG00000018599	14.7942218571006	0.0180407079456681	0.117060144536311	0.0148818254065598	0.662347226499365
ENSBTAG00000003696	31.8747671646237	0.0160857029703687	0.103598757710184	0.0149277207145415	0.66250242330275
ENSBTAG00000049823	15.2325173266858	-0.0186019769334566	0.130651814142291	0.0151825780173668	0.664619645994538
ENSBTAG00000013960	3167.72242226694	-0.0132382723239363	0.087007488663433	0.0152551405388576	0.664619645994538
ENSBTAG00000000595	8.79268058355545	-0.0116299846713412	0.114375230079588	0.0151347292004451	0.664619645994538
ENSBTAG00000017561	8.98615931277617	-0.013533256147428	0.1216900001532	0.0152732334471924	0.664619645994538
ENSBTAG00000051578	14.8328564807329	0.0188689504697734	0.129345123542655	0.0150478618908291	0.664619645994538
ENSBTAG00000007435	294.493960336623	0.0118589184215054	0.0788675716344047	0.0152104513123156	0.664619645994538
ENSBTAG00000002751	361.030121461054	0.0165673644949569	0.107691356893145	0.0152610112822698	0.664619645994538
ENSBTAG00000019611	304.622586192929	0.00659636464155868	0.0479458027648708	0.0156710781741292	0.674417584672855
ENSBTAG00000005198	91.5848025155434	-0.0167938770357121	0.110445402941063	0.0156312069346145	0.674417584672855
ENSBTAG00000015214	3290.64380292448	-0.0174996987805407	0.115746960513373	0.0155869064614822	0.674417584672855
ENSBTAG00000054461	117.333648184887	-0.00963815233552244	0.0663403159658795	0.0155585046655762	0.674417584672855
ENSBTAG00000015980	282.037308172788	-0.0170603293393651	0.112853834476417	0.0157461764329172	0.675787824821518
ENSBTAG00000003971	18.4767649978835	-0.0180099933302303	0.12241590055117	0.0158335544669964	0.675824557058518
ENSBTAG00000006896	114.505435812733	0.0171604850083442	0.113934322935767	0.0158204920790891	0.675824557058518
ENSBTAG00000019125	591.166160000078	0.0134272495349978	0.0893149035047747	0.0159174963935103	0.677105207314797
ENSBTAG00000021223	276.58612604875	-0.0130479531050269	0.0871320548394931	0.0159813016197107	0.677105207314797
ENSBTAG00000018201	1577.29495667098	-0.0134016482959133	0.0892957922825003	0.0159935873447164	0.677105207314797
ENSBTAG00000069376	7.46875148430874	0.0172399619931035	0.128539771014986	0.0162280588226866	0.68517495926489
ENSBTAG00000047930	87.682560464307	-0.0126282097836105	0.085079645807094	0.0162726965186685	0.685207722411425
ENSBTAG00000034396	358.77193861874	0.00586166089711242	0.0437423367100902	0.0163741655404811	0.687626919552139
ENSBTAG00000057312	356.153549713874	-0.0165724690702029	0.111990693843846	0.0165599200846197	0.691708747491789
ENSBTAG00000059601	6.76351809556464	-0.0169553049815326	0.127581554024656	0.0165537595839709	0.691708747491789
ENSBTAG00000000253	1955.11478075432	-0.00501627557084945	0.0382325693073172	0.0166929641645125	0.691997224992512
ENSBTAG00000005936	12.1521462996193	0.0149821667499852	0.124380505835932	0.0169654933537404	0.691997224992512
ENSBTAG00000014014	39.0214314233796	0.0121327883704671	0.0830845370018879	0.0169295264950423	0.691997224992512
ENSBTAG00000006054	192.599354217778	-0.0130141560806643	0.0880511968907156	0.0166428534511963	0.691997224992512
ENSBTAG00000031871	26.1268053272503	-0.0162495388663849	0.110745204892499	0.0169472915030286	0.691997224992512
ENSBTAG00000069637	75.8244163104618	-0.0169525920449047	0.116883842285728	0.0168637170023112	0.691997224992512
ENSBTAG00000022886	11.1689406353105	-0.0160753546973234	0.126362881959458	0.0169078045993837	0.691997224992512
ENSBTAG00000037449	668.711951682375	-0.00963096827135052	0.0678374778480263	0.0169053057847491	0.691997224992512
ENSBTAG00000010521	46.807153158571	-0.0130983319092124	0.0887692597895933	0.0167579907009653	0.691997224992512
ENSBTAG00000019876	8.80989229839991	-0.0156094394704542	0.125523060904572	0.017022390410256	0.692509851533906
ENSBTAG00000005295	233.484644121211	0.00493733910429146	0.0379465791615528	0.0171025066092023	0.692840128979698
ENSBTAG00000057688	31.5199542163248	-0.0159457293205907	0.108875952789382	0.0171192094345259	0.692840128979698
ENSBTAG00000021874	13.7013646020084	-0.0162650524492729	0.125832234993053	0.0171790043844362	0.6933048005803
ENSBTAG00000010867	1905.75107261218	-0.00653772917123825	0.048812323381702	0.017219450942591	0.6933048005803
ENSBTAG00000005933	173.396137788509	0.010714050924705	0.0750377194250496	0.0174040600868692	0.693587312951712
ENSBTAG00000048010	62.1219744712297	-0.0152092652650599	0.104060695659268	0.0173855101492047	0.693587312951712
ENSBTAG00000010101	93.1027567370772	0.0104800603496776	0.0736009081756329	0.0174033556613144	0.693587312951712
ENSBTAG00000063864	150.48132248266	-0.00988639106210594	0.0698694392334981	0.0173248922734822	0.693587312951712
ENSBTAG00000006404	15.2046224461716	-0.0167592837437183	0.123627201156883	0.0174504582847966	0.693666817621102
ENSBTAG00000013054	100.618103974005	0.0165664126979031	0.117543416416423	0.0176769383455003	0.695589750210091
ENSBTAG00000060923	134.312128012031	0.00945086013100604	0.0675319300247982	0.0176359230525099	0.695589750210091
ENSBTAG00000032051	1414.86289439156	0.014674573118163	0.10068248979973	0.0175684732164273	0.695589750210091
ENSBTAG00000005869	1005.04456832544	0.0115220563495803	0.0803574813210604	0.0176559328589829	0.695589750210091
ENSBTAG00000003809	120.341923133793	-0.0128367166167206	0.0895060317197872	0.0181840525198405	0.706871666686683
ENSBTAG00000032289	45.1345615570187	-0.0130621185228425	0.0909944892371483	0.0181898866987611	0.706871666686683
ENSBTAG00000037634	66.1092088886496	0.015133969435462	0.105623829557049	0.0181694105175816	0.706871666686683
ENSBTAG00000012178	168.748641966732	-0.0163571667176296	0.119145089639518	0.018147417984288	0.706871666686683
ENSBTAG00000011518	57.038000170392	-0.0148691875643654	0.103465310389287	0.0181292252846444	0.706871666686683
ENSBTAG00000046266	62.3930358650792	-0.0122490114728036	0.0858685621975076	0.0182918574223904	0.709070463157774
ENSBTAG00000019376	1014.7855071796	0.0136893630562987	0.0962789364242149	0.0187461537358314	0.709144737143409
ENSBTAG00000054325	74.4056827779117	-0.0141225153046481	0.0989336704472767	0.0185400630875984	0.709144737143409
ENSBTAG00000016795	477.591051755952	-0.00650007605378317	0.0497719887113163	0.0188385012107614	0.709144737143409
ENSBTAG00000027713	161.914614171765	0.0116098368474973	0.0823602098453448	0.0187079034275698	0.709144737143409
ENSBTAG00000003215	506.820868041805	-0.00745154559571501	0.05599414227414	0.0188068699451673	0.709144737143409
ENSBTAG00000015333	492.084682703802	0.00584592512876696	0.0453208777891161	0.0187736115066225	0.709144737143409
ENSBTAG00000049010	210.045458759095	0.0158972694172027	0.114840562840272	0.0186183065097256	0.709144737143409
ENSBTAG00000021706	744.769587148549	0.0108357622585785	0.0771969369834302	0.0185289660308595	0.709144737143409
ENSBTAG00000009714	11.2374362052008	-0.0155226850144285	0.121391157762033	0.0187910083008778	0.709144737143409
ENSBTAG00000064475	8.2125477731348	-0.0135413785033899	0.118768986155091	0.0187857742646713	0.709144737143409
ENSBTAG00000058909	10.3413370912854	-0.0156831343073464	0.121432570594868	0.0186951293299963	0.709144737143409
ENSBTAG00000004038	3208.83967386928	0.0126322384639922	0.08845178655624	0.0183559209500773	0.709144737143409
ENSBTAG00000007584	206.294902275707	-0.010892622976567	0.0781816829033829	0.0190305841999168	0.711528859725503
ENSBTAG00000018108	301.41329699482	-0.00783673859509965	0.0586781628239874	0.0190384754426617	0.711528859725503
ENSBTAG00000058986	14.1173890025017	-0.0157749690238988	0.118638200622975	0.0190119377806619	0.711528859725503
ENSBTAG00000001660	146.95768412937	0.0104092563390043	0.0751708657927873	0.0190976549093901	0.712037147958216
ENSBTAG00000007445	19.0081185762309	0.0123191081468318	0.114771211218429	0.0191720034092426	0.713107231569496
ENSBTAG00000050233	402.169907563435	0.0108813227820277	0.0783739272207288	0.0192443111307727	0.714096504714801
ENSBTAG00000049730	137.537587870986	-0.0086687121622073	0.0643239600629883	0.019365839963886	0.716903203592007
ENSBTAG00000038929	10.245139621488	-0.015466236390799	0.118042520761392	0.0194709552624682	0.718919835809113
ENSBTAG00000046107	13.385740336882	0.0136155226214606	0.118184056204242	0.0195123550366831	0.718919835809113
ENSBTAG00000038058	1714.47683439369	-0.00852424869971843	0.0636221911099263	0.0196167523379575	0.721065658878993
ENSBTAG00000013980	349.394836915298	-0.0127355602242232	0.115717108325636	0.0196693780769972	0.72130287398791
ENSBTAG00000015056	7.18653818764557	-0.0133667800664887	0.117145904553749	0.0199359021440317	0.726041776064555
ENSBTAG00000061888	12.3038524569311	-0.0149541078364855	0.117849727972361	0.020077457896549	0.726041776064555
ENSBTAG00000005614	186.510451189768	0.00547444264682896	0.0434723607062372	0.0199133307511424	0.726041776064555
ENSBTAG00000001124	157.77081494956	0.00706326232730163	0.0543280159387022	0.019946000826883	0.726041776064555
ENSBTAG00000008401	166.912681968772	0.01457563471242	0.106470699162706	0.0200417333663925	0.726041776064555
ENSBTAG00000000559	248.115880346914	-0.0128933838100492	0.0929673833849215	0.0199972964328254	0.726041776064555
ENSBTAG00000064848	484.235042222166	-0.00858810621823074	0.0645777301299432	0.0202186852948455	0.727779496949485
ENSBTAG00000062111	11.2939809142491	-0.0146364144747705	0.118224806356291	0.0201765888356292	0.727779496949485
ENSBTAG00000068345	33.5948851680548	-0.0119578738299742	0.0868834262293426	0.020276476669318	0.728181881673762
ENSBTAG00000003362	8244.92327323904	0.0113080336333512	0.0826070527402287	0.0203700301236271	0.729863785759867
ENSBTAG00000004495	502.248782884659	0.00533916744237749	0.0429769695744606	0.0206952011459882	0.734934938711333
ENSBTAG00000025029	2753.84362153734	0.00757974004261428	0.0583234377115195	0.0206841451770792	0.734934938711333
ENSBTAG00000002478	1524.18100260485	-0.00534748269155788	0.0430389693557664	0.0206997422246183	0.734934938711333
ENSBTAG00000012073	11.1745730212359	-0.0147676159120946	0.115646403955068	0.0206605050333505	0.734934938711333
ENSBTAG00000027409	5.24856441609421	-0.0128456300340571	0.114941551570158	0.0208757203134421	0.737829191711749
ENSBTAG00000007860	17.7766172472226	-0.0146304179277084	0.115418416062949	0.0208755050728387	0.737829191711749
ENSBTAG00000005970	1963.37271278693	0.0123215052573317	0.0905468687511057	0.0210053029970357	0.740733280857093
ENSBTAG00000020999	369.472969760589	-0.00707708912326789	0.055248120105521	0.0210795464275293	0.740839129139928
ENSBTAG00000065991	26.5492799949831	-0.0143918022776985	0.115637128137374	0.0211106106363017	0.740839129139928
ENSBTAG00000004783	320.004825394611	-0.00558893560767924	0.0450198808827947	0.0211505730121884	0.740839129139928
ENSBTAG00000021181	22.4056226494056	-0.0143786705021272	0.113636883528988	0.0214519742008512	0.749715304173821
ENSBTAG00000002471	94.6694079045639	-0.0141080142869844	0.107422746450345	0.0216355981190812	0.754444896911355
ENSBTAG00000040034	707.38483340127	-0.0135883882220569	0.102181060976479	0.0217527792711643	0.756841687692937
ENSBTAG00000011400	96.5647474376449	-0.00880829845236266	0.0676160955427944	0.0219952063007862	0.757204269061576
ENSBTAG00000006716	267.439044730037	-0.00817710107025441	0.0633705894257514	0.0220055523078963	0.757204269061576
ENSBTAG00000032340	50.0115787727494	-0.00958609922625552	0.0727951176816658	0.0219246784086322	0.757204269061576
ENSBTAG00000015893	14.5409263697483	-0.0140416229555944	0.107966444662932	0.021925485867041	0.757204269061576
ENSBTAG00000050846	35.1460623256999	0.0120338027818062	0.111931674238263	0.0218663340192888	0.757204269061576
ENSBTAG00000030520	70.7204047151405	0.0130067583118235	0.0977737764371212	0.0220764257166437	0.757973456143752
ENSBTAG00000067367	281.875030793908	-0.0107924249357376	0.0812873204949517	0.0221349791722793	0.758317203134534
ENSBTAG00000065289	92.6669359731586	-0.0136396488131636	0.104440667895418	0.0223179687659873	0.759588906453713
ENSBTAG00000065896	8.26930170129281	0.0135995986670498	0.113881912469468	0.0222533519407047	0.759588906453713
ENSBTAG00000001941	185.985555265307	-0.00662590883380927	0.0529928431483242	0.0222999834197521	0.759588906453713
ENSBTAG00000031165	644.722095421981	0.00661436940430587	0.0529731822468561	0.0223930879253808	0.760488738196303
ENSBTAG00000019886	174.38274384549	-0.00795066453877584	0.0622580475942042	0.0225397766038355	0.762811227302997
ENSBTAG00000006780	33.5359875651099	-0.0094618061873748	0.0725695688463562	0.0225591337225697	0.762811227302997
ENSBTAG00000060121	116.237089708653	0.0137153025725927	0.107323755181178	0.0227191807966722	0.766563806491604
ENSBTAG00000013072	635.648721341343	0.00470699120975713	0.0394628708049539	0.0228075817622746	0.766656050172028
ENSBTAG00000058812	236.441348164214	0.0123249922906797	0.0935876581248573	0.0228200655056967	0.766656050172028
ENSBTAG00000007375	489.023754007192	-0.0127943785599546	0.0976750233676045	0.022894290546413	0.767499156472241
ENSBTAG00000023814	23.0749350385034	-0.0128292170781274	0.0985695275034884	0.0231566194202183	0.769662234170868
ENSBTAG00000015841	552.311818996587	-0.010458016990867	0.0801655288349154	0.0231943546083583	0.769662234170868
ENSBTAG00000055398	156.253170775773	-0.0106211938839209	0.0811875812861385	0.0230720973906321	0.769662234170868
ENSBTAG00000015654	465.298789839608	-0.00753126435964956	0.0925699619231815	0.0232051537763717	0.769662234170868
ENSBTAG00000019354	45.1231523312014	-0.00943413776364424	0.0728114254669845	0.0230098441105791	0.769662234170868
ENSBTAG00000003240	264.62481792598	0.0132005101187168	0.102789279128232	0.0233146984534193	0.771657244151093
ENSBTAG00000036101	862.488086238925	-0.0107858302850833	0.0827874738799324	0.0234215961103858	0.771924418642294
ENSBTAG00000069720	15.9317777805483	-0.0128878819198173	0.111820789557142	0.0233953135963155	0.771924418642294
ENSBTAG00000017851	4941.45328796892	-0.00556509824297365	0.0463144924094123	0.0237597969764305	0.779780563793691
ENSBTAG00000015986	96.0170948564118	-0.00695707318155396	0.0562357387279042	0.0237279645677177	0.779780563793691
ENSBTAG00000012637	7.60037278276746	-0.0121581277215789	0.110443774635954	0.0238303314842687	0.780455845801354
ENSBTAG00000067438	127.456000836	-0.0100016887393737	0.0777348303333493	0.0239536157206508	0.782852269430975
ENSBTAG00000026758	1002.15145828719	-0.0130089129939576	0.104987854943799	0.0244342968409325	0.785416842076229
ENSBTAG00000002951	41.309280245419	-0.011038282104693	0.0858002830322527	0.0243282285445959	0.785416842076229
ENSBTAG00000002299	75.5077071102604	-0.00961174776583048	0.0754083716771188	0.0244136843413163	0.785416842076229
ENSBTAG00000060720	29.6651843478089	-0.0115336190876854	0.0895285157721675	0.0242324419010007	0.785416842076229
ENSBTAG00000018142	63.5100890235085	-0.0115649544560375	0.0899441546131104	0.0243424534873642	0.785416842076229
ENSBTAG00000003871	13.1926895505847	-0.01024355026713	0.104603486863864	0.0242862378674456	0.785416842076229
ENSBTAG00000033685	32.5942872142507	0.0124702486758911	0.0976376868644923	0.0242449638834892	0.785416842076229
ENSBTAG00000016520	21.8033535732786	-0.0121111908166857	0.110014069852953	0.0241482573332915	0.785416842076229
ENSBTAG00000057832	355.814291854531	0.0129519806156427	0.105041516306181	0.0246123587010788	0.787898089402156
ENSBTAG00000033621	315.751147813799	-0.00766991688399249	0.0618210641689555	0.0245715176018554	0.787898089402156
ENSBTAG00000019075	170.146850118963	-0.00845106640278658	0.0677198349988358	0.0250704648171476	0.791394584693395
ENSBTAG00000021953	243.365985233442	-0.00563012331106648	0.0475010457438361	0.0250992377885149	0.791394584693395
ENSBTAG00000003523	1341.25015414883	-0.0121576963256059	0.0959915446379958	0.0248726878161867	0.791394584693395
ENSBTAG00000006371	122.727389216833	-0.0044596703559806	0.0386237483911973	0.0250914765253863	0.791394584693395
ENSBTAG00000011494	7350.01698903839	0.00313395330322275	0.027605937692951	0.0251010268033816	0.791394584693395
ENSBTAG00000016427	438.425414646754	-0.00315140561366253	0.0277724271380389	0.0251268540524852	0.791394584693395
ENSBTAG00000012421	138.211503420384	-0.0101015203791692	0.0795422743657776	0.0249819000427485	0.791394584693395
ENSBTAG00000019634	68.5663854821225	-0.00945247471410236	0.0747062685993544	0.0248751459547344	0.791394584693395
ENSBTAG00000001938	48.8878790452977	-0.011189253085795	0.0882860828114529	0.0252906737816493	0.791969598237096
ENSBTAG00000062362	23.8230923275421	0.0122543566592257	0.098037626300668	0.0253478939392234	0.791969598237096
ENSBTAG00000016548	309.560777091352	-0.0127163675541795	0.105891532701005	0.0253076836879361	0.791969598237096
ENSBTAG00000035998	707.543642402899	-0.00860109293182229	0.0689483228061813	0.0252685929769754	0.791969598237096
ENSBTAG00000010531	8.72837707279159	0.0102955201238962	0.104245027517382	0.0254051811972553	0.792175131064915
ENSBTAG00000062325	8.28162140363775	-0.0101883371336136	0.103794491633589	0.0255622040918156	0.795483570363234
ENSBTAG00000068150	89.286138299828	0.0110416011732067	0.0875608403551386	0.0256332982634205	0.796110110280626
ENSBTAG00000004364	191.06619854204	-0.00978271953667538	0.0779304133580609	0.0257096103079196	0.796895897282382
ENSBTAG00000008709	124.847014515801	0.00664343389656265	0.0552733251281333	0.0257692712929443	0.797163477501735
ENSBTAG00000003508	12.2294386018078	0.00883095774381717	0.0982352345827013	0.0260139793395757	0.799981073312699
ENSBTAG00000064157	13.9903761248567	-0.0124029659277332	0.106375302791021	0.0259528233518486	0.799981073312699
ENSBTAG00000005154	191.762601257471	-0.0088319429969112	0.0712002140468248	0.0259822784681591	0.799981073312699
ENSBTAG00000065451	25.443202449043	-0.0124176937350709	0.105135522432819	0.0260942502004682	0.800873038569182
ENSBTAG00000013423	499.70486380612	-0.00756847993952722	0.0622078267047454	0.0261684157565783	0.801574492057383
ENSBTAG00000052222	4.45919963558697	-0.0108057176515655	0.105236639573828	0.0263689071890531	0.804544191490978
ENSBTAG00000015290	199.885868334828	0.0113975906482128	0.0916604595249612	0.026344400830751	0.804544191490978
ENSBTAG00000040116	780.605094694286	-0.00531765345081832	0.0458257575660627	0.0264198675095936	0.804544191490978
ENSBTAG00000067744	5.29906432979173	0.0105699221824611	0.104443224028833	0.0265885586482439	0.80810595953865
ENSBTAG00000066794	10.3180766997041	-0.0109224696316936	0.105288257795547	0.0266890252274287	0.809350985326132
ENSBTAG00000067379	23.9677252784004	-0.0103626949501006	0.0834827917867956	0.026733139702233	0.809350985326132
ENSBTAG00000060241	9.21774493718115	-0.0118871981144015	0.105485798575555	0.0270416350108048	0.811312590464593
ENSBTAG00000014075	30974.3309019892	0.00288212744433054	0.0259710563645406	0.0270399822217537	0.811312590464593
ENSBTAG00000007270	105.260867716742	0.00563740587055111	0.0484485926879028	0.0268523789947914	0.811312590464593
ENSBTAG00000010792	432.092948772729	0.00467942841933159	0.0411990178708823	0.02705760207605	0.811312590464593
ENSBTAG00000037404	94.7255233012038	0.0116758413722728	0.105864057944489	0.0270216334785658	0.811312590464593
ENSBTAG00000069645	22.5586708247562	0.0116252795335122	0.0958659744274918	0.0273418091611257	0.817436448598699
ENSBTAG00000011937	88.6573634105485	0.0116239362331062	0.0959367604735303	0.0273780323666815	0.817436448598699
ENSBTAG00000018400	52.9412823780514	0.00803984601702903	0.0665504163632027	0.0274643999573715	0.817436448598699
ENSBTAG00000047077	99.9114824754676	0.00898813727671839	0.0736142522939418	0.0274711391316296	0.817436448598699
ENSBTAG00000007554	717.648163598776	-0.0118485017422278	0.100127878944449	0.0276488944475882	0.81960347070251
ENSBTAG00000018235	44.8961750176314	-0.0108575655179417	0.0887737075905797	0.0276204450339128	0.81960347070251
ENSBTAG00000000277	221.09714400859	-0.0097759400496085	0.0799015393942101	0.0277170384493921	0.820067376243188
ENSBTAG00000046385	438.649103745409	0.0044915049833024	0.0403384258584286	0.0285848289123263	0.824710987921569
ENSBTAG00000032114	8.19073655686374	0.0106117996323157	0.10307154844455	0.0286224364359585	0.824710987921569
ENSBTAG00000008887	101.485167359721	0.0103718249988414	0.0856213179013193	0.0284509378883452	0.824710987921569
ENSBTAG00000062533	135.534349564398	-0.00550978542874275	0.0481537300250041	0.0282406504815631	0.824710987921569
ENSBTAG00000002882	84.6206009937381	-0.00748214847865149	0.0629957542043037	0.0283136872872888	0.824710987921569
ENSBTAG00000059877	1307.17060924465	0.00760280690484909	0.0640373716016871	0.0285303408140598	0.824710987921569
ENSBTAG00000010234	549.506929715046	0.00510174466684521	0.0449860505674635	0.0281881369629908	0.824710987921569
ENSBTAG00000000987	28.0017689958027	-0.0108843026798428	0.0895039291065719	0.0279514877745697	0.824710987921569
ENSBTAG00000006836	107.551504463407	0.00846990675237466	0.0707019093370556	0.0287186517366108	0.824710987921569
ENSBTAG00000066701	8.30417946819122	-0.0105826756988822	0.103291594501069	0.0282778949342462	0.824710987921569
ENSBTAG00000010255	213.00907242981	0.00498877020429646	0.0442030371473707	0.0284096471626711	0.824710987921569
ENSBTAG00000016726	11.8974312614798	-0.0116843863272453	0.100269441121197	0.0282800996641913	0.824710987921569
ENSBTAG00000050414	6.88727736113216	-0.0116917272210564	0.103117246852868	0.0281099391715015	0.824710987921569
ENSBTAG00000013421	128.654697389173	0.00566901275240607	0.0493897881130668	0.0282839734944868	0.824710987921569
ENSBTAG00000051845	89.5818544556943	0.00690549486149873	0.0882860787510066	0.028715557592399	0.824710987921569
ENSBTAG00000006541	14.0679421453821	0.0100973241639275	0.10180534601597	0.0286968454791396	0.824710987921569
ENSBTAG00000005351	83.8350471973884	0.0045547715575273	0.0409506491054894	0.0288467422027765	0.826869370076651
ENSBTAG00000020940	400.111943683115	-0.0026142684229693	0.0239872754115415	0.0289852486850825	0.829317866224101
ENSBTAG00000019885	23.6148776031738	-0.00930543891791641	0.077591660893047	0.0291862863067861	0.83244490519812
ENSBTAG00000017094	12720.8453253342	0.00345109484997544	0.0318644761506555	0.0292011143290596	0.83244490519812
ENSBTAG00000060725	9.280229780621	-0.0097969462590368	0.100511400241168	0.0294497037317564	0.838002316388886
ENSBTAG00000059494	31.3788818149719	0.0104460723906631	0.1018673863769	0.029694375951964	0.838851188672489
ENSBTAG00000005055	75.2224893791711	-0.00700552254210141	0.0602065283076608	0.0296002029972574	0.838851188672489
ENSBTAG00000053374	345.511994700835	0.0062083518851618	0.0541612764989162	0.0296184081194323	0.838851188672489
ENSBTAG00000039705	282.760441631653	0.0041240674170277	0.0377955150557215	0.0297776749552786	0.838851188672489
ENSBTAG00000036298	248.277961971133	-0.00695763179420234	0.0599008595759323	0.0296989629116451	0.838851188672489
ENSBTAG00000020116	883.292073389396	-0.00995379469485792	0.0836042081414335	0.0298017161511478	0.838851188672489
ENSBTAG00000048353	87.0844580358356	0.006364552159204	0.0851803944329922	0.0298668403453074	0.839172265961136
ENSBTAG00000004194	209.450921828687	0.00506078153029251	0.0454329220351253	0.0299647818839746	0.840412607884113
ENSBTAG00000018543	9.49320100517779	0.00871594034860835	0.0964676121220568	0.0300538497238225	0.840548817736464
ENSBTAG00000018295	345.637804381584	0.00628878272785093	0.0550304883101255	0.0301144734419292	0.840548817736464
ENSBTAG00000019264	739.311308803561	0.00532355263493508	0.0476074052800571	0.0302139837278653	0.840548817736464
ENSBTAG00000007015	208.867060308607	-0.00313229717748004	0.0293212008827239	0.0301796355870144	0.840548817736464
ENSBTAG00000000641	32.2052386659606	-0.00813542659098507	0.0692572086674531	0.0302386657001596	0.840548817736464
ENSBTAG00000060495	62.7184669537599	-0.00907233774528471	0.0768117734239566	0.0304042829008917	0.843651345431136
ENSBTAG00000005681	51.9177485784525	0.0109504380215169	0.100029268651718	0.0306166183477944	0.847172236484217
ENSBTAG00000002240	17.8268110983921	-0.0100718971785177	0.0856707365697616	0.0306396308803983	0.847172236484217
ENSBTAG00000062470	38.6112692259661	-0.0108399329445656	0.100106705277068	0.0308430794193125	0.849999584253709
ENSBTAG00000015772	68.4519912796903	-0.00845401108600799	0.0722093150756543	0.0308507082493825	0.849999584253709
ENSBTAG00000013941	110.385981329038	0.00403872052282859	0.0374988515208575	0.0309443967844199	0.851079870715153
ENSBTAG00000014069	1385.89180918856	0.0106277389395971	0.0925132573544742	0.0312014491400804	0.85214866864744
ENSBTAG00000008542	34.2767046030803	-0.0107093462587872	0.0934500663873361	0.0311206347136988	0.85214866864744
ENSBTAG00000005273	6961.4997729901	0.00752821302508852	0.0651405911270804	0.0311303750426303	0.85214866864744
ENSBTAG00000019854	303.613967420532	0.0048421180255162	0.0441769439027912	0.0311590215709947	0.85214866864744
ENSBTAG00000006491	1477.22077342279	0.00819175073533584	0.0704421058191297	0.0312756379898411	0.85268414777888
ENSBTAG00000062307	10.8489019063617	0.010683350618885	0.0948006025875656	0.0316779339474317	0.85834968455045
ENSBTAG00000013732	119.245811955188	-0.0106849580026087	0.0950183384327526	0.0317193499903996	0.85834968455045
ENSBTAG00000055872	692.588587777393	0.00781181307266874	0.0676706726528076	0.0316114307163218	0.85834968455045
ENSBTAG00000055327	604.108377320225	-0.00547638165239914	0.0494102802508245	0.0315893585281087	0.85834968455045
ENSBTAG00000020994	180.185152709538	-0.00454822899022239	0.042019191363082	0.0317581690993573	0.85834968455045
ENSBTAG00000066218	175.760316451247	-0.00868038566289946	0.0748156088965072	0.031839168458391	0.859052659165777
ENSBTAG00000013273	252.851727278201	-0.00484225117217838	0.0445079266540083	0.0320013779593125	0.860457016317349
ENSBTAG00000066672	18.8571638743842	-0.00766563896413892	0.0914293320822074	0.0319673973953791	0.860457016317349
ENSBTAG00000010149	109.631636362027	0.0103655057421603	0.0910578094249654	0.0321133283206609	0.861983530971417
ENSBTAG00000017366	141.121907451042	-0.010619799032536	0.0966102015089324	0.0321807601314307	0.862311894979777
ENSBTAG00000064642	17.4887969150285	-0.00974866766068889	0.08479087678741	0.0324137036173028	0.86706657176285
ENSBTAG00000014750	53.2603336629528	0.00574448577027736	0.0519218132033094	0.0324736101027428	0.867184165854783
ENSBTAG00000009432	31.0367715387394	-0.0104775641924726	0.0940661395113304	0.0325555019051437	0.867576928707488
ENSBTAG00000020126	448.458076715828	-0.0056127271788912	0.050931603684496	0.0325993891403979	0.867576928707488
ENSBTAG00000009104	513.297803240846	0.00493743056832627	0.0461959405228173	0.0343899083790231	0.867877481175056
ENSBTAG00000014843	835.19038281957	0.00235342575357756	0.0231840891541075	0.0359313595429041	0.867877481175056
ENSBTAG00000000496	10.1578075886642	0.00906068202670316	0.0925539427305006	0.0385680535166013	0.867877481175056
ENSBTAG00000007105	165.324511226223	0.00479139819588238	0.046363841123668	0.0382872755762864	0.867877481175056
ENSBTAG00000010726	245.631788473734	0.00468346258427023	0.0456131856605854	0.0388031472463806	0.867877481175056
ENSBTAG00000060034	9.33316114155281	0.00956441424998915	0.0912203073919866	0.0370200505655456	0.867877481175056
ENSBTAG00000058594	23.7254194073749	0.0081945159096906	0.075503145532923	0.0381242206617966	0.867877481175056
ENSBTAG00000017437	41.0061069408574	0.00699055698767229	0.0643867913037756	0.0373162089884115	0.867877481175056
ENSBTAG00000005628	149.23964230587	-0.00777043873422625	0.0702387664433316	0.0360381376591581	0.867877481175056
ENSBTAG00000052083	74.6043442046881	0.00372350037081371	0.0371969286847431	0.0388328228998441	0.867877481175056
ENSBTAG00000016297	117.219100917467	0.00511370868631597	0.0472175110400767	0.0333024817736721	0.867877481175056
ENSBTAG00000046862	79.2388143281394	-0.00394735195377183	0.0388270781735918	0.0375488076906181	0.867877481175056
ENSBTAG00000000301	2003.10996992313	-0.00622569691207772	0.0572810829162025	0.035756869501604	0.867877481175056
ENSBTAG00000006159	47.8786513768492	-0.00777341663606052	0.0715227362497012	0.0379448081117091	0.867877481175056
ENSBTAG00000047426	19.4958518570276	-0.00930204164741113	0.0856688408583201	0.0367354276966976	0.867877481175056
ENSBTAG00000000937	402.554297068466	0.00537224631435329	0.0513044974956308	0.0383539042535711	0.867877481175056
ENSBTAG00000001098	90.4644757147306	0.00510935642893126	0.0490128336627612	0.0381500482644172	0.867877481175056
ENSBTAG00000014931	2427.61798086007	-0.00422588184603458	0.0399737779644443	0.0335602858708161	0.867877481175056
ENSBTAG00000014265	1741.45136320609	-0.00461808905516702	0.0444167259871655	0.0368912074329241	0.867877481175056
ENSBTAG00000020636	38.2307368978571	-0.00732523128089973	0.0670857929923532	0.037077342072007	0.867877481175056
ENSBTAG00000016362	70.4810793293676	-0.00619433950613679	0.0573714113775144	0.0365100498481486	0.867877481175056
ENSBTAG00000016274	73.1282826029053	-0.00955742160169019	0.087463014874156	0.0358036921385716	0.867877481175056
ENSBTAG00000016165	15.7940391610681	-0.00971812548800668	0.0890283776069615	0.0354346279587748	0.867877481175056
ENSBTAG00000006335	504.328657004239	-0.00494785381196201	0.0461175078003449	0.033954780811108	0.867877481175056
ENSBTAG00000063936	160.874467387077	0.00985143942363757	0.0884666993333022	0.0342009637091485	0.867877481175056
ENSBTAG00000007870	86.2812075968124	0.00670964744746976	0.0603227449273089	0.0339893211907923	0.867877481175056
ENSBTAG00000020108	314.277063869566	0.00437659930066474	0.0427072263374438	0.0379892202240369	0.867877481175056
ENSBTAG00000005745	36.6882210898736	0.00728209423511736	0.088727301335191	0.0361993055991618	0.867877481175056
ENSBTAG00000008101	477.33928678058	0.00748607035628137	0.0683481903099646	0.0368940175494539	0.867877481175056
ENSBTAG00000011445	52.3737152849553	-0.00492876769269699	0.0477079308644047	0.0387917862822725	0.867877481175056
ENSBTAG00000017530	282.904120710884	-0.00313445999615744	0.0317145904109201	0.0386957809901908	0.867877481175056
ENSBTAG00000002454	140.123175970355	0.00406270435076561	0.0386619746734572	0.0337883891349542	0.867877481175056
ENSBTAG00000007369	94.1357894801647	-0.00398039626929392	0.0389365449826394	0.0369405254518533	0.867877481175056
ENSBTAG00000008844	187.67011463605	0.00441265832393427	0.0419607049894702	0.0347703315202249	0.867877481175056
ENSBTAG00000034867	85.0182769127847	-0.00581992908893725	0.0551455617152982	0.038549136514944	0.867877481175056
ENSBTAG00000020243	36.2465159525006	0.00840769445803222	0.0749486298669752	0.0349223498299927	0.867877481175056
ENSBTAG00000008758	19.7164872276051	-0.0100355256831291	0.0968876762192096	0.0339213993449241	0.867877481175056
ENSBTAG00000021134	473.328507336513	0.00764615604773698	0.0685926087157388	0.0351105599533141	0.867877481175056
ENSBTAG00000054700	115.131400818092	0.00843234108535078	0.0921611049893039	0.0384156125996786	0.867877481175056
ENSBTAG00000032292	282.204603956826	-0.0053349128034083	0.0506573199228372	0.0374768740923228	0.867877481175056
ENSBTAG00000046218	662.926561552782	0.00444300582425126	0.0415863345326834	0.0329592814667772	0.867877481175056
ENSBTAG00000055703	33.2618356662076	-0.00881138806819388	0.0814336170436681	0.0378687634722498	0.867877481175056
ENSBTAG00000008548	270.498769516655	0.00318816497200197	0.0319272407553691	0.037535783255357	0.867877481175056
ENSBTAG00000013589	264.199058032427	0.00217787384260585	0.0205324099524037	0.033259104134303	0.867877481175056
ENSBTAG00000069502	38.1101190747667	0.0101228052944697	0.0924818895665246	0.0340964028151827	0.867877481175056
ENSBTAG00000062324	10.8502827058795	0.00860538008586413	0.079968362903349	0.0385799134459333	0.867877481175056
ENSBTAG00000009443	9.65957913029843	-0.0101733305823048	0.0954111903781639	0.0340204315661873	0.867877481175056
ENSBTAG00000013836	92.8330857540019	-0.00565648077715089	0.0531140949112055	0.0369257418338375	0.867877481175056
ENSBTAG00000040206	200.165617943374	0.00448418576544975	0.0418860215024456	0.0328406025836332	0.867877481175056
ENSBTAG00000018796	131.442432964098	-0.00418483370841882	0.0411076487264888	0.0382039952058736	0.867877481175056
ENSBTAG00000008792	124.891528447656	0.00593287782919488	0.0553233559537223	0.0367480511718947	0.867877481175056
ENSBTAG00000025405	8.09669837836103	-0.00943674187569135	0.093371514185548	0.0371663101454653	0.867877481175056
ENSBTAG00000019529	8.44575291375953	-0.010245342836015	0.098200887075874	0.0328224014502866	0.867877481175056
ENSBTAG00000003116	349.02968989385	0.00215601227777305	0.0212617960996217	0.0371072430740395	0.867877481175056
ENSBTAG00000051948	22.825451077546	0.00851145445715919	0.0749610960297605	0.0337943529089502	0.867877481175056
ENSBTAG00000056036	35.8515012950213	-0.00900838734478051	0.0940170058374528	0.0370311163742721	0.867877481175056
ENSBTAG00000048960	80.459848658744	0.005074276023102	0.0475323260284713	0.0349459392473387	0.867877481175056
ENSBTAG00000057853	4.83203967898176	0.00631628010487295	0.0839435724707442	0.0367575275544364	0.867877481175056
ENSBTAG00000020793	18.3063421795648	-0.00736919843751586	0.0887065316687467	0.0379040547100216	0.867877481175056
ENSBTAG00000055226	94.9982767951878	0.00481870574324166	0.0461837272273267	0.0370920140084902	0.867877481175056
ENSBTAG00000014917	625.151291165889	0.00440939274392283	0.0414020425561811	0.0332307873369036	0.867877481175056
ENSBTAG00000016294	36.9290154688087	-0.00640083791659505	0.0583870386717106	0.0350865619271138	0.867877481175056
ENSBTAG00000008280	589.393893726287	0.00842172255407106	0.0762159341292281	0.0363609333591117	0.867877481175056
ENSBTAG00000055158	3035.75411635709	0.00885835765037979	0.0798729891113949	0.0358524132851939	0.867877481175056
ENSBTAG00000017731	52.9602461613075	0.0047819314120627	0.0454194778688942	0.0357987883032351	0.867877481175056
ENSBTAG00000010276	9.60834850288643	-0.00952997068321982	0.0895467543356547	0.0369165153103028	0.867877481175056
ENSBTAG00000010978	4264.19395222601	0.00352851367856656	0.0349513556557372	0.0370910224458778	0.867877481175056
ENSBTAG00000012135	124.32765342534	0.00690439310239636	0.0621770495461254	0.034531511563554	0.867877481175056
ENSBTAG00000005263	446.995666656059	0.00289553280570035	0.0288266662496215	0.0363522220679279	0.867877481175056
ENSBTAG00000001187	105.821151756573	-0.00877873603572644	0.0783529414592961	0.0350196088096046	0.867877481175056
ENSBTAG00000006972	22.2329689859314	-0.00807548133121287	0.0718357028118007	0.0345731564306362	0.867877481175056
ENSBTAG00000043187	8.70613536214937	-0.0102183319705509	0.0937786843493499	0.0338278345100537	0.867877481175056
ENSBTAG00000020192	797.395803641268	-0.00217653943440018	0.0217787015876887	0.0383029281396894	0.867877481175056
ENSBTAG00000026953	529.048159199634	0.00606597555986792	0.0570175101383763	0.0380996554620324	0.867877481175056
ENSBTAG00000058633	50.7864247675023	-0.0093392764315416	0.0828621882255105	0.0342004187782056	0.867877481175056
ENSBTAG00000062566	75.4055104423676	-0.0079253938653678	0.0713886173191938	0.0357718339681674	0.867877481175056
ENSBTAG00000051830	64.7433187846874	-0.00928697306800768	0.0830414529881663	0.0348235318236603	0.867877481175056
ENSBTAG00000001906	85.0504079748438	-0.0047007005337908	0.0454639164887361	0.0379129055594639	0.867877481175056
ENSBTAG00000057069	51.513333509535	-0.00752544083504835	0.0686174058696134	0.036783858495571	0.867877481175056
ENSBTAG00000052265	39.5887308701714	-0.0076909151548184	0.0702937784640239	0.0371786115218313	0.867877481175056
ENSBTAG00000025257	80.6900712554819	-0.00758351963349024	0.0673929827289634	0.0340242447339139	0.867877481175056
ENSBTAG00000001915	56175.1083233949	-0.00189917741243393	0.0178609690402629	0.0361220711474745	0.867877481175056
ENSBTAG00000008611	19676.2446799402	0.0025921068832695	0.02608585041955	0.0375240003051006	0.867877481175056
ENSBTAG00000015255	270.199635665702	-0.00792603598701942	0.0704942128292908	0.0344482356793987	0.867877481175056
ENSBTAG00000011527	225.762587337195	-0.00549360272010205	0.0520390566007648	0.0376216596545856	0.867877481175056
ENSBTAG00000007390	1227.40469060114	-0.00241678971506265	0.0234373336487125	0.0342424378622393	0.867877481175056
ENSBTAG00000006881	273.655532244304	0.00628450660467125	0.058861074600478	0.0381287464739872	0.867877481175056
ENSBTAG00000069009	8.62852198894185	0.00980086087311218	0.0962723967782947	0.0346856758822843	0.867877481175056
ENSBTAG00000018423	3846.56102263916	0.00497618284569378	0.046883431726817	0.0353755457620335	0.867877481175056
ENSBTAG00000012225	149.272918586945	0.00414375701701257	0.0397138952417203	0.0348901683870842	0.867877481175056
ENSBTAG00000015387	109.404551101908	-0.00907390782940094	0.0814450920360422	0.0353171016026257	0.867877481175056
ENSBTAG00000005412	666.991009666593	-0.00475372887595001	0.0440896835729648	0.0327946606285054	0.867877481175056
ENSBTAG00000066494	69.0002473600341	-0.00558906108536164	0.0518735953996964	0.0352606169517495	0.867877481175056
ENSBTAG00000067602	7.63552518853433	0.00966913595634758	0.0938560840288914	0.0362244016819093	0.867877481175056
ENSBTAG00000001874	25.8442972493903	0.00774666635593777	0.0717629661073613	0.0386664076263079	0.867877481175056
ENSBTAG00000038962	3850.77205489085	0.00612992410336896	0.0559044032466951	0.0344636486530916	0.867877481175056
ENSBTAG00000016566	584.057010180066	0.00715267636459322	0.0652294563589306	0.0363755897624851	0.867877481175056
ENSBTAG00000064784	49.9998874409416	-0.00776217180937749	0.0684766269202104	0.0334424041251118	0.867877481175056
ENSBTAG00000001475	689.940782403408	-0.00243655054792342	0.0247336982069396	0.0386971143206945	0.867877481175056
ENSBTAG00000057260	6.32376856100459	-0.00917496313956395	0.0961340675641688	0.0342670606045052	0.867877481175056
ENSBTAG00000003632	322.831172824424	-0.00575579913559546	0.0523687832184269	0.0332756368413088	0.867877481175056
ENSBTAG00000021066	72.7236142516858	-0.00924499042006269	0.0846334917812871	0.0364916292035935	0.867877481175056
ENSBTAG00000065845	20.8075092084739	0.00820870283612519	0.0728512597050208	0.0344156015804078	0.867877481175056
ENSBTAG00000014831	1261.83970611897	-0.00692682103555884	0.0642881782185962	0.0381425508329295	0.867877481175056
ENSBTAG00000067070	282.29651765918	-0.00948833982391549	0.0964417764096084	0.0345858249090095	0.867877481175056
ENSBTAG00000008584	163.791528287768	-0.00436733863747272	0.0427709083426249	0.0384462174478896	0.867877481175056
ENSBTAG00000018562	51.0175600760723	-0.00527385757083891	0.0499261220294853	0.0368954626419771	0.867877481175056
ENSBTAG00000006117	299.172712002914	-0.00648251014680068	0.0598602628794292	0.0367486986942373	0.867877481175056
ENSBTAG00000019803	207.369893340819	0.00395730976361611	0.0389265287453467	0.0375881903888886	0.867877481175056
ENSBTAG00000007523	259.847127749212	-0.00220611555877732	0.0221219486594779	0.0383298921482241	0.867877481175056
ENSBTAG00000051678	174.064562699003	-0.00514074535703185	0.0492631487259477	0.0381098477206192	0.867877481175056
ENSBTAG00000001736	326.572595553792	0.00503579894172761	0.0471033379320342	0.0346500431963392	0.867877481175056
ENSBTAG00000005318	173.891404446005	0.00393804550561411	0.0391535145276181	0.0389550826141077	0.86812596376261
ENSBTAG00000008705	96.3723312823838	0.00572922899180796	0.0545293753121913	0.0389095383215784	0.86812596376261
ENSBTAG00000011788	59.7702902659845	0.00417413510899711	0.0413528978448641	0.0393317467947515	0.869136184575156
ENSBTAG00000021754	149.826042743595	-0.00242503924633827	0.0247696338770091	0.0393968375780202	0.869136184575156
ENSBTAG00000006991	8603.05511341417	-0.00684845778497161	0.0643994114530514	0.0396436375212508	0.869136184575156
ENSBTAG00000007657	14.2701496228882	0.00815074612987103	0.0760067886206414	0.0393003137366605	0.869136184575156
ENSBTAG00000061844	203.754134609524	-0.00758837487823132	0.0709781123308159	0.039668038637952	0.869136184575156
ENSBTAG00000009416	133.852063946566	0.00460079028896432	0.0451682164144202	0.0396271238265979	0.869136184575156
ENSBTAG00000014855	72.1203760236837	0.00742654706598451	0.0693755773232682	0.0394434867485846	0.869136184575156
ENSBTAG00000069592	339.572726113264	0.00237966293275212	0.0242743920170896	0.039362333657333	0.869136184575156
ENSBTAG00000020332	618.718821938642	0.00411354754550326	0.0408578363782235	0.0394653032052397	0.869136184575156
ENSBTAG00000065013	34.1641113435877	-0.009071104733323	0.0876875896401394	0.0395460426780423	0.869136184575156
ENSBTAG00000001868	783.778770149897	-0.00338450824530856	0.034300341611944	0.039619274851612	0.869136184575156
ENSBTAG00000068260	12.3741561984458	0.00840290278650798	0.0914746290168513	0.0395916306020606	0.869136184575156
ENSBTAG00000012723	183.642547868171	-0.00366187812221023	0.0369114912756223	0.0398378786815195	0.871634931040193
ENSBTAG00000069827	16.8937115541978	-0.00896261950815521	0.0905248533494967	0.0400652687960093	0.875384096687073
ENSBTAG00000068274	24.8667284826959	0.00825273974399844	0.0777117396964106	0.0401213397048747	0.875384872722839
ENSBTAG00000006268	224.041572241356	-0.00336219780725267	0.0345485567328774	0.041442600394319	0.878678787855364
ENSBTAG00000014714	386.052456880756	-0.00384984961458024	0.0393520238486264	0.0425720678047632	0.878678787855364
ENSBTAG00000017027	376.576342069342	0.00416248530684606	0.042215648967851	0.0426841050740979	0.878678787855364
ENSBTAG00000064620	18.1334379379985	-0.00495433048668768	0.0758358200530529	0.0421995134642717	0.878678787855364
ENSBTAG00000016345	270.990517077081	-0.00464484526965426	0.0465165406349006	0.0426908974511728	0.878678787855364
ENSBTAG00000009867	6.73203460807297	-0.00865937596724946	0.0861172141542562	0.042217914254512	0.878678787855364
ENSBTAG00000016332	92.9566130212601	0.00305341967809409	0.0316321756524955	0.0415875502083287	0.878678787855364
ENSBTAG00000059934	1622.47283292512	0.00443888452549022	0.0446112752741676	0.0424256159179349	0.878678787855364
ENSBTAG00000011394	149.73556426982	-0.00531164323073246	0.0517488545085197	0.0409452691853635	0.878678787855364
ENSBTAG00000003323	106.830463680625	0.004761751014716	0.0472775655355585	0.0418375452655147	0.878678787855364
ENSBTAG00000063117	43.5925695391791	-0.00828214494844749	0.0782535921574705	0.040385129204748	0.878678787855364
ENSBTAG00000020132	154.59320559377	-0.00328023655340325	0.0340173044282022	0.0424566610424634	0.878678787855364
ENSBTAG00000056239	1234.08476305712	-0.00256392808472194	0.0267986139667293	0.0419671279510356	0.878678787855364
ENSBTAG00000019459	40.9681705591282	0.00691487767266712	0.0656638440532361	0.0409507743430279	0.878678787855364
ENSBTAG00000011593	743.766526349756	0.00512750111816172	0.0504394282542595	0.0417499639525551	0.878678787855364
ENSBTAG00000003934	137.154087497869	-0.00355271361634355	0.0363793776236367	0.0416479678856339	0.878678787855364
ENSBTAG00000032821	24.4823231088901	0.00855395820115698	0.0821733350845654	0.0411164551655918	0.878678787855364
ENSBTAG00000000873	531.818987788629	-0.00575232773748598	0.055863337412084	0.041757356863277	0.878678787855364
ENSBTAG00000017584	340.495450030186	0.00340268313828195	0.0349023317768862	0.0413352905170614	0.878678787855364
ENSBTAG00000051618	14.8279324514265	0.0083635296135214	0.0807069252574144	0.0419130445361032	0.878678787855364
ENSBTAG00000058616	96.5891778053866	0.00780149892622004	0.0745762003163377	0.0419570317260765	0.878678787855364
ENSBTAG00000047428	358.426751695729	0.00275854089490857	0.0289457299284918	0.0426481041490969	0.878678787855364
ENSBTAG00000063134	14.3485936399372	-0.00846168185951229	0.0820320755426757	0.0419542491578167	0.878678787855364
ENSBTAG00000001580	22.3308047827153	0.00869527124180286	0.0860307796663187	0.0419167966900431	0.878678787855364
ENSBTAG00000018563	97.8869437579183	-0.00574218092770325	0.0802231563880567	0.0420197851318457	0.878678787855364
ENSBTAG00000010510	317.726910824478	0.00221878499727335	0.0229605897933958	0.0414898901666392	0.878678787855364
ENSBTAG00000067320	13.0431069282581	-0.00869237506277932	0.0889547754912051	0.0418388934167889	0.878678787855364
ENSBTAG00000026080	19.8174419295358	-0.00860062277299897	0.0819888928258045	0.0404930871554486	0.878678787855364
ENSBTAG00000068842	58.9298341507596	-0.00849945585438964	0.0831152957014789	0.0423238664062641	0.878678787855364
ENSBTAG00000059912	56.7696932391268	-0.00532079944285251	0.0519026330954274	0.0411520065191611	0.878678787855364
ENSBTAG00000006086	11.8044505582567	0.00861407760364814	0.0822664188684388	0.0405799586451343	0.878678787855364
ENSBTAG00000008109	461.4789896307	-0.00647958441583965	0.0617143710464884	0.0406953098707168	0.878678787855364
ENSBTAG00000018345	36.7673091646627	0.00880477859435738	0.0866200784459251	0.0412287021229486	0.878678787855364
ENSBTAG00000004787	172.170805230801	-0.00511188765218713	0.0501342759504829	0.0412588033833147	0.878678787855364
ENSBTAG00000068292	434.425965021788	0.00175977928150854	0.0170808344034688	0.0406463344205979	0.878678787855364
ENSBTAG00000054726	230.144366284872	-0.0028163503730915	0.0295290907778036	0.0426480255709382	0.878678787855364
ENSBTAG00000054222	59.028927661763	0.0063935905501278	0.0618175366467455	0.0425497396380619	0.878678787855364
ENSBTAG00000017514	90.1545466897045	-0.00572298353329616	0.0555495204824182	0.0416062018696931	0.878678787855364
ENSBTAG00000070128	149.181353894197	-0.00467942169303227	0.0467073670792044	0.0423222735669724	0.878678787855364
ENSBTAG00000021773	141.374985777681	0.00373089739570087	0.0379128882881049	0.0412360331192997	0.878678787855364
ENSBTAG00000016505	69.439533913139	0.00581925556279753	0.0562563423704366	0.0412885243385116	0.878678787855364
ENSBTAG00000018560	15.677526744803	0.00786381529175463	0.0757435547274936	0.0426479733152343	0.878678787855364
ENSBTAG00000000342	952.911279252305	0.00273855734674028	0.0286629800469517	0.0422791301481994	0.878678787855364
ENSBTAG00000038112	128.900814529802	-0.00817875768590065	0.0892209750312144	0.0427807631537817	0.87936984472155
ENSBTAG00000064657	65.0818363412855	-0.00495715328632688	0.0757941590088617	0.0428572501539684	0.879784444027983
ENSBTAG00000009214	852.716538872318	0.00543210550519962	0.053720939828533	0.043500835748508	0.882245314378224
ENSBTAG00000003547	87.7826605823369	0.00398400301357029	0.0412484992171697	0.0451202643927939	0.882245314378224
ENSBTAG00000004706	163.528957340901	-0.00436218615580757	0.0446363811536627	0.0448903472616715	0.882245314378224
ENSBTAG00000009959	75.5357204488759	0.00485776935541319	0.0487406142279379	0.0437740865489598	0.882245314378224
ENSBTAG00000009725	18236.0527484889	-0.00265992141894677	0.0281855180674054	0.0438185441066214	0.882245314378224
ENSBTAG00000009972	6.85581082707043	-0.00848242470290657	0.087892506763262	0.0432411359482981	0.882245314378224
ENSBTAG00000057674	34.1645740649295	-0.0073798195693027	0.072341505551936	0.044899019496689	0.882245314378224
ENSBTAG00000005583	351.727206032631	-0.00548151199510716	0.0545315104346798	0.0445352451862025	0.882245314378224
ENSBTAG00000016723	19.1472429315979	-0.00746647217991829	0.072991203672329	0.0445391547258396	0.882245314378224
ENSBTAG00000011059	18.7703610566782	-0.00853775718591566	0.0863251015200074	0.0431537954796757	0.882245314378224
ENSBTAG00000054018	7.00973191017089	-0.00815660631792144	0.0868097048812943	0.0452794287674812	0.882245314378224
ENSBTAG00000068126	31.4322317618899	-0.00827455731377246	0.0830800714300903	0.0444869617781729	0.882245314378224
ENSBTAG00000013256	238.260773923023	-0.00640456793896986	0.0626020867227141	0.0440535800263028	0.882245314378224
ENSBTAG00000019847	80.8706834335029	0.00320363681431768	0.0339015637962958	0.0451598174253626	0.882245314378224
ENSBTAG00000060590	17.6532101244371	-0.00743520300494521	0.0728649176665299	0.0448291393127395	0.882245314378224
ENSBTAG00000010875	23.7170572241627	0.00599858133242182	0.0591828149042292	0.0446188129526174	0.882245314378224
ENSBTAG00000039591	492.269465620533	0.00249169209326579	0.0263978931044921	0.0436904595255184	0.882245314378224
ENSBTAG00000020305	384.052619061119	0.00195646497698748	0.0201945808683676	0.0430743949243086	0.882245314378224
ENSBTAG00000057443	8.53493352607787	-0.00844481138509494	0.086063852972279	0.0438058278007364	0.882245314378224
ENSBTAG00000008068	503.802326997657	0.00260615920089191	0.0275444393599175	0.0434153376553126	0.882245314378224
ENSBTAG00000069072	26.2514112893508	-0.00773894029876545	0.0765156926249464	0.0452802806160889	0.882245314378224
ENSBTAG00000014166	206.746011994976	0.00320798430339359	0.0339732941218667	0.0452925836724706	0.882245314378224
ENSBTAG00000001644	869.818576260046	0.0023357719185205	0.0248155534626281	0.0441958981779954	0.882245314378224
ENSBTAG00000059544	339.464800302608	0.00601049049654003	0.0814017348348159	0.0435038699737053	0.882245314378224
ENSBTAG00000000817	435.583237407216	0.00544084267459456	0.0541893930303316	0.0445902254951884	0.882245314378224
ENSBTAG00000066481	13.0885671809385	0.00782654748507369	0.0772530940712881	0.0449470807100606	0.882245314378224
ENSBTAG00000003747	1206.41968101623	0.0021224034185163	0.0222667293850558	0.0434897489636801	0.882245314378224
ENSBTAG00000006463	854.119968314996	0.0029128967047651	0.0308198101577263	0.0441434763254115	0.882245314378224
ENSBTAG00000068159	10.7075851187462	0.00817898184248607	0.0804880954750447	0.0437797274423888	0.882245314378224
ENSBTAG00000003425	73.4429020912044	-0.00386085109425034	0.0400304762029837	0.0448007152486546	0.882245314378224
ENSBTAG00000017834	426.020754024322	-0.00504955517336863	0.0507697830658009	0.0447794179197705	0.882245314378224
ENSBTAG00000069504	124.355077249784	0.00635122005472146	0.0623936308760073	0.0446648397997953	0.882245314378224
ENSBTAG00000009401	169.045283427406	0.0025615574046993	0.027169354233132	0.0438552558848787	0.882245314378224
ENSBTAG00000014583	736.248845587497	-0.00253999375763536	0.0270098506908455	0.0441851071794873	0.882245314378224
ENSBTAG00000006139	89.7374970129057	-0.00597196316307624	0.0590954300999837	0.0449929401960741	0.882245314378224
ENSBTAG00000007125	625.180910725651	-0.00485852390859709	0.0489269404356076	0.0443419447305922	0.882245314378224
ENSBTAG00000007567	164.781909448738	0.00313140256453013	0.0329937611657233	0.0442382674088913	0.882245314378224
ENSBTAG00000010026	71.1979968565875	-0.00794629337779724	0.0788205077911501	0.0450379894081501	0.882245314378224
ENSBTAG00000009960	639.507907406742	-0.00256135377734449	0.0274306103597651	0.0451569589313121	0.882245314378224
ENSBTAG00000005076	1146.06443342542	0.00444766449102852	0.0451897514887689	0.0441300487492339	0.882245314378224
ENSBTAG00000017802	115.391996086622	0.00551649651289307	0.0544955288351026	0.0435852092564375	0.882245314378224
ENSBTAG00000039695	330.247223287265	-0.00289083718876321	0.0308688668380303	0.0454157913858117	0.883543577869427
ENSBTAG00000004426	89.3703026584595	0.0044055082725394	0.0452401283289919	0.0456395142217721	0.885690051145993
ENSBTAG00000013533	209.718894848362	-0.00238280013502788	0.0256042309378252	0.0455942802630071	0.885690051145993
ENSBTAG00000052983	25.9474360099223	0.00598566702490009	0.0595973100756847	0.0459248248031536	0.886409567530979
ENSBTAG00000024449	44.1055584797515	-0.00610391538013053	0.0606934702515868	0.0459602963577066	0.886409567530979
ENSBTAG00000019107	13.3620351097914	-0.0080112062491869	0.0806638796221389	0.0458097721899173	0.886409567530979
ENSBTAG00000048916	27.1197440845327	0.00776869528970109	0.0869436196249749	0.0459279274600211	0.886409567530979
ENSBTAG00000015554	270.001145218824	0.00329495607845324	0.0349583338611384	0.04593255160312	0.886409567530979
ENSBTAG00000014649	1281.14885082245	0.00278984643541978	0.0299840073724179	0.0460843651744973	0.887706476887788
ENSBTAG00000068464	25.4651737930613	-0.0079488906803495	0.08018160792012	0.0461707683835538	0.888275546413642
ENSBTAG00000063335	6.89327829464844	0.00808284648888127	0.0855671542185153	0.0462607585186963	0.888912139703657
ENSBTAG00000000874	1450.41260826036	-0.00248359637686622	0.0268447484870107	0.0463803067315139	0.890114437051241
ENSBTAG00000016026	265.849077154677	0.00384249902155337	0.0404035722741554	0.0469775108731426	0.89060931141054
ENSBTAG00000055816	3.90432884783947	-0.0047825419975069	0.0744278049285534	0.0471089384875084	0.89060931141054
ENSBTAG00000009956	17.2472467334262	-0.00642541590731708	0.0640742996110004	0.0468462891016656	0.89060931141054
ENSBTAG00000049437	619.272234950033	-0.00199578206540564	0.0213846541947612	0.0467195167508319	0.89060931141054
ENSBTAG00000015426	10.7245246683797	-0.00806928347067216	0.0832296816436284	0.0464655162996265	0.89060931141054
ENSBTAG00000005344	147.916939145838	0.00325910281521167	0.034855266923876	0.0470431401725808	0.89060931141054
ENSBTAG00000069925	12.7166741805233	-0.00544473933529942	0.0780424647021658	0.047147221900942	0.89060931141054
ENSBTAG00000020580	7.91257823664024	0.00744448829373481	0.0861759305602743	0.0466134120914714	0.89060931141054
ENSBTAG00000011646	454.966392903517	-0.0039255493400327	0.0410904655949202	0.0466207287783301	0.89060931141054
ENSBTAG00000027446	231.63388921471	-0.00187191327620802	0.0199112561452803	0.0470739703327341	0.89060931141054
ENSBTAG00000069105	149.509362769105	0.00548613964641533	0.0553357173920205	0.0466660873171444	0.89060931141054
ENSBTAG00000016838	251.445962359855	0.00252559632656605	0.0273713659888452	0.0467873523670769	0.89060931141054
ENSBTAG00000007177	305.410879016416	-0.0037653879348349	0.0396904350304281	0.0470208891832877	0.89060931141054
ENSBTAG00000008499	22.7520066397263	-0.00779312057585441	0.0857994939837672	0.0473849607427777	0.891864887618883
ENSBTAG00000060348	78.8793479314546	0.00645859340264878	0.0646252173828156	0.0473530762567513	0.891864887618883
ENSBTAG00000019675	375.054269366705	-0.00285138547362672	0.0308590583800771	0.047315099084635	0.891864887618883
ENSBTAG00000012412	135.26316285849	0.00325742703029231	0.0354571376860513	0.0499533533746937	0.893578528035097
ENSBTAG00000026067	34.1815015636503	-0.00592531250330571	0.0602599392798034	0.0489817215663663	0.893578528035097
ENSBTAG00000040386	19.2111606781456	0.00670990361954722	0.0830499879484606	0.0501263428831022	0.893578528035097
ENSBTAG00000061822	1205.91270088969	-0.00540136662104248	0.0557448222478439	0.0500964391335832	0.893578528035097
ENSBTAG00000053523	17.296420293277	0.0076867893028163	0.0829953061471202	0.0496746438442103	0.893578528035097
ENSBTAG00000060812	54.6634107387067	0.00499776940224303	0.0516719347308799	0.0491008999999927	0.893578528035097
ENSBTAG00000056171	392.93818850838	0.00312685474106033	0.0337700107249965	0.0480448187661346	0.893578528035097
ENSBTAG00000017656	1115.49641033776	0.00270660195555945	0.0297693798672861	0.0493786202351015	0.893578528035097
ENSBTAG00000015459	10.6964583801562	-0.00599753636023677	0.0806850374072396	0.0478230434504067	0.893578528035097
ENSBTAG00000018137	4771.94423218996	0.00784700448825812	0.084164957165099	0.0482134056587364	0.893578528035097
ENSBTAG00000007531	36.1848634514599	-0.00565935440015883	0.0582085672143213	0.0501985148652755	0.893578528035097
ENSBTAG00000000836	1379.04472806219	-0.00413340941641184	0.043304859985977	0.0477306814364611	0.893578528035097
ENSBTAG00000019277	36.0790265974439	-0.00758851994332673	0.0810379260840266	0.0505738878173747	0.893578528035097
ENSBTAG00000064809	5.52623457990062	-0.00704617534670307	0.0844228859469329	0.0488008331691713	0.893578528035097
ENSBTAG00000002084	30.8995844603959	-0.00756491737261095	0.0783881910893951	0.0494902199379381	0.893578528035097
ENSBTAG00000021775	7.7456835822088	-0.00763759544136911	0.0813801963933486	0.0501482827242097	0.893578528035097
ENSBTAG00000020764	195.5627568527	-0.00331164593092068	0.0356463632742115	0.0483319278898564	0.893578528035097
ENSBTAG00000003544	256.340931923804	-0.00497590886774239	0.0517770885117367	0.05010449897766	0.893578528035097
ENSBTAG00000004268	162.06170381671	-0.00302336171500579	0.0331782798538726	0.0502271402874908	0.893578528035097
ENSBTAG00000006185	21.2689667440816	-0.00770636388682103	0.0832479543045155	0.049464854883756	0.893578528035097
ENSBTAG00000011176	159.728126185897	-0.00194891369886971	0.0210896588049313	0.0482470613167488	0.893578528035097
ENSBTAG00000008232	289.953697839232	-0.00320778294865977	0.0351237535977721	0.0507243786557856	0.893578528035097
ENSBTAG00000016584	92.5379362730665	0.00447430392603483	0.046876001303429	0.0492654667433639	0.893578528035097
ENSBTAG00000059937	119.320542346863	-0.00549135539997334	0.0779890652239276	0.0495731871785947	0.893578528035097
ENSBTAG00000012565	332.642984104934	-0.00226884903785485	0.0250526842371211	0.0494394310873176	0.893578528035097
ENSBTAG00000015930	12.3661500456669	0.00680470664740349	0.0698230959317468	0.0506699177022975	0.893578528035097
ENSBTAG00000009415	156.106646114066	0.00744258690841121	0.0772332236118988	0.0501376030944155	0.893578528035097
ENSBTAG00000016197	851.678949517878	-0.00206823089948703	0.02287662742662	0.0502315550542972	0.893578528035097
ENSBTAG00000021002	366.550999993954	-0.00451622231172753	0.0472685058531828	0.0492775171373712	0.893578528035097
ENSBTAG00000020066	231.912698678019	0.0023520230231452	0.0258789597991898	0.0488754814214779	0.893578528035097
ENSBTAG00000018246	15.6520761592518	-0.00697293059181363	0.0702268965108746	0.0482777382068834	0.893578528035097
ENSBTAG00000004580	30.6461201042321	-0.00733061556678942	0.0758779268470996	0.0503827771930575	0.893578528035097
ENSBTAG00000016406	22.922421662083	0.00718716532945355	0.072663792916498	0.0484783984809516	0.893578528035097
ENSBTAG00000069977	123.151742181274	0.00429453902065518	0.0449206470805132	0.0481947688478552	0.893578528035097
ENSBTAG00000020382	328.488834509198	-0.00232351723250958	0.0258953927765344	0.0507592304383205	0.893578528035097
ENSBTAG00000066515	39.7754120024787	0.00759921718312127	0.081629406415241	0.0505412359599495	0.893578528035097
ENSBTAG00000049714	21.2571076541309	-0.00754434262463035	0.0766420765119147	0.0481201225545508	0.893578528035097
ENSBTAG00000067923	1009.65151915094	-0.00202411725971399	0.0222097354737859	0.0494141523854664	0.893578528035097
ENSBTAG00000057207	31.4000200998274	0.00756411734271493	0.0837350032188878	0.0500884182773608	0.893578528035097
ENSBTAG00000011063	216.558682878006	-0.00325904053891489	0.035148848914862	0.0484105655075447	0.893578528035097
ENSBTAG00000058050	49.3119286629278	-0.00732110454647863	0.0752028629618072	0.049754740044649	0.893578528035097
ENSBTAG00000069435	284.393091702143	0.00429673776039538	0.0455942396829614	0.0506913772360276	0.893578528035097
ENSBTAG00000022989	20.9752542984388	-0.00784247089616281	0.0853130338051935	0.0476366718638521	0.893578528035097
ENSBTAG00000009855	281.510087191162	0.00249274840224069	0.027416367137005	0.0488985242854202	0.893578528035097
ENSBTAG00000011239	793.045334246529	-0.00211796407093066	0.0234875948859091	0.0503832217104789	0.893578528035097
ENSBTAG00000061099	16.0850226794445	-0.0075746297826621	0.0778172709143137	0.0488759633515913	0.893578528035097
ENSBTAG00000039190	24.5437046656482	-0.00594588542009618	0.0611752994391053	0.050793607277888	0.893578528035097
ENSBTAG00000033248	26.4461869236904	-0.00628652226954903	0.0631528303373467	0.0477222271502858	0.893578528035097
ENSBTAG00000018013	59.8496463560386	-0.00403097349781455	0.0427591127110473	0.0493627135721586	0.893578528035097
ENSBTAG00000000336	86.9909228147901	0.00644718179087849	0.0659259203263028	0.050348270363469	0.893578528035097
ENSBTAG00000060688	14.9386532963076	-0.00763113408982467	0.0855251442095692	0.0480259206129353	0.893578528035097
ENSBTAG00000004768	186.996636354536	-0.00300189322944833	0.0326404096419389	0.0486124914670901	0.893578528035097
ENSBTAG00000063196	33.4030778644358	0.00584815443626616	0.059111015777041	0.0478921362268232	0.893578528035097
ENSBTAG00000007588	598.167706067249	0.00243905303198169	0.027156560879809	0.0506882822971156	0.893578528035097
ENSBTAG00000046701	82.9613141847067	0.00755187136275808	0.0773464556511165	0.0487403605766666	0.893578528035097
ENSBTAG00000021654	205.615192173165	-0.00557011568096156	0.056993040287929	0.0491525417869365	0.893578528035097
ENSBTAG00000005069	361.582821176304	-0.00409055990080902	0.0432164756647385	0.0489527563861449	0.893578528035097
ENSBTAG00000016568	564.284659837922	0.00379362225760659	0.0405718396087292	0.0496090022750996	0.893578528035097
ENSBTAG00000061574	117.289133061241	-0.00724133950019196	0.0758521488333735	0.0516919117609518	0.893796161037707
ENSBTAG00000013664	195.340081834468	-0.0062803013120862	0.0648970176364247	0.0517676484188253	0.893796161037707
ENSBTAG00000001488	5731.47340318096	-0.00348312324894656	0.0380630058601278	0.0518052891863858	0.893796161037707
ENSBTAG00000056157	35.6367965569467	-0.00691034166818068	0.082991129478332	0.0518392928764862	0.893796161037707
ENSBTAG00000002630	347.167841145501	-0.00261600117717286	0.0292185173497827	0.0515773092505009	0.893796161037707
ENSBTAG00000059156	41.6136127829643	0.00714542117396015	0.0740717896261838	0.0511218072365855	0.893796161037707
ENSBTAG00000010452	94.069435566395	0.00650997516579513	0.0669343003543099	0.0511013809833829	0.893796161037707
ENSBTAG00000019429	8.65500806382184	0.00733973529542082	0.0777690990078683	0.0519855170041551	0.893796161037707
ENSBTAG00000011416	17.1122345884977	-0.00657883755415159	0.0676832162873723	0.0511636353873554	0.893796161037707
ENSBTAG00000000992	59.1921557045671	0.00491732861226546	0.0516644837937944	0.0515546590066849	0.893796161037707
ENSBTAG00000002606	1457.41011171375	0.00210574874460428	0.0234855614449048	0.0512153516997017	0.893796161037707
ENSBTAG00000055716	725.815397393778	-0.00282790605091333	0.0314400151231718	0.0515765478154651	0.893796161037707
ENSBTAG00000055544	131.141626424136	-0.0063757202961808	0.0659631309683701	0.051960697901585	0.893796161037707
ENSBTAG00000012688	24.9461642392119	-0.00588666818643096	0.0609258550967519	0.051619360204079	0.893796161037707
ENSBTAG00000014422	219.855189500527	0.0042765066478451	0.0456008242140969	0.0514626434132425	0.893796161037707
ENSBTAG00000002573	311.709793945371	0.00215588407285974	0.024098879290488	0.0513877717563209	0.893796161037707
ENSBTAG00000038487	251.14920189429	-0.00412104125820716	0.044272507682522	0.0520565960349032	0.893796161037707
ENSBTAG00000038770	7.74811046455868	-0.00743012134461549	0.079641660061506	0.051886121285787	0.893796161037707
ENSBTAG00000012302	157.863044985617	-0.00631459542864748	0.0650483186651713	0.051336621236579	0.893796161037707
ENSBTAG00000003196	815.82783612602	0.00540220997588513	0.056260235264274	0.0515956087660551	0.893796161037707
ENSBTAG00000002191	321.275881809006	0.00349680857513271	0.038023758513178	0.0509947562812772	0.893796161037707
ENSBTAG00000000405	1384.01469070935	-0.0039259944764473	0.0424095150461948	0.052064684838325	0.893796161037707
ENSBTAG00000004510	203.180274772302	-0.00433787627778571	0.0463819188744301	0.0522449224326375	0.895905793899739
ENSBTAG00000047293	701.312799482729	-0.00596993015966667	0.0621643860797189	0.0526719053949536	0.896393407163863
ENSBTAG00000007394	132.520541390301	-0.00336344381348008	0.0371212770455815	0.052951849320138	0.896393407163863
ENSBTAG00000024240	3225.35937340408	0.00313663927335345	0.034792295442183	0.0526406221683511	0.896393407163863
ENSBTAG00000017670	63.9792884525882	0.00651089567064671	0.0678525881156479	0.0528974115576947	0.896393407163863
ENSBTAG00000002157	104.743389991671	0.0034125288999343	0.0375207857048131	0.0525310150193898	0.896393407163863
ENSBTAG00000064737	12.121027494483	-0.00724369759275265	0.0765497017022824	0.0523343960044961	0.896393407163863
ENSBTAG00000003012	46.7321273229676	-0.00566692456031596	0.0591116589239288	0.0524778229920733	0.896393407163863
ENSBTAG00000068372	16.5922013295716	-0.00733638398807347	0.080976597368796	0.0529597494080555	0.896393407163863
ENSBTAG00000004854	28.7348960393692	-0.00499786542895333	0.0527836769216169	0.0527511159061798	0.896393407163863
ENSBTAG00000037605	825.979333045152	0.00633681072152794	0.0660316945547447	0.0529619200366307	0.896393407163863
ENSBTAG00000014561	203.29692415333	0.00206591907976723	0.0232883534914205	0.0528697091005487	0.896393407163863
ENSBTAG00000033015	108.079797916281	0.00329412717724477	0.0364203667906888	0.0528939100442543	0.896393407163863
ENSBTAG00000048067	9.91517912671299	0.00711589176308842	0.08244176251926	0.0531058455570601	0.896885966802587
ENSBTAG00000002973	288.457288784669	0.00493791758359061	0.0523148238341811	0.0530946653729436	0.896885966802587
ENSBTAG00000004598	248.629289066613	0.00337630029667083	0.0372938859057204	0.0531736750959689	0.897061719599596
ENSBTAG00000007300	24.5448476869342	-0.00663030485937163	0.0693640247337016	0.0532578319696917	0.897512244908872
ENSBTAG00000009600	176.112416063299	0.00218403971469375	0.0247442781268623	0.0533258398249658	0.897689945846568
ENSBTAG00000018054	11975.1361466711	-0.00499286641585773	0.0529404058289135	0.0534341937983931	0.89778683632797
ENSBTAG00000044190	72.9115398927897	0.00419115029981877	0.0452956885477279	0.0535040036244616	0.89778683632797
ENSBTAG00000002479	169.817482736744	0.00226688134850012	0.0257118487993179	0.0534515787891266	0.89778683632797
ENSBTAG00000007629	59.6723591392519	0.00384093335208035	0.0419541799466218	0.0536648773435069	0.89952007924921
ENSBTAG00000009251	153.461094474681	0.0023172528196994	0.0263365939562163	0.0537970760231976	0.899527624270972
ENSBTAG00000014470	13788.7492236273	-0.00273105603572355	0.0308366676443657	0.0538380699458046	0.899527624270972
ENSBTAG00000008195	29.4624235991487	0.00689349665606588	0.072885761775447	0.0538269748759117	0.899527624270972
ENSBTAG00000010219	31.4373816737243	-0.00560210137732294	0.0590460157168599	0.0540559358261865	0.899958542237194
ENSBTAG00000015509	1470.73525963784	-0.00514594265902791	0.0546156012945542	0.0541036217000119	0.899958542237194
ENSBTAG00000055364	350.271536816346	-0.00521751346191763	0.0553230702327922	0.0541519030663783	0.899958542237194
ENSBTAG00000033095	104.833809985455	0.00245167843047875	0.0278811911426426	0.0541169010672784	0.899958542237194
ENSBTAG00000002613	18.9699525132797	-0.0057631820108019	0.0605997173987459	0.0539400436246205	0.899958542237194
ENSBTAG00000001258	145.059197359151	0.00361198354314876	0.0398982844101243	0.0545060076036381	0.90371708706366
ENSBTAG00000019781	278.980998703081	-0.00168149575405174	0.0186899659482072	0.0546493311970422	0.90371708706366
ENSBTAG00000005116	478.878880680219	-0.00238967894895211	0.027250357508638	0.0544406300526116	0.90371708706366
ENSBTAG00000020975	66.1778932985832	-0.00679461439821312	0.0721932330950261	0.0546454412784296	0.90371708706366
ENSBTAG00000068421	180.010554951667	0.00572015038744259	0.0783489987682499	0.0546673055482754	0.90371708706366
ENSBTAG00000050308	75.8504511404417	-0.00691467354306994	0.0739124863360233	0.0547651631601688	0.90437777895154
ENSBTAG00000064544	95.1785469376423	-0.00527344343266145	0.0560934693212392	0.0548614106307176	0.904407732777931
ENSBTAG00000000607	215.964383132899	0.00256338591592132	0.0292344148556998	0.0549349956024175	0.904407732777931
ENSBTAG00000003733	872.319159821826	-0.00458026690176304	0.0494012847557765	0.0549406566640799	0.904407732777931
ENSBTAG00000021048	296.235359995945	-0.00471170169410175	0.0507042756159598	0.0550679432542813	0.905548852124613
ENSBTAG00000011412	720.32174553334	0.00239544035075991	0.02747411870885	0.0554243271040621	0.905612651109743
ENSBTAG00000058539	4215.08068263318	0.00478358860643359	0.0514301566222743	0.055179685327543	0.905612651109743
ENSBTAG00000005062	57.9750728431952	-0.00494264501243107	0.0530529429276823	0.0554610921932436	0.905612651109743
ENSBTAG00000009362	1012.48499349172	-0.00294981679227332	0.0334130044185007	0.0554776153573181	0.905612651109743
ENSBTAG00000016728	19.002088919939	0.00516848169115187	0.0552474852865139	0.0554336955658483	0.905612651109743
ENSBTAG00000010042	850.807456028039	0.00256040584399492	0.0292783437857433	0.0553921481501921	0.905612651109743
ENSBTAG00000003236	645.49981289664	-0.00459115076073796	0.0496060114361733	0.0553169088038835	0.905612651109743
ENSBTAG00000021869	203.821937650152	0.00442264581052126	0.0480396291844577	0.0555681519647065	0.906143705629065
ENSBTAG00000001893	3244.72276824869	-0.00264008352962244	0.0303224009008773	0.0565020698505113	0.908684252765712
ENSBTAG00000019404	340.324351421145	0.00185316175867459	0.0213553194891302	0.0572602766666681	0.908684252765712
ENSBTAG00000019514	285.768128556945	0.00200065617010577	0.0230611662423464	0.0564263377728138	0.908684252765712
ENSBTAG00000056508	21.6278900432032	0.0068434468581583	0.0744082274562204	0.0565086904468413	0.908684252765712
ENSBTAG00000018877	589.09316102345	-0.00203310792670075	0.0235324445592442	0.0569540139561985	0.908684252765712
ENSBTAG00000052733	23.3674429814735	0.00493464998936769	0.0535329528094819	0.05739312247825	0.908684252765712
ENSBTAG00000005776	31.7055295864286	-0.00694611393345178	0.0775572596427256	0.0570363073782589	0.908684252765712
ENSBTAG00000008942	1379.20314605606	-0.00332166479253739	0.0373770016400128	0.0563618769861625	0.908684252765712
ENSBTAG00000014538	17.9042332491121	-0.00674493059166203	0.0733827963167871	0.0570885024132157	0.908684252765712
ENSBTAG00000046812	14.9169778682237	-0.00601796697084954	0.0645929905051343	0.0573098386677245	0.908684252765712
ENSBTAG00000010422	475.852830410978	0.00302757077889018	0.034392814854734	0.0564557686049633	0.908684252765712
ENSBTAG00000059232	62.6111896102227	0.00635527679482796	0.0684589918926665	0.0574049514232124	0.908684252765712
ENSBTAG00000016516	4905.24334176558	-0.00225717097627209	0.0262216566182991	0.0573775399232965	0.908684252765712
ENSBTAG00000006324	121.375774331675	-0.00344947591691608	0.0388297815294769	0.0572098623594378	0.908684252765712
ENSBTAG00000001448	1658.1157291586	0.00697483546800804	0.0802855863328574	0.0560882873167411	0.908684252765712
ENSBTAG00000010284	735.245283940188	-0.00623848623712553	0.066978946520638	0.0571694706726064	0.908684252765712
ENSBTAG00000012745	121.814263087864	0.00381446357307953	0.0423515544270858	0.0566553469490238	0.908684252765712
ENSBTAG00000007080	360.280365258876	0.00424574587909922	0.0464462039119007	0.0560758086833583	0.908684252765712
ENSBTAG00000003172	41.2515334441286	0.00409315085010606	0.0451125394216293	0.0567448414214084	0.908684252765712
ENSBTAG00000004440	18.0040354474231	0.00697344721065507	0.0772101584690832	0.0565702785506887	0.908684252765712
ENSBTAG00000051461	13.9935113304361	0.00692331963751148	0.0803470031907849	0.0563478717729807	0.908684252765712
ENSBTAG00000007783	23.2682911164766	-0.00666566693812447	0.0718041135727886	0.0565049173680704	0.908684252765712
ENSBTAG00000022003	102.92916769551	-0.00276714676784954	0.0318132332992455	0.0572990722315288	0.908684252765712
ENSBTAG00000064486	12.408679634693	0.00675638561095626	0.0803986048074581	0.0569692183077261	0.908684252765712
ENSBTAG00000044078	300.555787876807	-0.00485235537233887	0.0523075132079524	0.0559265219571724	0.908684252765712
ENSBTAG00000000621	126.998519449272	-0.0037656485162001	0.0419154323374947	0.0568731761758758	0.908684252765712
ENSBTAG00000004877	5.93141421078892	-0.00694622067955402	0.0783060867132922	0.057119773916635	0.908684252765712
ENSBTAG00000039652	10.0915326497754	-0.00699112219917598	0.0763387267388431	0.0558452378848364	0.908684252765712
ENSBTAG00000010264	47.5483696066761	-0.00641589823993269	0.0691930878262048	0.0574107897503366	0.908684252765712
ENSBTAG00000017649	107.46122195007	-0.00391491760882196	0.0435670224446974	0.0576823841059904	0.910216368185639
ENSBTAG00000013333	3331.79737691395	0.00457911647556003	0.0500898014912915	0.057611709460537	0.910216368185639
ENSBTAG00000050712	397.634302871997	-0.00303158478686932	0.0346474815259497	0.0576497781631935	0.910216368185639
ENSBTAG00000006811	86.6380563979466	0.00546153590816759	0.059344935058175	0.0589799243648982	0.910263965072954
ENSBTAG00000056822	14.1331161202445	0.00574793441120688	0.0624527942602714	0.0592159668558531	0.910263965072954
ENSBTAG00000013317	183.225429033789	0.00191242485942087	0.0224899648768158	0.059952608049743	0.910263965072954
ENSBTAG00000061008	6.90648494686333	0.00666736522853559	0.0789159008563339	0.0592881948947654	0.910263965072954
ENSBTAG00000012695	95.1881006946858	-0.00402927150254113	0.0449003035068045	0.058590882667129	0.910263965072954
ENSBTAG00000005119	682.145200320053	0.00220386224325632	0.0260389451410072	0.0602844444047153	0.910263965072954
ENSBTAG00000020855	121.702850075983	0.00454854556709075	0.0504065436031596	0.060031130314953	0.910263965072954
ENSBTAG00000011951	139.508767450487	0.00327211281519939	0.037572760213512	0.0601126808968687	0.910263965072954
ENSBTAG00000026851	367.545170669117	-0.00505030014805156	0.0553166446313801	0.0595449364459014	0.910263965072954
ENSBTAG00000064417	7.54278426202976	-0.00664992632615576	0.0753084264505141	0.0602975634120533	0.910263965072954
ENSBTAG00000037819	485.010695600115	0.00178354880658425	0.020674728473632	0.0587398882651055	0.910263965072954
ENSBTAG00000019497	141.007686255387	-0.00473578729890521	0.0520509770943968	0.0591656334610699	0.910263965072954
ENSBTAG00000019011	2224.22322927141	-0.00171225120936749	0.0197035456532733	0.0585556271095803	0.910263965072954
ENSBTAG00000061515	184.457737215049	0.00232141263020182	0.0271792733050124	0.0588656568963832	0.910263965072954
ENSBTAG00000011976	33.6309981580047	0.00672587436425669	0.0791536846338843	0.0586847137869498	0.910263965072954
ENSBTAG00000000124	13.7895038446975	-0.0065985270899009	0.0732073901553935	0.0595102455946691	0.910263965072954
ENSBTAG00000009520	15.3422467668055	-0.0067999964568245	0.0761904917950944	0.0585147968104097	0.910263965072954
ENSBTAG00000067292	9.2063190480963	0.00665574733816412	0.0744459738127951	0.0596576550574292	0.910263965072954
ENSBTAG00000006587	50.7544601938586	-0.00367020175504868	0.0415367575827916	0.0596553435879299	0.910263965072954
ENSBTAG00000010036	194.364102656158	0.00278910976962811	0.0321444580308399	0.0578829887955108	0.910263965072954
ENSBTAG00000019275	69.2909687957001	0.00256533851217057	0.0301263959270466	0.0603548146981113	0.910263965072954
ENSBTAG00000014968	369.444612523066	-0.00198244481301536	0.0233832219144347	0.0601543687285483	0.910263965072954
ENSBTAG00000054656	471.963710430793	0.00228558823587363	0.0269630776597967	0.0601563216182328	0.910263965072954
ENSBTAG00000015343	71.9848988013093	0.00439473562279324	0.0486049060053537	0.0589441817732125	0.910263965072954
ENSBTAG00000003667	32.6877905351162	-0.00618186364313235	0.0672036446742329	0.0589497852692082	0.910263965072954
ENSBTAG00000037937	795.649204987539	0.00679468093983343	0.0780319044160705	0.0587859937851241	0.910263965072954
ENSBTAG00000027684	415.48917362404	-0.00308479840981625	0.0355734225490495	0.059771773055672	0.910263965072954
ENSBTAG00000001280	82.0280224825341	0.0029981905551131	0.0346374629511607	0.059589149098813	0.910263965072954
ENSBTAG00000007749	68.2744950726823	-0.00356112397176734	0.0403025943169168	0.0589805114592245	0.910263965072954
ENSBTAG00000045529	56.1823634779249	-0.00472813516947186	0.0521108259753632	0.0596742388149469	0.910263965072954
ENSBTAG00000012112	41.1543942433004	-0.00417360367271221	0.0463442175890947	0.0586493298130364	0.910263965072954
ENSBTAG00000069488	14.9983156002355	-0.00610257003459614	0.0790328444674191	0.0583218027926784	0.910263965072954
ENSBTAG00000031941	1498.87241981652	-0.00268959204459501	0.0311346022359648	0.058204153340352	0.910263965072954
ENSBTAG00000013096	161.405649354177	-0.00322845976358534	0.0370091508619268	0.0594828686062715	0.910263965072954
ENSBTAG00000061911	30.3928150932843	0.00595013531591537	0.0643160562297091	0.0583919571080204	0.910263965072954
ENSBTAG00000004225	129.775223414216	0.00282313957799511	0.0326487234350284	0.0587390109748497	0.910263965072954
ENSBTAG00000004680	264.214131965164	0.00582749409159656	0.0777436659926902	0.0602226104580893	0.910263965072954
ENSBTAG00000054149	7.76986680365229	-0.00665222378326565	0.077588207416156	0.0603864910993218	0.910263965072954
ENSBTAG00000033669	654.272901292269	-0.00243643876370419	0.0287089210479475	0.0604240002420083	0.910263965072954
ENSBTAG00000003758	719.39620687607	-0.00275011053674422	0.0321001924973456	0.0601492807530808	0.910263965072954
ENSBTAG00000006490	46.6137158816813	-0.00433930127473816	0.0482685089549189	0.0598328644174361	0.910263965072954
ENSBTAG00000009656	334.834170900407	-0.00315525883015418	0.0641902054970128	0.0592841154802975	0.910263965072954
ENSBTAG00000058603	7361.21731535686	-0.00365114513387149	0.0413075008918698	0.0594699918938164	0.910263965072954
ENSBTAG00000017690	228.801489994128	-0.00664591920031171	0.0731353617567294	0.0585769616991654	0.910263965072954
ENSBTAG00000004782	94.6281286739457	-0.00404761742970157	0.0454025039190774	0.0600322892805104	0.910263965072954
ENSBTAG00000016885	15.5844899539597	0.00634314697959387	0.0693903352938811	0.0593289279699574	0.910263965072954
ENSBTAG00000027625	21.3385950342341	0.00650229224011394	0.0711542008631004	0.0587682933593762	0.910263965072954
ENSBTAG00000017121	872397.861067726	-0.00313116206939537	0.0362054963015092	0.0606276358442265	0.911419151740352
ENSBTAG00000011321	562.726599116087	-0.00445590224644309	0.0496244393304635	0.0606163232735825	0.911419151740352
ENSBTAG00000010681	1052.07841107673	-0.00178750335477178	0.0210000513626721	0.0606757084758652	0.911419151740352
ENSBTAG00000011116	18.7762023292201	0.00622071243435636	0.0785281612709419	0.0608490337161161	0.913144673115434
ENSBTAG00000014140	791.081676505302	-0.00163591183570355	0.0191098458107651	0.0617350511887999	0.913281221279765
ENSBTAG00000003916	276.861006106054	0.00316769588343817	0.0366943552541314	0.0612486993568454	0.913281221279765
ENSBTAG00000012805	183.527327639666	0.00447057125818253	0.049985367297413	0.0614849505966553	0.913281221279765
ENSBTAG00000007983	85.4280248959505	-0.00445284142373397	0.0497945640611071	0.0614365303035756	0.913281221279765
ENSBTAG00000005997	41.1222611055898	0.00640167372611096	0.0718114109672677	0.0616504410228578	0.913281221279765
ENSBTAG00000007189	182.322241644519	0.00202109130073762	0.0240670186666363	0.0616808601866039	0.913281221279765
ENSBTAG00000024751	5.52481576087248	-0.00557467827718993	0.0765890820410201	0.0616023231513579	0.913281221279765
ENSBTAG00000034269	162.588678764785	-0.0024330151812021	0.0287992631397439	0.0612850504667339	0.913281221279765
ENSBTAG00000009607	116.806411650649	-0.00429847770773547	0.0483063602064519	0.0617277844008127	0.913281221279765
ENSBTAG00000050669	8.89201181756164	-0.00655282915878585	0.0772926364522687	0.0615032594498125	0.913281221279765
ENSBTAG00000011786	1479.14913243988	0.00345133774805172	0.0396618972831218	0.0614591405444152	0.913281221279765
ENSBTAG00000062853	74.8006949079993	-0.00306436472185798	0.035677208856433	0.0616153196739449	0.913281221279765
ENSBTAG00000031444	92.6001898820018	-0.00451537623699842	0.0504056613152256	0.0613553951758768	0.913281221279765
ENSBTAG00000021416	427.07692022355	-0.00208200357156392	0.024784087872544	0.0615626534972636	0.913281221279765
ENSBTAG00000060782	14.2854355182668	0.00659364728388559	0.0757243795095317	0.0612656571906233	0.913281221279765
ENSBTAG00000047089	139.720986341211	-0.00418951571177102	0.0472804859046181	0.0620547169035956	0.913450211723323
ENSBTAG00000066617	341.629087583009	-0.00569508778740715	0.0629958629702475	0.0620973066732921	0.913450211723323
ENSBTAG00000065698	9.68924116254193	0.00654004305929401	0.0755350276913029	0.0619756482119441	0.913450211723323
ENSBTAG00000032092	61.2709021357942	0.00591627587701235	0.0654749830157471	0.0619279956988824	0.913450211723323
ENSBTAG00000006927	507.307139956489	0.0015577700522956	0.0180342158647923	0.06198606640181	0.913450211723323
ENSBTAG00000002083	2596.94851234023	0.00435290348882539	0.0488943410854521	0.0618902978235048	0.913450211723323
ENSBTAG00000065687	1102.77395659445	0.00238660653940726	0.0284083303643404	0.0621818600510013	0.913833506789034
ENSBTAG00000021632	2550.53884126978	-0.00315544379637954	0.0368023578453336	0.0626105702722362	0.914114325974649
ENSBTAG00000010979	6.35988962578263	0.00650716263109524	0.0749835644894459	0.0623086179492274	0.914114325974649
ENSBTAG00000015114	6374.9952211978	0.00304551733659692	0.0356208467766888	0.0624572413661751	0.914114325974649
ENSBTAG00000012365	851.782480684087	-0.00348242152583467	0.0401706947787911	0.0624740425677122	0.914114325974649
ENSBTAG00000030882	5774.69572239473	-0.00219061244846926	0.0261938589292263	0.0624609030399956	0.914114325974649
ENSBTAG00000009107	35.093607976634	-0.00466515584051992	0.0522304853895381	0.0625506042022982	0.914114325974649
ENSBTAG00000001110	112.544441631611	-0.00491650752692	0.0548261008762189	0.0625909507627376	0.914114325974649
ENSBTAG00000063692	9.31063248134824	-0.00633774662873849	0.0769799219249119	0.0635634606202735	0.914988344751476
ENSBTAG00000024394	34.7220342001172	0.00531616873913026	0.0591303583990166	0.0629126450034403	0.914988344751476
ENSBTAG00000011411	22.893204653907	-0.00512049668343233	0.057264803967917	0.0636223344522703	0.914988344751476
ENSBTAG00000005718	132.660856899124	0.00283248577160359	0.0334593183462973	0.063118872843979	0.914988344751476
ENSBTAG00000012984	161.306059066998	0.00383725725498361	0.0440446345013185	0.0636811920904446	0.914988344751476
ENSBTAG00000006392	130.560923745606	-0.00334976805333241	0.0389504093558256	0.0633023165209365	0.914988344751476
ENSBTAG00000005479	5449.57537633507	-0.00266843810223933	0.0316557463723635	0.0629607312752108	0.914988344751476
ENSBTAG00000012900	19.3056999907367	-0.00465511762101708	0.0523457825914401	0.0633957318404913	0.914988344751476
ENSBTAG00000058506	16.9668270526367	0.00597524944945836	0.0773936887773773	0.0631528325967278	0.914988344751476
ENSBTAG00000005138	759.026017649495	0.00179604415067285	0.0215101270683023	0.0636265219944863	0.914988344751476
ENSBTAG00000001987	768.362070041035	-0.00201387677075881	0.0241876528079126	0.0632075796047767	0.914988344751476
ENSBTAG00000060204	11.9523003775325	0.00613034731344431	0.0692320495589443	0.0638418445640193	0.914988344751476
ENSBTAG00000012500	880.12994667515	-0.00195745745811184	0.023565054281875	0.0637264187204686	0.914988344751476
ENSBTAG00000069606	1674.39238433794	-0.00635287193190204	0.0767168070670236	0.0637204842056103	0.914988344751476
ENSBTAG00000040070	270.947643924729	-0.00638187720586862	0.0762067860037948	0.0638241282364123	0.914988344751476
ENSBTAG00000005004	429.923140008539	0.00197256734921507	0.0237222236673592	0.0635074174728382	0.914988344751476
ENSBTAG00000053726	446.971199402856	0.00421588773437767	0.0477871664830304	0.0631140907524273	0.914988344751476
ENSBTAG00000058609	143.68186398188	0.00514818271293195	0.0575376042269238	0.0635519203248962	0.914988344751476
ENSBTAG00000053296	1136.74001675892	0.00182687615121507	0.0219130122350932	0.0636641231870918	0.914988344751476
ENSBTAG00000063393	5.73327997670705	-0.00620211700491191	0.0773970617322215	0.0635354395416577	0.914988344751476
ENSBTAG00000011298	18.7549368222974	-0.00554686149476883	0.076058961239028	0.0639295567605971	0.915405623935883
ENSBTAG00000021033	475.135981695524	0.00409600974048646	0.046767700393655	0.0640378950995595	0.916117213594614
ENSBTAG00000069430	86.5187111562842	-0.0036265895295249	0.0420055302381794	0.0643284161109464	0.91862104113859
ENSBTAG00000015549	432.862383092036	0.0032487685657473	0.0380765036810954	0.0643305222766366	0.91862104113859
ENSBTAG00000017729	151.964689365367	0.00223684957474749	0.0270069921029097	0.0644357837213686	0.919283847758192
ENSBTAG00000017158	52.4440469089553	-0.00628042266197311	0.0723133703472053	0.0645318073941367	0.919813772911683
ENSBTAG00000017167	160.054759677441	-0.0036360821634609	0.0421676369720473	0.0646651616075667	0.920486903299403
ENSBTAG00000019533	927.377404582184	-0.00131994339832456	0.0146189675409281	0.0646968774691297	0.920486903299403
ENSBTAG00000011180	133.111126537082	0.00224144885266391	0.0271192245404647	0.0648650381659153	0.922039696294749
ENSBTAG00000003171	246.285101156948	-0.00232615980653625	0.0281316503190003	0.0650970895128514	0.924497029427058
ENSBTAG00000014326	7.88650553847939	-0.00630001848207191	0.0750670086632875	0.0652198173205579	0.924620164194831
ENSBTAG00000019708	26.8197234736049	-0.0047106531843646	0.0533964306837013	0.0652241339740561	0.924620164194831
ENSBTAG00000013074	978.469582697598	0.00199246022891485	0.0242226734363317	0.0654509963573914	0.926994981953916
ENSBTAG00000003073	85.6494942143079	0.00304546421188622	0.0361352759484705	0.0655870657571585	0.927240851817493
ENSBTAG00000018036	984.243950316582	0.00153188662003719	0.0181389436784316	0.0655469888420318	0.927240851817493
ENSBTAG00000021951	287.447377797102	0.00131276182726789	0.0146362595775718	0.065656062857451	0.927377046979294
ENSBTAG00000014027	33.2667336880606	-0.00590489044369695	0.0671932489420944	0.0657773788140946	0.928251320536391
ENSBTAG00000063189	335.034256438734	-0.00484949673751528	0.0550917857376511	0.0660784548212241	0.929344901711555
ENSBTAG00000022449	85.6085716209513	-0.00396314017976109	0.0458765633985941	0.0663046638624115	0.929344901711555
ENSBTAG00000007897	83.0047993984116	-0.00432223361653845	0.0495731854164304	0.066159447744977	0.929344901711555
ENSBTAG00000011655	16.4015694415263	-0.00570148120950833	0.0647717711990211	0.0662258811316597	0.929344901711555
ENSBTAG00000060365	8.01143443891824	-0.0062434034046973	0.0737403189956808	0.0660110462082364	0.929344901711555
ENSBTAG00000007096	31.8507233935364	-0.00507276057803784	0.0575686822840447	0.0663264961997534	0.929344901711555
ENSBTAG00000012777	173.793710939483	0.00276589625576045	0.0331683720140843	0.0659149159015951	0.929344901711555
ENSBTAG00000057481	32.938722328608	-0.00528816191568617	0.0599533838156247	0.0663307876973745	0.929344901711555
ENSBTAG00000021875	1252.86496394085	0.00524474988801752	0.0595945485222672	0.0667207728724188	0.930072839634659
ENSBTAG00000020567	157.908133792005	0.00255674487560288	0.0309679886015527	0.0666832387853335	0.930072839634659
ENSBTAG00000055689	81.530055510237	0.00254383963682367	0.0308314290975036	0.0667399598790458	0.930072839634659
ENSBTAG00000033515	47.0264724233775	0.00561120099445889	0.0638262281391312	0.0666208590238222	0.930072839634659
ENSBTAG00000021568	860.194345635178	-0.00271582680197281	0.0327352184158323	0.0666939203692793	0.930072839634659
ENSBTAG00000010015	753.290312679049	-0.00205859167338221	0.0251924451164814	0.0667151340061687	0.930072839634659
ENSBTAG00000004956	81.8276819248144	-0.00330662629736336	0.0391099575258378	0.0668030395908284	0.930122178687987
ENSBTAG00000004494	97.5703286836557	-0.00357038072927371	0.0419259266659673	0.0670369684131412	0.930767367024965
ENSBTAG00000060839	9.06970153167429	0.00603174272558958	0.0698901164735244	0.0670474632645086	0.930767367024965
ENSBTAG00000016743	111.669384604509	0.00222914938428933	0.0272923137372302	0.0672315018685766	0.930767367024965
ENSBTAG00000014355	13.2419407268001	-0.00605167512975145	0.0704544683639379	0.0672971825113194	0.930767367024965
ENSBTAG00000021912	166.503474340809	0.00222939516620897	0.0272983980119224	0.0672557981370161	0.930767367024965
ENSBTAG00000012079	16.5840751702055	-0.00578886862148765	0.0664162716874102	0.0673260225795808	0.930767367024965
ENSBTAG00000002121	266.914533679133	0.00375271835567075	0.0438702088446607	0.0672326764632472	0.930767367024965
ENSBTAG00000058031	6.32368464432301	-0.00599657123858877	0.0758077573029971	0.0672314032057741	0.930767367024965
ENSBTAG00000015212	533.647220662293	0.00291860941757258	0.0351667839210435	0.0681215789221632	0.930819162232127
ENSBTAG00000060080	1904.99930736543	-0.00246888740222998	0.0301832349059681	0.0681611031624979	0.930819162232127
ENSBTAG00000007927	10.3046161317331	-0.00590227099956232	0.0682988841222689	0.06779037150896	0.930819162232127
ENSBTAG00000063524	18.389607934367	0.00476445571355123	0.0547556974904067	0.0682117783260767	0.930819162232127
ENSBTAG00000002469	192.553704601254	0.00216393646732393	0.026639976073519	0.0681403975836986	0.930819162232127
ENSBTAG00000016365	153.760564608267	-0.0050992677898212	0.0583498046554459	0.0679326966145338	0.930819162232127
ENSBTAG00000015381	133.182871070521	-0.00272610097448421	0.0330137699061527	0.067820996713544	0.930819162232127
ENSBTAG00000058245	5263.180851849	0.00272645554220613	0.0330669640705484	0.0681593389677958	0.930819162232127
ENSBTAG00000016864	1965.10369875628	0.00608173307477411	0.0746369530365153	0.0680516159303488	0.930819162232127
ENSBTAG00000060781	94.4479356416191	-0.00425110238421883	0.0492319620086025	0.0679448940761791	0.930819162232127
ENSBTAG00000021798	2044.16773648623	-0.00466296686923179	0.053568717548565	0.0678435498293839	0.930819162232127
ENSBTAG00000065056	8.39553106767652	-0.00602434388841087	0.0707740667096536	0.0682235271255784	0.930819162232127
ENSBTAG00000055207	1017.14555775867	-0.0059122486270306	0.0682655732188891	0.067488951506768	0.930819162232127
ENSBTAG00000066057	26.5935532020186	-0.00504337623129222	0.0575820291182901	0.0674457567386991	0.930819162232127
ENSBTAG00000027118	12.8261903313595	0.00580662333433868	0.0668532264198742	0.0677023473861569	0.930819162232127
ENSBTAG00000033319	8.25125250716876	-0.00592245198653888	0.0693210245211502	0.0688106785968138	0.93105111251894
ENSBTAG00000016363	704.333031378049	0.00265936368400787	0.0323680913564101	0.0684731693168671	0.93105111251894
ENSBTAG00000060098	89.4752879731197	-0.00211878791131592	0.0261244249412023	0.0683271534567479	0.93105111251894
ENSBTAG00000068472	7.32368955918684	-0.00441120285289507	0.0705623854438425	0.0689557122765595	0.93105111251894
ENSBTAG00000009661	98.4790977978722	-0.00584374708407577	0.067805512506027	0.0684478533982692	0.93105111251894
ENSBTAG00000006247	127.942509302383	0.00241362527818159	0.0296315859433675	0.0687432848472229	0.93105111251894
ENSBTAG00000003408	155.990405956721	0.00510123138039094	0.0585886611336644	0.0686353316763919	0.93105111251894
ENSBTAG00000004275	95.0140303167495	0.00559178343493628	0.0644498754424187	0.0686828953918252	0.93105111251894
ENSBTAG00000059574	358.417665798871	0.00250595990496841	0.0306991440284768	0.0688571198991687	0.93105111251894
ENSBTAG00000016523	366.162085300538	0.002015296503489	0.0249331034304458	0.0688384046272008	0.93105111251894
ENSBTAG00000001717	10.4354099871023	-0.00575558545775271	0.0667922557187018	0.0689544983854336	0.93105111251894
ENSBTAG00000020359	226.258051983781	0.00215679183030844	0.0266400705251703	0.0688064738297672	0.93105111251894
ENSBTAG00000018059	38.0938974361594	0.00575672347499123	0.0684357032294594	0.0716213677262004	0.931777958475396
ENSBTAG00000000566	69.7352255168649	0.00362925889843489	0.0433656019322021	0.0715425532334401	0.931777958475396
ENSBTAG00000046555	231.888834480574	-0.0020377540448483	0.0255942847702074	0.07200296025676	0.931777958475396
ENSBTAG00000037804	9.76177730479453	-0.00560144547054679	0.0653289164661481	0.0703538214077811	0.931777958475396
ENSBTAG00000009770	46.8211090562562	-0.00372071017377391	0.044492208075113	0.0723496776104631	0.931777958475396
ENSBTAG00000051169	48.9251664922974	-0.00523162118312601	0.0604420872234374	0.0697299422958192	0.931777958475396
ENSBTAG00000005810	142.186706223865	-0.00209029566504454	0.0261422123703178	0.071231104720012	0.931777958475396
ENSBTAG00000018071	10.9499378085685	0.00555628160931732	0.0647536080840926	0.0704358766521377	0.931777958475396
ENSBTAG00000056438	99.0755763306652	0.00381334422990138	0.0454538911046346	0.0721771739605756	0.931777958475396
ENSBTAG00000010612	544.668135091801	0.0018952282918267	0.0236820262264122	0.0708548587134703	0.931777958475396
ENSBTAG00000001658	1941.05792582376	-0.00358726356036792	0.0430445464091558	0.0722675765157036	0.931777958475396
ENSBTAG00000005108	23.7898898271067	0.00546062501303139	0.0641195247588109	0.0719186000603395	0.931777958475396
ENSBTAG00000005668	1607.31062398484	0.00292497144731115	0.0354567369034456	0.0695777118324297	0.931777958475396
ENSBTAG00000019451	555.351553023047	0.00119581062928561	0.0131089229250102	0.0706032180470245	0.931777958475396
ENSBTAG00000068681	50.0063235215614	-0.00422468833621236	0.0495605839902461	0.0707140101916226	0.931777958475396
ENSBTAG00000064507	8.04597116703496	0.00586691301894914	0.0687283391443469	0.0693170993640284	0.931777958475396
ENSBTAG00000011027	3009.06949940761	-0.00262807504400616	0.0321314656161905	0.0692699037589461	0.931777958475396
ENSBTAG00000011398	10.7423596147994	-0.00561977576766296	0.0661921595337539	0.0715725605178511	0.931777958475396
ENSBTAG00000020904	188.620477555569	-0.00230568672130191	0.0285750514062502	0.0702024497399659	0.931777958475396
ENSBTAG00000011125	676.238108753818	-0.00174687192892911	0.0218562275116408	0.0716410832002628	0.931777958475396
ENSBTAG00000021041	27.1729726242386	-0.00483248653482102	0.056337798335306	0.0712861650229457	0.931777958475396
ENSBTAG00000010604	178.648304822	0.0028217031623159	0.0343192501135939	0.0695427193428491	0.931777958475396
ENSBTAG00000020747	20775.4804238698	0.00203507905881476	0.0256018068874826	0.0723413570675201	0.931777958475396
ENSBTAG00000007895	709.148311174724	0.00258020745140865	0.0319602267057779	0.0719485270753424	0.931777958475396
ENSBTAG00000016791	141.251458067575	0.00186236679395627	0.0233635390426252	0.0716984525489206	0.931777958475396
ENSBTAG00000003878	120.940574487321	0.00223440527307258	0.0278383984609983	0.0709949124272336	0.931777958475396
ENSBTAG00000000359	675.696167756284	0.00161205375507461	0.0200614329396674	0.0719166989008681	0.931777958475396
ENSBTAG00000032084	25.1240143184344	-0.00454868599711875	0.0532747128025849	0.0716143118661675	0.931777958475396
ENSBTAG00000053845	41.2265297905906	-0.00340100692499243	0.0409914417111672	0.0719769758064122	0.931777958475396
ENSBTAG00000002650	829.800675224635	0.00458398442661015	0.0532812155847784	0.0700783617085114	0.931777958475396
ENSBTAG00000038260	21.5395312374505	-0.00545247348674132	0.0631629477576732	0.0698503929068037	0.931777958475396
ENSBTAG00000063812	10.4639262126707	0.00580610646696248	0.0684764768183474	0.0704496685144798	0.931777958475396
ENSBTAG00000057225	23.1700091730787	-0.0054667846448828	0.0631498771376922	0.0693643656110157	0.931777958475396
ENSBTAG00000050891	166.755915118451	-0.00396221715124788	0.046754245046083	0.0706857949424819	0.931777958475396
ENSBTAG00000008017	7.98525155283894	-0.00582641413301341	0.0704397101935622	0.0721223120269611	0.931777958475396
ENSBTAG00000007826	11.8593670347689	-0.00600654828465193	0.0731327095757856	0.0696592457127562	0.931777958475396
ENSBTAG00000001780	164.46394224086	-0.00181928695163487	0.0227403542636476	0.0711056477813341	0.931777958475396
ENSBTAG00000010403	32.8510767535155	0.00366057656717191	0.0434861839329279	0.0703652592358049	0.931777958475396
ENSBTAG00000021145	105.28869470275	-0.00264949493614163	0.0324674048595228	0.0699565255024721	0.931777958475396
ENSBTAG00000009337	31.8662671325671	-0.00593454478098643	0.0706367167764565	0.0699938633031999	0.931777958475396
ENSBTAG00000011990	14.9178783603451	-0.00514163443283023	0.0592258926702144	0.069202828666974	0.931777958475396
ENSBTAG00000060680	381.440759143079	0.00309160808621883	0.0376469478248214	0.0720228764859971	0.931777958475396
ENSBTAG00000003966	479.38581188867	0.00202580289446806	0.0253107229802177	0.0708659423365993	0.931777958475396
ENSBTAG00000068235	501.413222333231	0.00593376347378608	0.0732887014916626	0.0706656450336378	0.931777958475396
ENSBTAG00000006567	671.924772801804	0.00217612143258113	0.0270588820981429	0.070297572707656	0.931777958475396
ENSBTAG00000014380	108.749399136622	-0.00367372680483865	0.0438762763495248	0.0717351901508021	0.931777958475396
ENSBTAG00000053223	119.258177603358	-0.0031941272160364	0.038744203863342	0.0719072478921602	0.931777958475396
ENSBTAG00000012822	27.1889301906265	-0.00493531619271955	0.0572139827146027	0.0702922903034731	0.931777958475396
ENSBTAG00000008349	437.908631367932	-0.00514810585050894	0.0595243846846342	0.0699034133667685	0.931777958475396
ENSBTAG00000003077	586.875753260629	0.00111850922544192	0.0108459676232765	0.0696459211435304	0.931777958475396
ENSBTAG00000051862	27.9568734753202	-0.00577251784794535	0.0691642279508237	0.0721519383593805	0.931777958475396
ENSBTAG00000003081	207.382057206406	0.00231063749736607	0.0288810858013687	0.0721489786792402	0.931777958475396
ENSBTAG00000013917	1213.52209125653	0.00125364803089679	0.0143986464951906	0.0714977102212556	0.931777958475396
ENSBTAG00000014465	189.035139067616	-0.00283349195227397	0.0345423843435833	0.0701799346902716	0.931777958475396
ENSBTAG00000006590	70.5201859098735	-0.00326800825093153	0.0394034931122692	0.0710371860759083	0.931777958475396
ENSBTAG00000006593	299.078218437652	-0.00288324872296025	0.0350451393081119	0.0698792503614638	0.931777958475396
ENSBTAG00000047958	489.730751130725	-0.00371931355584775	0.0445029071505141	0.0724896152128532	0.932811176981213
ENSBTAG00000018358	9.44410920764785	0.00559672242445307	0.0663659246828168	0.0725519166333778	0.932844478721505
ENSBTAG00000019725	873.68977990474	0.00214528640619084	0.0269841718050871	0.0726914026404534	0.933159051859151
ENSBTAG00000013524	517.12489088044	-0.00158939183668164	0.0198341736853214	0.0726958498343737	0.933159051859151
ENSBTAG00000034139	15025.984072478	-0.00322213531468326	0.0391930640101778	0.072820904885447	0.933852057516651
ENSBTAG00000039727	25.4952103891655	-0.00560779692702436	0.0667167358279611	0.0728693930426832	0.933852057516651
ENSBTAG00000068130	8.75944716291683	-0.00560738357845656	0.0667856298759217	0.0730001127400877	0.934760460021024
ENSBTAG00000008373	78.7303589849009	0.00303042179008685	0.0371526661057646	0.0731819722856925	0.936321679809245
ENSBTAG00000051604	17.2542255878383	0.00577505500455788	0.0712384133528206	0.0734993591671237	0.937262262847147
ENSBTAG00000002286	112.761591597603	0.00211413046351684	0.0267093442036152	0.0735393477175059	0.937262262847147
ENSBTAG00000015602	49.6134399082782	-0.00524323086818353	0.0618852646073564	0.0734468141287727	0.937262262847147
ENSBTAG00000058752	262.833574096178	0.00220838834729331	0.0278202156595614	0.0733471958692605	0.937262262847147
ENSBTAG00000052904	10.6570196108404	0.00573137572694109	0.069618061826005	0.0735554688420562	0.937262262847147
ENSBTAG00000069944	73.159204610298	-0.00393297786461902	0.0470544369118514	0.0737967818903436	0.937387549773251
ENSBTAG00000025859	88.5737398923802	0.00222679392405058	0.0280953672798783	0.0738053185393099	0.937387549773251
ENSBTAG00000059991	9.90227896536401	0.00574666677266957	0.0703416137709544	0.073732110772178	0.937387549773251
ENSBTAG00000022294	66.063983757443	0.00558689152322975	0.0668207459060305	0.0736282654490744	0.937387549773251
ENSBTAG00000009288	64.3096644320014	0.00264281052514306	0.0329286229467681	0.0738742282969514	0.937500564138891
ENSBTAG00000020647	9.23136192141142	0.00551455394661649	0.0658691936216664	0.0739911774720057	0.938222544210773
ENSBTAG00000011339	322.177177760778	0.00118294800817337	0.0133835855595688	0.0741487806694717	0.939381992132572
ENSBTAG00000013093	45.9108437414854	-0.00400289229838402	0.0478937070681869	0.0742028791634614	0.939381992132572
ENSBTAG00000000072	189.787076229273	0.00314062684887763	0.0385684367917518	0.074536431565904	0.942077778254492
ENSBTAG00000053996	21.81198991709	0.00426955887819739	0.0508736686338949	0.0744964167796417	0.942077778254492
ENSBTAG00000008963	32.1730652634626	-0.00425663482502226	0.0507841891802429	0.074739144956797	0.943113830787627
ENSBTAG00000016563	1546.82032901824	0.00313987775263337	0.0385819859725312	0.0746793565441629	0.943113830787627
ENSBTAG00000053045	7.12923096896001	0.00570284415096874	0.0710808917325225	0.0748039486682071	0.943169722433197
ENSBTAG00000003225	215.687114028091	-0.00227049254046432	0.0287508327888849	0.0749260404431374	0.943947261131204
ENSBTAG00000021323	391.186382931341	0.00146482541286054	0.0182912731203842	0.0749898351013536	0.943989688922922
ENSBTAG00000011395	225.037088328493	0.00136397092566631	0.0167663277496463	0.0752756263254585	0.946062618227122
ENSBTAG00000019764	11831.263678569	0.00318796784054006	0.0392020576321461	0.0752750798642141	0.946062618227122
ENSBTAG00000012868	39.9972556513895	-0.00348501743200284	0.0424681513968424	0.0753525162169404	0.946267691592478
ENSBTAG00000016855	158.338029901871	0.00204657160645034	0.0261054322719852	0.0754393723164119	0.946597489419267
ENSBTAG00000002021	63.5977096036515	0.00226364556270838	0.0287494853138635	0.0755893847686431	0.947718594587274
ENSBTAG00000004769	37.6764075930019	-0.00388927402070554	0.0470390437144728	0.0761922385041097	0.947906933626841
ENSBTAG00000005010	16.3130197741873	-0.00536827747432856	0.0646506504288283	0.0760094621850201	0.947906933626841
ENSBTAG00000016839	121.342303424872	0.00176229447749887	0.022578783983637	0.0762588526122379	0.947906933626841
ENSBTAG00000027312	161.327004832576	-0.00390906791413207	0.0472168060514336	0.0759851213535748	0.947906933626841
ENSBTAG00000004281	73.5725320653514	-0.00358139579828599	0.0436552606857648	0.0761378512496385	0.947906933626841
ENSBTAG00000013114	327.03903847835	-0.00183996606957453	0.0236009238707624	0.0763325388876307	0.947906933626841
ENSBTAG00000063135	133.800216768802	-0.00416855813630289	0.0500786574274105	0.0759928344089781	0.947906933626841
ENSBTAG00000066748	18.0572196002174	-0.00544969316770244	0.0660890596048958	0.0762927286732849	0.947906933626841
ENSBTAG00000016243	719.831751442901	0.00146075026088438	0.0183779756803737	0.0763198776161143	0.947906933626841
ENSBTAG00000005676	376.537443067702	-0.00234423689336702	0.0297261476751927	0.0757797170604848	0.947906933626841
ENSBTAG00000026375	15.0108828234118	-0.00481817734808256	0.0575349048558208	0.0761561380804033	0.947906933626841
ENSBTAG00000063063	7.30175840588745	-0.00558664880198809	0.0719890014851419	0.076138668336625	0.947906933626841
ENSBTAG00000001440	324.085573626179	0.00216943891779381	0.0277371064290934	0.0765828831380167	0.950260365672833
ENSBTAG00000057723	21.3672784357195	-0.00476398524196032	0.0573242707692356	0.0777143701945705	0.950707823946422
ENSBTAG00000017029	10.0653029034754	0.00537625138398139	0.0654150114755838	0.0772808607073245	0.950707823946422
ENSBTAG00000011082	1825.34024779065	0.00365672969870743	0.0446122029651867	0.0768892922837047	0.950707823946422
ENSBTAG00000065581	44.2162475142612	0.00457712171863576	0.0548611848793592	0.0767351074168504	0.950707823946422
ENSBTAG00000059427	13.0547622979989	0.00540490830914561	0.0658326500768831	0.0771702227054242	0.950707823946422
ENSBTAG00000002730	203.681446600506	0.00152539363939703	0.0194696258042008	0.0776484000439293	0.950707823946422
ENSBTAG00000068849	9.46722496754267	0.00549214315944889	0.0718811265718034	0.0773348408043842	0.950707823946422
ENSBTAG00000025540	62.4773975012137	-0.00264144946556743	0.033302187013328	0.0768176008274553	0.950707823946422
ENSBTAG00000049389	47.6763746801287	0.00269108777290073	0.0339074827830207	0.0771113536920205	0.950707823946422
ENSBTAG00000057954	8.54389987929578	-0.00546783725510876	0.0671537729144305	0.0774216615386667	0.950707823946422
ENSBTAG00000013330	303.642914192637	0.00112720554780283	0.0126748324643132	0.0775786024491641	0.950707823946422
ENSBTAG00000008126	10.2669845082277	-0.00513454780028758	0.0620284406888472	0.0776908093873857	0.950707823946422
ENSBTAG00000018637	161.289841915412	-0.00179013370532752	0.0230184809585908	0.0769366324437115	0.950707823946422
ENSBTAG00000055630	10.2825760122878	-0.00511455067106444	0.0617573394298224	0.0776912705181145	0.950707823946422
ENSBTAG00000006072	275.688397303512	0.00223464018470391	0.0285721389710327	0.0770122221541827	0.950707823946422
ENSBTAG00000064357	20.4507136435392	-0.00476518310498797	0.0573352875737709	0.0777020882055829	0.950707823946422
ENSBTAG00000025485	5959.59424339221	-0.00364672330835223	0.04457290918971	0.0772938650390318	0.950707823946422
ENSBTAG00000004804	401.729062983185	0.00156638781910708	0.020011026337649	0.077233859660382	0.950707823946422
ENSBTAG00000003151	494.789747578522	0.0038106481958984	0.0465010410588924	0.077952553351426	0.952316144783857
ENSBTAG00000008278	267.382937184726	-0.00350698202050039	0.0431460630725036	0.0779677601573776	0.952316144783857
ENSBTAG00000000715	45.1270609228782	-0.0035569240429805	0.0437131235456309	0.0780574487630439	0.952388447019799
ENSBTAG00000013627	1082.09271235955	0.00211044554170822	0.0271994429169099	0.0781565733631662	0.952388447019799
ENSBTAG00000019821	1121.68623850858	0.00144372172594479	0.0183189000524704	0.0781300587458446	0.952388447019799
ENSBTAG00000010221	206.528707406843	0.00144145479143505	0.0182949465666694	0.0782251591319833	0.95248124392817
ENSBTAG00000046989	17.4895527058052	0.0048518033529992	0.0586101115161449	0.0784388592405746	0.95270187197257
ENSBTAG00000054059	100.064894310929	0.00392903091530735	0.0479095666396811	0.0784491423236153	0.95270187197257
ENSBTAG00000032163	130.944002137831	0.00282221606797241	0.0355816843660459	0.0784872173363652	0.95270187197257
ENSBTAG00000022000	51.8798020696373	-0.00294518666686643	0.0369646258021547	0.0784397779859172	0.95270187197257
ENSBTAG00000049829	61.2810572357731	-0.00436179889956292	0.0528692272592502	0.0787862774730489	0.955589461711157
ENSBTAG00000014725	46.790398215179	-0.00379046544592807	0.0465078438447094	0.0792170662179868	0.95591209023368
ENSBTAG00000052950	20.8529141441584	-0.00538171628532805	0.0664715226162612	0.0788797958193502	0.95591209023368
ENSBTAG00000002907	180.11495828492	0.00135558914997457	0.0170654305166148	0.0791467245256237	0.95591209023368
ENSBTAG00000011981	29.4184933632594	-0.00428412813129142	0.0520450291304153	0.079085578721393	0.95591209023368
ENSBTAG00000020566	330.48880603645	-0.00286935119306719	0.0362011516781647	0.0791151073270368	0.95591209023368
ENSBTAG00000014549	327.230151402877	0.00302575507329244	0.0379841737791119	0.0792412083505707	0.95591209023368
ENSBTAG00000019920	6.12578979932721	0.00547909277097085	0.069951066782526	0.0790121090214393	0.95591209023368
ENSBTAG00000057243	146.410592427617	-0.00336920265706953	0.0418928676402079	0.079677006988136	0.956474648302007
ENSBTAG00000038896	1193.55290239026	-0.00154575762818723	0.0199638756777733	0.0795757067065496	0.956474648302007
ENSBTAG00000021647	6.69461778808013	-0.00541171530736895	0.0708680028759514	0.0795807516004005	0.956474648302007
ENSBTAG00000057783	186.070844829971	-0.00485984623195532	0.0589980594745849	0.0793860729214811	0.956474648302007
ENSBTAG00000044204	13.4994755787673	-0.00473655914751362	0.0574987861593986	0.0795292205977954	0.956474648302007
ENSBTAG00000068516	12.3010804411662	0.00515568675594473	0.0631365833140175	0.0797164250473187	0.956474648302007
ENSBTAG00000005195	50.6401417784715	0.00267437566121828	0.0340524205396251	0.0797006905937313	0.956474648302007
ENSBTAG00000003943	48.0324039772328	-0.00428927382759898	0.0523771319843422	0.0803209911954893	0.957307345198603
ENSBTAG00000016958	32.9678054405284	-0.0033498967439311	0.0417425823209151	0.0800934262200756	0.957307345198603
ENSBTAG00000019500	517.210731919276	-0.00162467844286033	0.0211505063392679	0.0803373402608736	0.957307345198603
ENSBTAG00000019770	469.831851031043	0.00448291854973299	0.0545724341121952	0.0800251062512995	0.957307345198603
ENSBTAG00000018775	126.972799649764	-0.00282585157697509	0.0358329033357366	0.0800519822879461	0.957307345198603
ENSBTAG00000020143	518.592824976389	-0.00151807936718674	0.0196373624261076	0.0802640198010963	0.957307345198603
ENSBTAG00000011922	1405.71711479575	-0.00259983654838619	0.0332535980494833	0.080192019369525	0.957307345198603
ENSBTAG00000054188	324.007516298438	-0.00177823672578159	0.023217811569454	0.0802925629668971	0.957307345198603
ENSBTAG00000006155	16.094095945228	0.00481972485663769	0.0587124257767529	0.0801254998991075	0.957307345198603
ENSBTAG00000063073	10.6702449275952	0.00506479117910092	0.0621640305041126	0.0805964075835606	0.957473064083942
ENSBTAG00000063810	37.5888735843809	0.00332031096042836	0.0414667230064538	0.0804490580817074	0.957473064083942
ENSBTAG00000001392	4778.4101464581	0.00193450894162369	0.0252635205449573	0.0805191931281219	0.957473064083942
ENSBTAG00000004970	67.0279691612699	-0.00331134432020718	0.0413825821621147	0.0805550351316659	0.957473064083942
ENSBTAG00000003322	15.7424116509641	0.00496571516655123	0.0610327904362878	0.0813180337801208	0.95805112557589
ENSBTAG00000008338	266.496933346346	0.00313647402308485	0.0394909908081885	0.0810512099447464	0.95805112557589
ENSBTAG00000007693	83.7959187188951	0.00469071201270544	0.0703399914092964	0.0812454264820169	0.95805112557589
ENSBTAG00000014576	287.110723013145	0.00164226993581322	0.0214462182441894	0.0808579352869129	0.95805112557589
ENSBTAG00000009995	644.107303841615	0.00169159184682196	0.0221536127349598	0.0811989813090284	0.95805112557589
ENSBTAG00000049127	69.3786558904021	0.00334567769238536	0.0418650299570898	0.0811845765672576	0.95805112557589
ENSBTAG00000018523	207.028765898757	-0.00243548313331139	0.0314628255184884	0.0812803910377882	0.95805112557589
ENSBTAG00000012858	150.818994578621	-0.00183649043841623	0.0240346078902341	0.0808134657307194	0.95805112557589
ENSBTAG00000065725	15.4327908809407	0.00457397073537493	0.0558571950841955	0.0808078724588676	0.95805112557589
ENSBTAG00000037756	38.7752582695698	-0.00372156877404487	0.0461072363614127	0.0812956747575773	0.95805112557589
ENSBTAG00000006112	317.293272020344	0.00185162528080019	0.0242836372247674	0.0813196640963788	0.95805112557589
ENSBTAG00000049122	302.742445802623	0.00342090438084175	0.0428687031851536	0.0821877191615295	0.95999804889045
ENSBTAG00000018067	226.646313193572	-0.00158062730088017	0.0207275169935922	0.0822333233544736	0.95999804889045
ENSBTAG00000030744	443.17224615053	-0.00288018421712516	0.03674270002023	0.0822215819273259	0.95999804889045
ENSBTAG00000060637	3615.81599491139	0.00446180232833932	0.0548109272283417	0.0820417226477288	0.95999804889045
ENSBTAG00000021464	216.982440890887	0.00206561412854695	0.0270432447938202	0.0817594438114063	0.95999804889045
ENSBTAG00000006001	1766.82752641005	-0.00134172173694694	0.0171191597663694	0.0817373995726244	0.95999804889045
ENSBTAG00000048620	37.757428539841	-0.00417037498776223	0.0514338123578726	0.0823452429594932	0.95999804889045
ENSBTAG00000014246	28.4600543985165	-0.00332081332418222	0.0417274531943432	0.0821094916432981	0.95999804889045
ENSBTAG00000017194	629.692615459412	-0.00387075175889793	0.0479416729795424	0.0821023028592303	0.95999804889045
ENSBTAG00000066000	10.6404951061886	-0.00490416735267654	0.0605255366410663	0.0823060914763791	0.95999804889045
ENSBTAG00000016827	575.749161071502	-0.00218600979999184	0.0285735588992801	0.0821969574494822	0.95999804889045
ENSBTAG00000003039	354.221578238107	-0.00211475196382781	0.027662305497544	0.0818588152292517	0.95999804889045
ENSBTAG00000012667	138.354273163633	-0.0025406117496304	0.0327668054889645	0.0818441825286874	0.95999804889045
ENSBTAG00000003446	255.885353414074	0.00223005520444287	0.029105094066093	0.0821561825050311	0.95999804889045
ENSBTAG00000014461	225.218220663293	-0.00152622754698776	0.0200090550934736	0.0827877953907151	0.962828365065767
ENSBTAG00000013481	104.059194134897	0.00520065934831567	0.0703297732694747	0.0828689749797406	0.962828365065767
ENSBTAG00000016481	811.907224776123	0.00279648162189785	0.0358991819483628	0.0831246565065196	0.962828365065767
ENSBTAG00000005359	7.03329390819674	-0.0052477644732567	0.0701091163124254	0.0826801406240081	0.962828365065767
ENSBTAG00000006519	10.9759582733874	-0.00510882326319686	0.0638471832268653	0.0829090407427945	0.962828365065767
ENSBTAG00000046394	1895.01728802841	-0.00170257942564979	0.0225097411008157	0.0832659788249808	0.962828365065767
ENSBTAG00000061800	134.300590113348	-0.0019579765887531	0.0258429429803204	0.0832015228537709	0.962828365065767
ENSBTAG00000060794	112.529032550977	0.00201869573275528	0.0266130048704452	0.0832289439130955	0.962828365065767
ENSBTAG00000014574	26.0867119178337	-0.00431242772134634	0.0532536498439482	0.0830279220830951	0.962828365065767
ENSBTAG00000047317	7018.17598676348	-0.00252793757082935	0.0327297665731167	0.0827707186556714	0.962828365065767
ENSBTAG00000020001	34.436065986183	-0.00387140858380899	0.048141433388847	0.0831390553828884	0.962828365065767
ENSBTAG00000015482	150.002047879774	0.0018982680921982	0.0251071193798507	0.0834703379648096	0.963052894893838
ENSBTAG00000002605	18.1600428381896	0.00526897807224738	0.0683294325565417	0.0833669256250547	0.963052894893838
ENSBTAG00000026286	225.210003115293	0.00165772882421272	0.0219180138840823	0.0834514399071617	0.963052894893838
ENSBTAG00000008956	20.5111853037449	-0.0044462289608906	0.055075837307447	0.0839041972566474	0.963312057529687
ENSBTAG00000009359	30.4354032481183	-0.00315986962704443	0.040128274231254	0.0836265555146564	0.963312057529687
ENSBTAG00000065930	36.6000685117688	-0.0043683481581461	0.0540692954042049	0.0836606208991836	0.963312057529687
ENSBTAG00000001856	375.237191841033	0.00181108779273133	0.0240053046694268	0.0837785873204326	0.963312057529687
ENSBTAG00000011616	6.70259979364363	-0.0049947488445877	0.0704175351502463	0.0837515102639698	0.963312057529687
ENSBTAG00000054881	112.211141636914	-0.00154281796010575	0.0203584354380767	0.0839244469528808	0.963312057529687
ENSBTAG00000016424	15.0164711212603	0.00498894994673922	0.0623533721603885	0.0838943429113954	0.963312057529687
ENSBTAG00000009916	407.180451924908	-0.00125437484477302	0.015917176773534	0.0840399744240998	0.96392986817422
ENSBTAG00000047169	132.15128878708	-0.00161016854306744	0.0213373435475042	0.0842283048302856	0.965381201803905
ENSBTAG00000002995	206.419551413104	0.00257127026676285	0.0334272480807912	0.0843390368377976	0.965584655601218
ENSBTAG00000016908	56.9347144486981	0.00342026439612796	0.043213887693864	0.0844314837761659	0.965584655601218
ENSBTAG00000004953	279.33249052316	0.00189518729283347	0.0251624456229299	0.0844061382536564	0.965584655601218
ENSBTAG00000005657	13.8419220884687	0.0042106501007375	0.0533791821818684	0.0891498816620039	0.968614126795949
ENSBTAG00000005313	9.711402187104	0.00495514849542731	0.0642711805271968	0.0889203138215125	0.968614126795949
ENSBTAG00000046476	23.1220872081133	-0.00485828426276685	0.0612851446718419	0.0862725752913696	0.968614126795949
ENSBTAG00000008673	6.49779464735811	0.00504369694063942	0.0665878583073638	0.088431795854687	0.968614126795949
ENSBTAG00000009631	21.4763584914468	-0.00382259578806748	0.0481771958988601	0.0864179839493704	0.968614126795949
ENSBTAG00000012561	212.875816018261	0.00145540911800413	0.0192859164696562	0.0859896891071404	0.968614126795949
ENSBTAG00000006342	304.254524581014	-0.00187349392150379	0.0251837872020693	0.0874536287634331	0.968614126795949
ENSBTAG00000057614	33.5719454698448	0.0036506780679119	0.0464187101206422	0.0878334349580164	0.968614126795949
ENSBTAG00000021897	110.614968425388	0.00169996360428515	0.0230422561449121	0.0891846617965938	0.968614126795949
ENSBTAG00000005809	924.836876578813	-0.00120048664488342	0.0153003308799205	0.0871673957777568	0.968614126795949
ENSBTAG00000015392	83.2857933799932	-0.0035328846110674	0.0446136022245828	0.0851420101322641	0.968614126795949
ENSBTAG00000010456	113.628411260024	-0.00151478670659059	0.0204825309479951	0.0895168805125357	0.968614126795949
ENSBTAG00000067690	24.196322016068	-0.00439444584254761	0.0550108712093512	0.0862764811130656	0.968614126795949
ENSBTAG00000031358	2969.21917218335	0.00160280762302613	0.0216245839657917	0.0883350528917593	0.968614126795949
ENSBTAG00000000147	141.646789944933	0.00177118946454807	0.0239558567958909	0.0887007753095155	0.968614126795949
ENSBTAG00000011070	313.593112496049	0.00166598270133292	0.0225296710052873	0.0886612296165707	0.968614126795949
ENSBTAG00000020294	558.129154548032	-0.00166588120079655	0.0225577618964298	0.0889789519490172	0.968614126795949
ENSBTAG00000067096	14.8736989361433	-0.00489196797892805	0.0614513820456945	0.0853640585990555	0.968614126795949
ENSBTAG00000037510	84.0518661756196	-0.00282094433245782	0.0367240528637414	0.0873632182325869	0.968614126795949
ENSBTAG00000017860	398.88619549056	0.00147148953072499	0.0198664003923825	0.0896791818080338	0.968614126795949
ENSBTAG00000009218	31.7672010424072	-0.00314197317636552	0.040820779631153	0.0900064573510143	0.968614126795949
ENSBTAG00000015337	254.568316158859	-0.00165046743738418	0.022300569574393	0.0884911056977603	0.968614126795949
ENSBTAG00000000473	179.104770037157	-0.00274852764302723	0.0358689408480991	0.0873045697735055	0.968614126795949
ENSBTAG00000003652	307.331455151018	0.00112988305888836	0.0138316197665778	0.0859138170521234	0.968614126795949
ENSBTAG00000021127	166.397631331032	-0.0029134970157094	0.0378909655745921	0.0880384742985938	0.968614126795949
ENSBTAG00000008539	7.09828222987525	-0.00500681821355971	0.0642714680814541	0.0871755883609875	0.968614126795949
ENSBTAG00000007494	1302.74270210021	-0.00217541609878349	0.0293020662044063	0.0903033414577178	0.968614126795949
ENSBTAG00000009037	147.543862400497	-0.00189105388496296	0.0256360288517042	0.089771069786201	0.968614126795949
ENSBTAG00000063677	17.5474404663347	-0.00466127292682058	0.0589635935073356	0.0878965021878269	0.968614126795949
ENSBTAG00000017079	258.59459521138	0.00119085847062298	0.0152561082316167	0.0884202152574803	0.968614126795949
ENSBTAG00000020229	3319.7502059664	-0.00404222299279685	0.051378563980386	0.0895035193900549	0.968614126795949
ENSBTAG00000019646	444.398050973322	-0.00136710127917965	0.018065358755824	0.0872431708340271	0.968614126795949
ENSBTAG00000025748	5.4200341552791	0.00395109096476855	0.0666768805674599	0.089233781456469	0.968614126795949
ENSBTAG00000002224	20.5268485868047	-0.00483085432237294	0.0615764603473205	0.0881223369581787	0.968614126795949
ENSBTAG00000063567	8.32903691431623	-0.00500590351918103	0.0644410834743509	0.0874745821147472	0.968614126795949
ENSBTAG00000000545	719.457779558675	0.00171177107528682	0.0232293561824296	0.0894738893537611	0.968614126795949
ENSBTAG00000020262	478.108020382173	0.00111060772143388	0.0136740616025596	0.0879378064678605	0.968614126795949
ENSBTAG00000058667	47.5160319296325	-0.00442253603605657	0.0553039203135132	0.0860347302923599	0.968614126795949
ENSBTAG00000018289	41.8381358590624	0.0036998256665584	0.0472370045877512	0.0892594469738086	0.968614126795949
ENSBTAG00000016562	1064.523625106	0.00213104524265893	0.0285308984809775	0.0881695516191091	0.968614126795949
ENSBTAG00000035370	110.066327720043	0.00160359151241779	0.0217989277358945	0.0901155980604682	0.968614126795949
ENSBTAG00000001271	49015.740990008	0.00108793736662267	0.0134247079186892	0.089872452475933	0.968614126795949
ENSBTAG00000014699	10.6792806897398	0.00509930114780859	0.0656666832997722	0.086150644392397	0.968614126795949
ENSBTAG00000010472	20.4703866998387	0.00423102278010944	0.053361053180326	0.0879240422081647	0.968614126795949
ENSBTAG00000007840	948.425609438948	-0.00397189932279393	0.0505669871882863	0.0897189091882359	0.968614126795949
ENSBTAG00000059878	14.9896513063265	-0.00498389557045069	0.0681290250576602	0.0891578423459602	0.968614126795949
ENSBTAG00000004732	70.9772413646638	0.00457789482933892	0.0577445145215198	0.0876534040087538	0.968614126795949
ENSBTAG00000010641	8.34234180870733	0.00505669404786876	0.0683338325640634	0.0876748993523022	0.968614126795949
ENSBTAG00000001405	942.797935706975	0.00462398481270526	0.058175395639265	0.0869866466019846	0.968614126795949
ENSBTAG00000063023	47.2428455574677	-0.00505082988997254	0.0667320071621187	0.0882930146934098	0.968614126795949
ENSBTAG00000068463	174.915603055103	0.00135875519644396	0.0181452428932795	0.0894857806168447	0.968614126795949
ENSBTAG00000034495	29.2026415461548	0.00268551521437608	0.0354798284197464	0.0902355066367954	0.968614126795949
ENSBTAG00000008173	235.792986311685	-0.00143191118992436	0.0188992113544707	0.0856120046179528	0.968614126795949
ENSBTAG00000012941	175.748190751037	0.00152617072735043	0.020401403533466	0.0868651882703787	0.968614126795949
ENSBTAG00000017325	627.746194486326	0.00178333591171553	0.02406929727751	0.0881911540070574	0.968614126795949
ENSBTAG00000052095	492.770145152426	0.00244470844522353	0.0324284724265287	0.088730882435236	0.968614126795949
ENSBTAG00000016142	71.7738281686697	-0.00264329698329082	0.0350114136716879	0.0905246847472849	0.968614126795949
ENSBTAG00000000241	1291.42810180974	-0.000966598184926159	0.0101260935737755	0.0903151112018906	0.968614126795949
ENSBTAG00000061598	42.4095606056376	0.00496084503938094	0.0646303924910212	0.0892324587818342	0.968614126795949
ENSBTAG00000007386	169.814428400255	0.00182660441919278	0.0244259362411907	0.085967986063391	0.968614126795949
ENSBTAG00000062943	7.62597080405324	-0.00506149112059502	0.0671229261175149	0.0880941586273361	0.968614126795949
ENSBTAG00000002266	76.656794348061	0.00343459197213358	0.043699984503168	0.0864965272581021	0.968614126795949
ENSBTAG00000007851	46.894968719858	-0.00505486419279545	0.0665099560120278	0.0881037271578987	0.968614126795949
ENSBTAG00000016739	15.7652317882273	0.00501528896907056	0.0643694531138157	0.0870483658072789	0.968614126795949
ENSBTAG00000068118	61.3955737806682	0.0031717871415732	0.041239182149214	0.0905074741290782	0.968614126795949
ENSBTAG00000018116	76.8460740319342	-0.00304452361484154	0.0390708126798324	0.0854985967988087	0.968614126795949
ENSBTAG00000017222	6.69392244241264	-0.00505669284292097	0.066025560414382	0.0877506833313496	0.968614126795949
ENSBTAG00000001013	361.7325507889	0.0020401947326535	0.027109832833767	0.0854083255269041	0.968614126795949
ENSBTAG00000051673	572.490301903865	-0.00169758544915236	0.0231227576749904	0.0904079746199812	0.968614126795949
ENSBTAG00000007172	3158.94684610213	-0.00156102677835907	0.0211497695584566	0.0895742678488649	0.968614126795949
ENSBTAG00000005052	117.99777874714	0.00410581587800896	0.0512960314641609	0.0853322673610819	0.968614126795949
ENSBTAG00000030162	140.279165342484	0.0036730349129732	0.0470501536343887	0.090020939129651	0.968614126795949
ENSBTAG00000009126	7.50047359017234	-0.00490848824013215	0.0694216823799691	0.0872456560343218	0.968614126795949
ENSBTAG00000018823	4825.89764116256	-0.00179555251705983	0.0242481596533656	0.0883667524930838	0.968614126795949
ENSBTAG00000021723	193.077421567195	0.00170667347000006	0.0232319641473036	0.0902511766363236	0.968614126795949
ENSBTAG00000002423	433.12150737613	0.00156822186025398	0.0209175762444508	0.0859833194421426	0.968614126795949
ENSBTAG00000021060	211.72352900884	0.00307010396229999	0.0395152817199198	0.0865889605296155	0.968614126795949
ENSBTAG00000066861	225.621725352304	-0.00474110596590424	0.0608901597537205	0.0900548172217109	0.968614126795949
ENSBTAG00000043951	446.345469280184	-0.00285872616674189	0.0371366819970824	0.0871400880389016	0.968614126795949
ENSBTAG00000045547	322.759616901143	0.00315852344759783	0.0409871529712821	0.0898114160095547	0.968614126795949
ENSBTAG00000008778	410.476200119383	-0.00238348883786011	0.0313531563587783	0.0857015276421653	0.968614126795949
ENSBTAG00000067315	36.7771550165029	0.00502295296077657	0.0683165969665849	0.0882790251834218	0.968614126795949
ENSBTAG00000062756	103.061659909506	-0.0040927644509742	0.0516219237617901	0.0876823824480768	0.968614126795949
ENSBTAG00000001631	25.559152162748	-0.00490132540065887	0.0623820244112298	0.0872813814508257	0.968614126795949
ENSBTAG00000047039	9.1692697814009	0.00294463939246118	0.0620201474450101	0.0850753650368721	0.968614126795949
ENSBTAG00000006014	1068.71410803061	0.00123814676041905	0.0162856572031292	0.0905126098802075	0.968614126795949
ENSBTAG00000012072	514.687824579236	-0.00141504440038751	0.0190290309619059	0.0897161746635002	0.968614126795949
ENSBTAG00000000292	433.091178716405	-0.0031043420358208	0.0397581469613491	0.0854954375113521	0.968614126795949
ENSBTAG00000019208	20.9488016307875	-0.00378105275080185	0.0482192266431116	0.0893829916642364	0.968614126795949
ENSBTAG00000047434	247.810676249693	0.00194687502036466	0.0259852538580984	0.0859849216602107	0.968614126795949
ENSBTAG00000008886	12.3605743075046	0.00468150344604896	0.0587005665857186	0.0861237809647913	0.968614126795949
ENSBTAG00000014823	863.371745076186	0.00189435384059135	0.0253966666024196	0.086862953211758	0.968614126795949
ENSBTAG00000026275	43.9160113586199	0.00508922851910545	0.0676415861238757	0.0874111465863211	0.968614126795949
ENSBTAG00000059879	6.56327442349445	-0.00490075724879088	0.0698638326532807	0.085752634225108	0.968614126795949
ENSBTAG00000019633	99.7552325456856	0.00398937110836282	0.0509557378375942	0.0906224801806172	0.968996841465846
ENSBTAG00000069927	51.1607130346573	-0.00356396654107121	0.0458715975073355	0.0906892610894651	0.969047631148854
ENSBTAG00000070043	334.719318815745	-0.00142105454321616	0.019220542045873	0.0908325617905311	0.969915434239014
ENSBTAG00000054678	36.4903818637305	-0.00337012565344771	0.0436232221885693	0.0909096287149907	0.970075286738787
ENSBTAG00000016580	214.993603373444	-0.00316828568672395	0.0413240349284027	0.0914141071099734	0.970532579503875
ENSBTAG00000009543	313.571349937571	-0.00112060429880022	0.014260855207734	0.0915031722254018	0.970532579503875
ENSBTAG00000017362	337.925576131472	0.00210389230143643	0.0285169624786639	0.0914003828518974	0.970532579503875
ENSBTAG00000017557	180.782905703838	0.00153134197181051	0.0209003695743265	0.0915116175655619	0.970532579503875
ENSBTAG00000006671	272.9841669864	0.00158296078915708	0.02163124975459	0.0914716718842875	0.970532579503875
ENSBTAG00000010981	11.2572729110411	-0.00438071339890295	0.0560407230972667	0.0911560911783902	0.970532579503875
ENSBTAG00000010991	56361.0970571278	-0.00202795338677631	0.0275414232561462	0.0912605387861658	0.970532579503875
ENSBTAG00000000106	70.9732934861868	-0.00490637103709204	0.0648850180933338	0.0912714908698592	0.970532579503875
ENSBTAG00000007384	70.6868928335613	0.0023777883178284	0.0318702177173844	0.0910371986269634	0.970532579503875
ENSBTAG00000021377	302.546750631795	-0.00243025980935309	0.0325813493994592	0.0917082121661896	0.970931542496171
ENSBTAG00000052979	221.552456196863	-0.00137904152947994	0.0187289510865738	0.0924815091047434	0.970931542496171
ENSBTAG00000019099	692.757976651108	-0.00132097525803993	0.0178130780852335	0.0923713474014721	0.970931542496171
ENSBTAG00000006107	67.5038730020596	0.00178084111822138	0.0243982103695665	0.0920750127345909	0.970931542496171
ENSBTAG00000018673	24.2304006013895	-0.00391841123908517	0.0504142451700339	0.0923209321542301	0.970931542496171
ENSBTAG00000018576	15.8916673008101	-0.00480283988874709	0.0630129634165693	0.092282811759531	0.970931542496171
ENSBTAG00000061465	70.7908477304388	0.00454294082046781	0.058494891656263	0.0918806935660134	0.970931542496171
ENSBTAG00000039968	52.5495945177864	0.00386308264235192	0.0497134808097981	0.0921941473112245	0.970931542496171
ENSBTAG00000021333	32.234142596588	-0.00420052360736483	0.053912912613291	0.0921261334586164	0.970931542496171
ENSBTAG00000014972	102.29160705793	-0.00288982834020347	0.0380895367392999	0.0917780616226893	0.970931542496171
ENSBTAG00000010508	768.680277419238	-0.00225294745808602	0.0304848875381406	0.0924548720609698	0.970931542496171
ENSBTAG00000013105	27.603301100308	-0.004833561815895	0.0637486687770471	0.0923392784365402	0.970931542496171
ENSBTAG00000002816	54.8081087178727	0.00281419895940215	0.0372515991153286	0.0922538780857538	0.970931542496171
ENSBTAG00000051089	8.92252130209676	-0.00484793680875705	0.0642005636333185	0.092435580181476	0.970931542496171
ENSBTAG00000007397	56.27838907463	0.00272607772416838	0.0362226441349963	0.0924256071617898	0.970931542496171
ENSBTAG00000063663	104.910352833069	-0.00365467056228282	0.0472747165741055	0.092656751891189	0.971852224387137
ENSBTAG00000020454	313.595309824914	-0.00102250029528888	0.0122893569002096	0.0927303727581026	0.971852224387137
ENSBTAG00000020895	167.508967411362	-0.00306068299515609	0.0402366927542831	0.092755835780388	0.971852224387137
ENSBTAG00000063118	25.2327504090005	-0.00329738298923258	0.0430543589405156	0.0928782508334817	0.972482596863707
ENSBTAG00000009632	296.309985353721	0.00215385138894587	0.0293117740946837	0.0930785080036465	0.973926625608148
ENSBTAG00000013531	52.6303587059409	-0.00209774316590998	0.0286121968785914	0.0931563749827146	0.974088949116444
ENSBTAG00000001143	140.689260554785	0.00321209173777745	0.0421384106209546	0.093549502944159	0.975587673560516
ENSBTAG00000008962	98.5017461571387	-0.00192444525371537	0.0264253135798184	0.0935314507874302	0.975587673560516
ENSBTAG00000004565	9.99560939512996	0.00467086837719307	0.0678377040373879	0.0934923209956267	0.975587673560516
ENSBTAG00000061277	29.0464890563617	-0.00370799841039382	0.0480640684200386	0.093518468049318	0.975587673560516
ENSBTAG00000019020	1181.32601167128	0.00182736365334455	0.0251637564358949	0.0936783711578631	0.975720293158137
ENSBTAG00000013339	62.9112761448096	-0.00416242087354176	0.0537823970625572	0.0937495941640228	0.975720293158137
ENSBTAG00000017380	2003.30827931182	-0.00125603290767398	0.0168824609918179	0.0937384696036463	0.975720293158137
ENSBTAG00000026909	127.186774298743	0.00329619335259001	0.0431872375377002	0.0938975386720407	0.9760847348628
ENSBTAG00000004509	291.074400982267	-0.00117555736444778	0.015517295154472	0.0939095734540256	0.9760847348628
ENSBTAG00000014204	532.784769492489	-0.00184324249095142	0.0254239192183782	0.0942267259403863	0.976907117475025
ENSBTAG00000056913	44.9476118351294	-0.00259851618620819	0.034884001659736	0.0940999864893212	0.976907117475025
ENSBTAG00000009023	139.667142748034	0.00260477627430652	0.0350176031365869	0.0946146044234313	0.976907117475025
ENSBTAG00000057387	678.475630211368	0.00324710151871687	0.0426664953838339	0.0943459194499412	0.976907117475025
ENSBTAG00000019478	185.348492117556	0.00223353769584159	0.030449011376827	0.0944802024826639	0.976907117475025
ENSBTAG00000019470	1668.10632110863	-0.00131863216640252	0.0179788485360394	0.0946765699562916	0.976907117475025
ENSBTAG00000000835	187.996070378042	-0.00351514995069175	0.0458955137480392	0.0944928526414079	0.976907117475025
ENSBTAG00000002280	544.364963210191	0.002224475108638	0.0303209760426973	0.0943315245342542	0.976907117475025
ENSBTAG00000003794	31.3936036552538	-0.00453155843983084	0.0590513471274735	0.0941913788368519	0.976907117475025
ENSBTAG00000066238	24.1648294720706	-0.00329222189448301	0.0432498278538615	0.0946627564629479	0.976907117475025
ENSBTAG00000056991	8.15653530868476	-0.00464728235375084	0.0610530101501354	0.0944406613269961	0.976907117475025
ENSBTAG00000009152	51.6993588891184	-0.00379408122193532	0.0493354353991246	0.0947682240895256	0.977207390578594
ENSBTAG00000046389	15.6846864585149	-0.00427279855378508	0.0555095365752263	0.0948586630082826	0.977494745062923
ENSBTAG00000012881	3258.69902469101	0.0017914184483694	0.0248044849412801	0.0950073413481768	0.978381467726578
ENSBTAG00000019967	371.173773591178	-0.00162597341351638	0.0225572801908678	0.0951460085530375	0.979163995794171
ENSBTAG00000053583	560.809088945546	-0.00100932635101098	0.0123020642026023	0.0954289268596899	0.980783352238208
ENSBTAG00000003422	797.94318027713	-0.000957502975124101	0.0108331295290371	0.0953790594875361	0.980783352238208
ENSBTAG00000049802	18.362165140212	-0.00332602042697844	0.0439875301134709	0.0969668645960502	0.981265352893322
ENSBTAG00000068001	8.21890024296929	-0.00465360930054331	0.0618876804379003	0.0959908781702474	0.981265352893322
ENSBTAG00000002646	580.104550900598	-0.00115372293085393	0.0154597544899931	0.0975548361599381	0.981265352893322
ENSBTAG00000006625	110.921834391947	0.00175655942311077	0.0245478434330845	0.0974267373029636	0.981265352893322
ENSBTAG00000009982	177.589390481334	-0.00197692505717669	0.0274272055816301	0.0969953738381265	0.981265352893322
ENSBTAG00000069718	10.5067226300804	0.00416800835239689	0.0546404447116123	0.0972040342636014	0.981265352893322
ENSBTAG00000016650	19.3003345603515	0.00428393109229373	0.0559714307804242	0.0960925017702751	0.981265352893322
ENSBTAG00000015595	102.107575354359	-0.00216342231376029	0.029727502057813	0.0960849145836624	0.981265352893322
ENSBTAG00000016296	2963.2833116421	-0.00257620118768396	0.0348377833831078	0.0961134719795642	0.981265352893322
ENSBTAG00000068560	13.1664120464098	-0.00409355907949811	0.053447055730323	0.0963322410449709	0.981265352893322
ENSBTAG00000014112	285.634047277388	-0.00108161246197523	0.0141075904905701	0.0976235853867793	0.981265352893322
ENSBTAG00000015126	57.8116651836828	-0.0022961717267708	0.0315292221966207	0.0974581381756267	0.981265352893322
ENSBTAG00000046549	386.099413717349	0.00119633449543831	0.0161167747318674	0.096490817499861	0.981265352893322
ENSBTAG00000043961	1592.96060917721	-0.00213303507516195	0.0294286265736413	0.0969752422687406	0.981265352893322
ENSBTAG00000021830	1887.26130875687	0.00116155258851995	0.0156091712034447	0.0976568795653338	0.981265352893322
ENSBTAG00000013480	94.0768415554312	-0.00208070240961103	0.0286583692845567	0.0958820979449045	0.981265352893322
ENSBTAG00000062705	31.4738817689473	0.00458374920436841	0.0671839559593259	0.0962035889377213	0.981265352893322
ENSBTAG00000018213	495.487235129835	-0.0030658955908585	0.0407311966996841	0.0960393995393563	0.981265352893322
ENSBTAG00000020308	5158.85576930377	0.00134387110167738	0.0185823579099088	0.0971028311875417	0.981265352893322
ENSBTAG00000012778	1146.59417044686	-0.00161084703678923	0.0223908886076872	0.0956709385737363	0.981265352893322
ENSBTAG00000050214	8.89789237845057	0.00467097586945097	0.0632252911084027	0.0974311522479641	0.981265352893322
ENSBTAG00000015325	605.005103320721	0.00117830397743984	0.0157975589342049	0.0964407201385854	0.981265352893322
ENSBTAG00000066691	22.1260522802781	-0.00337043053972768	0.0444064193779209	0.0961627947252389	0.981265352893322
ENSBTAG00000069252	18.9530121292674	-0.00468076311882477	0.0663354440333909	0.0969450519650944	0.981265352893322
ENSBTAG00000007184	181.434765129837	-0.00193554372855732	0.0269195714655712	0.0973407054674705	0.981265352893322
ENSBTAG00000047815	42607.2804801008	0.00187721125366483	0.0261827017604097	0.0976742813819688	0.981265352893322
ENSBTAG00000033298	105.497133094038	-0.00171079213208088	0.0239292505392784	0.0974752645576538	0.981265352893322
ENSBTAG00000052072	7.44199464561706	-0.00447261815724168	0.0592698051810663	0.0976521368569514	0.981265352893322
ENSBTAG00000019302	26.6474849344727	0.00411665087580522	0.0540104864973155	0.0974941989569759	0.981265352893322
ENSBTAG00000019215	420.938311621784	0.00111935009176735	0.0148321922075612	0.0975950960417355	0.981265352893322
ENSBTAG00000003332	41.3217931238815	0.00318557643177647	0.042354128659236	0.0974140606141997	0.981265352893322
ENSBTAG00000009302	20.0411911057866	0.00426330700814527	0.0557210973770448	0.0962413729606017	0.981265352893322
ENSBTAG00000067192	10.6774153897182	0.00436015844851784	0.0571729752500842	0.0965100728944375	0.981265352893322
ENSBTAG00000005792	232.267201060971	0.00131150442137875	0.0180809053222324	0.0971949865761233	0.981265352893322
ENSBTAG00000016298	1480.79794714319	0.00120996194246946	0.0164005156582849	0.0970547236529069	0.981265352893322
ENSBTAG00000014560	87.0091327894595	-0.00223662415903451	0.0308269974921301	0.097901119305042	0.982912137392909
ENSBTAG00000057495	129.465487284905	0.00137623476927274	0.0191583728154875	0.0980132806655684	0.982994670337385
ENSBTAG00000063554	334.449407317923	0.00468157964652402	0.0647580247382561	0.0980351873246477	0.982994670337385
ENSBTAG00000011317	648.430242257458	0.00130246198487909	0.0180178308306652	0.0981603349614599	0.983618186509254
ENSBTAG00000045633	1100.54878970324	0.00262324988462799	0.0363175583816861	0.104397250108524	0.983696502088748
ENSBTAG00000015728	217.286070241828	0.00328132523153899	0.0437539704301369	0.0991319267008803	0.983696502088748
ENSBTAG00000051936	30.1616474662451	0.00286660214542016	0.0396556437926817	0.107104807381996	0.983696502088748
ENSBTAG00000018854	5897.73463049798	-0.000975270772140809	0.0126602462524119	0.106038503995571	0.983696502088748
ENSBTAG00000006920	332.304866959196	0.00143619149827279	0.020337743234168	0.101377255248897	0.983696502088748
ENSBTAG00000005430	62.7836206576977	-0.00292553251906323	0.0402936148888881	0.106269574248715	0.983696502088748
ENSBTAG00000000746	1138.21408017745	0.00105557416850177	0.0143651289270529	0.106093418739438	0.983696502088748
ENSBTAG00000021771	1644.4319732586	-0.000944618824997854	0.0114516280211876	0.102233223433086	0.983696502088748
ENSBTAG00000002029	478.139000019465	0.00108656859406711	0.0145257686037336	0.10106694755272	0.983696502088748
ENSBTAG00000001890	101.373029158053	0.00155525666608953	0.022144631296761	0.102212504621021	0.983696502088748
ENSBTAG00000002640	9.87385932377265	0.00429738608748724	0.0595980978674736	0.106976094952648	0.983696502088748
ENSBTAG00000060895	13.3793275512256	0.00423114561777244	0.0659096450806661	0.102408388273016	0.983696502088748
ENSBTAG00000046155	12360.3532592644	-0.00223550380342299	0.0312844758566736	0.102793539547085	0.983696502088748
ENSBTAG00000047036	20.9215259904728	-0.00385696259093748	0.0518763574304206	0.104072299869821	0.983696502088748
ENSBTAG00000013619	34.0649569361399	0.00410724450811683	0.054563716084666	0.10049751990991	0.983696502088748
ENSBTAG00000037456	287.75204211876	-0.00202087812064818	0.028733248277364	0.105193395434196	0.983696502088748
ENSBTAG00000002363	75.4819193486646	-0.00265871548358072	0.0368981630918572	0.105681197372079	0.983696502088748
ENSBTAG00000020607	197.933872157692	-0.00152664750388466	0.0216999194807307	0.101801662331934	0.983696502088748
ENSBTAG00000058202	27.9557674993918	-0.00369068317316272	0.0496796040046481	0.104159051318673	0.983696502088748
ENSBTAG00000020037	92.9945571757542	0.00206364092181156	0.028705485577852	0.0987123663823568	0.983696502088748
ENSBTAG00000017161	140.680162137365	0.00129581047635005	0.018176315049226	0.101397411394279	0.983696502088748
ENSBTAG00000000634	11.0199667352954	0.00453351438577434	0.0613995837769349	0.10001260102089	0.983696502088748
ENSBTAG00000040512	77.1358705185595	-0.0032049073315653	0.0436271733952124	0.105049860569348	0.983696502088748
ENSBTAG00000017846	1196.48722277899	-0.00110743924148309	0.0153983848787841	0.106711645901487	0.983696502088748
ENSBTAG00000010551	8.3838955387916	0.00456155497664707	0.0616227388016015	0.0992563461059657	0.983696502088748
ENSBTAG00000010841	3472.01951924968	-0.0015588993620558	0.0224567739012137	0.105508525403616	0.983696502088748
ENSBTAG00000014079	686.463498512642	0.00114940226485196	0.0157033860411692	0.101235434535745	0.983696502088748
ENSBTAG00000053587	73.1673945852164	-0.00386455730451752	0.0516173921213982	0.102216357543438	0.983696502088748
ENSBTAG00000005990	258.88808559183	-0.0019780880493862	0.0276650687992696	0.0994486142360875	0.983696502088748
ENSBTAG00000004422	107.801038946521	-0.00183692596771222	0.025822945213442	0.0996757639559802	0.983696502088748
ENSBTAG00000059713	9.26014014225743	-0.00439074950953607	0.0614814335271868	0.106097419192211	0.983696502088748
ENSBTAG00000037539	36.4215964048334	-0.00323710300892019	0.043838105357309	0.103649187607301	0.983696502088748
ENSBTAG00000018893	1387.88581930022	0.00143484131724337	0.020324658139339	0.101466096609558	0.983696502088748
ENSBTAG00000015878	92.7950296035834	-0.00250141101008547	0.0346639680786975	0.1031163389019	0.983696502088748
ENSBTAG00000053346	54.9978632553512	-0.00182494685808096	0.0260744424749859	0.104539736999968	0.983696502088748
ENSBTAG00000014731	8663.5523157835	-0.00140907106679949	0.020379075663932	0.107172669732112	0.983696502088748
ENSBTAG00000011591	157.636906131581	0.00184081907442021	0.026480372149988	0.106862579141732	0.983696502088748
ENSBTAG00000017164	365.087017538964	0.00200710918962091	0.0282012648899002	0.101210267678914	0.983696502088748
ENSBTAG00000006904	1590.64267599328	-0.00184483475614721	0.0259545176613733	0.0999759270286075	0.983696502088748
ENSBTAG00000010980	424.888791862383	0.00237689805984222	0.0331071147032305	0.103146590273806	0.983696502088748
ENSBTAG00000020175	207.76000105969	0.0013899209654035	0.0200752909063628	0.106996314752548	0.983696502088748
ENSBTAG00000016007	1488.97609357941	-0.00156373374203815	0.0224317742717547	0.104301786365912	0.983696502088748
ENSBTAG00000007190	109.554055043701	0.00146861025973418	0.0211403510583112	0.105484542827414	0.983696502088748
ENSBTAG00000005394	75.4474067401945	0.00139681464573792	0.0199334134886043	0.103770977944656	0.983696502088748
ENSBTAG00000007173	219.254738012107	0.00199059955058783	0.028409684869199	0.106050619898359	0.983696502088748
ENSBTAG00000004094	1512.82154672721	0.00184388935874856	0.0262207103277521	0.103241628530333	0.983696502088748
ENSBTAG00000033076	92.8628151712326	0.00288737358629521	0.0395470205607245	0.103982429122507	0.983696502088748
ENSBTAG00000000078	49.9192312232097	-0.00338205020992918	0.0451511391160532	0.100256959704041	0.983696502088748
ENSBTAG00000024081	239.583218213743	0.00173706636742579	0.0250852666159266	0.10710762626868	0.983696502088748
ENSBTAG00000014936	391.562292905368	0.00166827869915089	0.023727703212638	0.102071074484691	0.983696502088748
ENSBTAG00000000917	498.403769532926	-0.00212938721417812	0.0302508160218647	0.106363012777303	0.983696502088748
ENSBTAG00000003124	233.195325918704	0.00117748012186965	0.0166594910040712	0.106977171727026	0.983696502088748
ENSBTAG00000030960	382.784457703133	0.00216263384466419	0.030012533987831	0.0991548337276249	0.983696502088748
ENSBTAG00000003836	30.3999247486807	-0.00323073288920605	0.0436599873109501	0.10292836580628	0.983696502088748
ENSBTAG00000017151	15.6580456114475	-0.00383780601179445	0.0511469422851113	0.101608258375792	0.983696502088748
ENSBTAG00000067061	88.2639025680381	0.00180174130617028	0.0256911285190081	0.103700197673118	0.983696502088748
ENSBTAG00000020017	21.6546139067889	0.00283594779976333	0.0392622965368654	0.107020933916217	0.983696502088748
ENSBTAG00000016429	1251.52908941598	-0.00173282656771502	0.02459882160676	0.101839096603699	0.983696502088748
ENSBTAG00000008654	100.58659190119	-0.00184781583696509	0.0261873788317847	0.10222638102341	0.983696502088748
ENSBTAG00000062540	30.1979489618937	0.00381360457700393	0.0515591719659742	0.105476844141267	0.983696502088748
ENSBTAG00000044173	543.79504769936	0.00222311486041668	0.0310225177188624	0.101694015025143	0.983696502088748
ENSBTAG00000051104	137.658546221106	0.00359931640096246	0.047833430765483	0.100145361231568	0.983696502088748
ENSBTAG00000019072	115.418887318272	-0.00247294740773513	0.0338019595857094	0.0982388360451944	0.983696502088748
ENSBTAG00000000157	45.3902617795542	0.00250236845383359	0.0349528805356054	0.105812341355529	0.983696502088748
ENSBTAG00000008600	181.908108248459	0.00366359449344658	0.048605686900552	0.0999274709505242	0.983696502088748
ENSBTAG00000017527	532.986922949766	-0.00132844898259477	0.0189604604271576	0.104813198639492	0.983696502088748
ENSBTAG00000010885	308.092080352415	0.00149837863523497	0.0213681476364807	0.102795226726112	0.983696502088748
ENSBTAG00000048464	4.94603447555768	-0.0013875768607006	0.054461027873021	0.0985818869683212	0.983696502088748
ENSBTAG00000038920	459.187265735026	-0.00133236031912515	0.0190278420872368	0.104893774412069	0.983696502088748
ENSBTAG00000011998	107.34141430903	-0.00197945487802446	0.0277615660194034	0.100326000625875	0.983696502088748
ENSBTAG00000059573	21.6283749207168	-0.00422491616923323	0.056173019516935	0.10017325682018	0.983696502088748
ENSBTAG00000015155	1421.58303067571	-0.00123462497174731	0.0171925195801663	0.101540332063809	0.983696502088748
ENSBTAG00000061431	13.1253105843159	0.00377000557645205	0.0505103817116849	0.102982554678171	0.983696502088748
ENSBTAG00000014189	7.36751096473496	0.00440372473898241	0.0624133966339091	0.106434258648994	0.983696502088748
ENSBTAG00000012004	41.920752383163	-0.00428176346475745	0.0584371370143879	0.104765432236533	0.983696502088748
ENSBTAG00000004165	516.312133653231	0.00121002323648148	0.0168027663407477	0.101812155539782	0.983696502088748
ENSBTAG00000005310	23.3864413214356	0.0030585643049381	0.0413004162705019	0.101120922453989	0.983696502088748
ENSBTAG00000058042	65.1093794968902	-0.00336674866317656	0.0458382329943781	0.106253513467606	0.983696502088748
ENSBTAG00000034885	12.0314102881246	-0.00428312500775531	0.0575590046245264	0.101947375191674	0.983696502088748
ENSBTAG00000014354	240.284318821002	-0.00130570919767559	0.0186621697340352	0.105592002968952	0.983696502088748
ENSBTAG00000003566	116.533820366198	0.0017768505168744	0.0253065527978732	0.10313348047401	0.983696502088748
ENSBTAG00000044158	80.3904856409883	0.00343856932320354	0.0468692060330978	0.106998275485551	0.983696502088748
ENSBTAG00000021611	81.93318341726	-0.00157326112963683	0.0225174673594907	0.103661101728285	0.983696502088748
ENSBTAG00000013109	990.918439772114	-0.000967533507372329	0.0122806082328275	0.104160147498463	0.983696502088748
ENSBTAG00000009830	51.0736632762713	0.00236485239166789	0.0328198882376569	0.101778556174089	0.983696502088748
ENSBTAG00000019508	228.404197980065	0.00212940887364575	0.0298788938989949	0.102266152859973	0.983696502088748
ENSBTAG00000020465	69.3175172319707	-0.00287470080606343	0.0396691625721349	0.106353954675617	0.983696502088748
ENSBTAG00000062734	192.384339242987	-0.00413232836692951	0.0563276229457437	0.106083492122703	0.983696502088748
ENSBTAG00000056293	9.17100890023574	-0.00427968123276622	0.057824056744567	0.103000038694554	0.983696502088748
ENSBTAG00000008285	525.774452619508	0.00179038146299014	0.0257117974830203	0.105824348951368	0.983696502088748
ENSBTAG00000009838	47.4254872609358	0.00202491786788705	0.0288398288610416	0.105808141713872	0.983696502088748
ENSBTAG00000001483	314.169082426205	-0.00144258419898889	0.0208822481332174	0.107171211303992	0.983696502088748
ENSBTAG00000068033	20.4587827011977	0.00418004826188282	0.0562532615106426	0.103037866692857	0.983696502088748
ENSBTAG00000015882	295.733473269978	0.00208284293325815	0.0295254505491992	0.105007476689546	0.983696502088748
ENSBTAG00000058678	196.268717541502	0.00291529385039543	0.0393589776889994	0.0995725179877734	0.983696502088748
ENSBTAG00000002531	177.840010758677	-0.00182952839862556	0.0262112904809862	0.10544541476218	0.983696502088748
ENSBTAG00000003068	4116.28244287833	-0.00340319417949036	0.0462595122148963	0.105959608186293	0.983696502088748
ENSBTAG00000007234	385.145619167313	0.00131976863507525	0.0184441512482534	0.100007376646373	0.983696502088748
ENSBTAG00000046677	18.9571517444084	-0.00443777382371519	0.0598574186602497	0.100892995908406	0.983696502088748
ENSBTAG00000033107	800.041582255136	0.00195452765724705	0.0280255309689619	0.107140154816032	0.983696502088748
ENSBTAG00000009845	105.00490709538	-0.00232177813181102	0.0320783241721623	0.0997522729697325	0.983696502088748
ENSBTAG00000012926	1197.83333762686	-0.00130792054538159	0.0182882776570201	0.100395739996904	0.983696502088748
ENSBTAG00000038702	101.416803735892	0.00172000601624462	0.0247871392067394	0.106319948686964	0.983696502088748
ENSBTAG00000000080	143.653756532065	0.00237217167630307	0.0332247299618156	0.10494527395151	0.983696502088748
ENSBTAG00000009172	159.618590255479	-0.00185979659553529	0.0263907213603536	0.102732969369889	0.983696502088748
ENSBTAG00000054808	3317.49216291956	0.00420251511965679	0.0660873950739915	0.101203535983044	0.983696502088748
ENSBTAG00000067147	166.42004336434	-0.00229618028015811	0.0320153902423824	0.102392349297222	0.983696502088748
ENSBTAG00000020859	14941.3427897057	0.00166960204492788	0.0235565698697935	0.0997746590843957	0.983696502088748
ENSBTAG00000009711	402.373047820027	-0.000969774111447269	0.0125332380991637	0.106055624960619	0.983696502088748
ENSBTAG00000003072	3640.94980835897	0.0012280815216175	0.0173186396049649	0.104479167652375	0.983696502088748
ENSBTAG00000008289	377.923097734358	-0.00115875181470548	0.0157619784056639	0.0999740157985852	0.983696502088748
ENSBTAG00000047756	296.917024903245	-0.00157779974487614	0.0226900548217853	0.105030113651436	0.983696502088748
ENSBTAG00000006801	213.489026956311	-0.00177572370097637	0.0249914920156274	0.0995710163034593	0.983696502088748
ENSBTAG00000011382	3993.7021946013	0.00124052198637279	0.0170915180142374	0.0991279759165204	0.983696502088748
ENSBTAG00000011729	335.637589598687	-0.0016343557202388	0.0229567539155121	0.0984644537803796	0.983696502088748
ENSBTAG00000022622	681.724695136694	-0.00414312596962736	0.0548646277186464	0.0996313966151271	0.983696502088748
ENSBTAG00000031454	11.6233739822865	-0.00436632686033633	0.0600630201184602	0.104723470697248	0.983696502088748
ENSBTAG00000020263	6.00676286575557	0.00446788314154352	0.0643442559044889	0.104078494600081	0.983696502088748
ENSBTAG00000006378	404.371239109878	0.0015669018998721	0.0226513552397148	0.106538341499792	0.983696502088748
ENSBTAG00000020215	401.28894069062	0.00113386486915024	0.0154897841311078	0.102007807738132	0.983696502088748
ENSBTAG00000014421	722.85506621643	-0.00096438461127315	0.0122421364293935	0.10451931708729	0.983696502088748
ENSBTAG00000034529	99.5228590089129	-0.00200831691876942	0.0285796310967883	0.105321179825783	0.983696502088748
ENSBTAG00000047591	7.49415586444514	0.00431146871981157	0.0589443384184506	0.104663734634201	0.983696502088748
ENSBTAG00000015083	1529.56430055527	-0.00117157518989714	0.0164686899324414	0.105836978262206	0.983696502088748
ENSBTAG00000013568	115.193034020083	0.00277976654170833	0.0377754122582323	0.100152028259632	0.983696502088748
ENSBTAG00000056463	69.2764384669497	0.00236326997400693	0.0328432427587314	0.102213522686425	0.983696502088748
ENSBTAG00000017582	188.61901021297	-0.00258576101731158	0.0359772337762338	0.105600274952921	0.983696502088748
ENSBTAG00000002039	107.470773752616	0.00169601013469992	0.0239559514413792	0.100188648565949	0.983696502088748
ENSBTAG00000017181	1261.6729769185	-0.00166455220312141	0.0236057143046067	0.101214595791022	0.983696502088748
ENSBTAG00000057137	6.80224894947289	-0.00446213803835833	0.0613312803320502	0.102900135032452	0.983696502088748
ENSBTAG00000011014	14.4532272093138	0.00389234216372555	0.0519212614801914	0.101874566859918	0.983696502088748
ENSBTAG00000010932	372.291744828852	-0.0028140398900658	0.0381269057177944	0.0995792536223889	0.983696502088748
ENSBTAG00000044100	1299.24762510619	0.00126776421596914	0.0176140868361339	0.100035772937022	0.983696502088748
ENSBTAG00000006449	29.4580676696754	-0.0025690676269259	0.0358091515105084	0.105992527089719	0.983696502088748
ENSBTAG00000065153	13.0648391992172	-0.00451769771964438	0.0615234562104921	0.100898895459255	0.983696502088748
ENSBTAG00000016567	10.216620367711	-0.0044240650028555	0.0640069698867911	0.105535905840307	0.983696502088748
ENSBTAG00000039782	165.457070090847	0.00153172789664659	0.0221910481827896	0.107148004553169	0.983696502088748
ENSBTAG00000009534	565.996298047158	-0.00134035490770362	0.0189078882325821	0.101763734931001	0.983696502088748
ENSBTAG00000012050	22.7094635450765	-0.00415962312623684	0.0554213971730541	0.100967364626371	0.983696502088748
ENSBTAG00000007118	421.650087503506	-0.00152241554908076	0.0220154015717385	0.106617949087866	0.983696502088748
ENSBTAG00000002178	2855.23356287355	-0.00332816229833393	0.0446771907854706	0.101575787884986	0.983696502088748
ENSBTAG00000017999	928.104521540946	-0.00181070880244082	0.0257965526185804	0.103510226225494	0.983696502088748
ENSBTAG00000060002	35.7895560804085	-0.00335194655643208	0.0446599172504041	0.0994288398048575	0.983696502088748
ENSBTAG00000003403	7.72144166914868	-0.00436141521456267	0.063650646225018	0.1075590506381	0.983940781929565
ENSBTAG00000019230	144.431183444133	0.00383972936372378	0.052381194679209	0.107825697606855	0.983940781929565
ENSBTAG00000008091	884.244340774698	-0.00406289986951457	0.0556613842640022	0.107719094664484	0.983940781929565
ENSBTAG00000020538	195.267671753597	0.00193196266351888	0.0277511006888899	0.107445029626014	0.983940781929565
ENSBTAG00000045887	135.823759915113	-0.00290707133208756	0.0402297291927568	0.107675140566964	0.983940781929565
ENSBTAG00000065774	10.3754421614628	-0.00418904275219193	0.0576621578960813	0.10739264222972	0.983940781929565
ENSBTAG00000060372	155.170240934464	-0.00230386184903073	0.0326325157113757	0.107829126786802	0.983940781929565
ENSBTAG00000019859	26.2600534115149	0.00265251969754416	0.0370118410367676	0.107460354048337	0.983940781929565
ENSBTAG00000015373	13.0031881690786	-0.00382133846219712	0.0521134572869422	0.107779193208531	0.983940781929565
ENSBTAG00000008744	1981.14700965036	0.001507454476161	0.0218488388943749	0.107291707459522	0.983940781929565
ENSBTAG00000014945	103.968937791379	-0.00146218252100043	0.0212321103287231	0.107946391232837	0.98443579908895
ENSBTAG00000021326	7.72589639906131	-0.00395710475629704	0.064681083134784	0.108044809450475	0.984758467465179
ENSBTAG00000005225	267.388802362643	0.00113241217706998	0.015963431816548	0.108151295494907	0.985154249691803
ENSBTAG00000001296	451.538218169476	-0.00100010992706166	0.0134727086929136	0.10882544370016	0.985215514207596
ENSBTAG00000011238	128.399354769905	-0.00218138335443298	0.0311355324557663	0.108708371687375	0.985215514207596
ENSBTAG00000062799	7.30392595427036	-0.00432612058620007	0.0622367087945354	0.109181713541233	0.985215514207596
ENSBTAG00000058053	8.11424897166412	-0.00433701709304901	0.0618599549464952	0.108604659567819	0.985215514207596
ENSBTAG00000012119	525.608925053029	-0.00252120269341382	0.0354936599192624	0.108793471573612	0.985215514207596
ENSBTAG00000004893	1002.32015881917	0.00375546386572568	0.0513442660890229	0.108548684953423	0.985215514207596
ENSBTAG00000021675	505.388038454495	0.00191936067940223	0.0277237632312241	0.109140359560634	0.985215514207596
ENSBTAG00000008303	1483.07340133099	0.000958332445534451	0.0125639406934294	0.109069344537201	0.985215514207596
ENSBTAG00000060940	22.0281059405529	0.00359501882032727	0.0491927171882859	0.10871054460831	0.985215514207596
ENSBTAG00000011785	811.782259287887	0.000920123537424318	0.0115162347216859	0.108366050788211	0.985215514207596
ENSBTAG00000020273	31.1376131514335	0.00348617510362241	0.0477463267518511	0.108673525217154	0.985215514207596
ENSBTAG00000031814	348.985824948512	0.00422729800812559	0.0644692838836859	0.108654091520652	0.985215514207596
ENSBTAG00000012919	775.97739884092	-0.0015145357938751	0.0220923522715597	0.109151045555376	0.985215514207596
ENSBTAG00000025313	2189.07296766537	-0.000939174887399571	0.012121442561084	0.109293207407615	0.985215514207596
ENSBTAG00000013645	250.641530563708	-0.0012603195723505	0.0182076913694918	0.109214151065213	0.985215514207596
ENSBTAG00000009427	139.611393482985	0.00143875061067373	0.0209725486926967	0.109145721153656	0.985215514207596
ENSBTAG00000010184	6679.75387793829	0.00375027439769574	0.0514117773721444	0.109289068428528	0.985215514207596
ENSBTAG00000060361	162.992737354759	-0.00342801698622464	0.0469388339909731	0.10835859674531	0.985215514207596
ENSBTAG00000017363	2901.95325707561	-0.00111917594166034	0.0158432448542963	0.10965203564043	0.986008761096126
ENSBTAG00000001768	165.147956892523	0.00164877177296475	0.0240553801255977	0.109672574514252	0.986008761096126
ENSBTAG00000011770	562.024537283153	-0.00146614388357351	0.0214320080867219	0.10984242945166	0.986008761096126
ENSBTAG00000059194	60.7219647211515	0.00248455939086025	0.035118211340445	0.109689564472205	0.986008761096126
ENSBTAG00000066378	357.706901436328	-0.0018821492579324	0.0272710596625715	0.109717032522475	0.986008761096126
ENSBTAG00000010131	211.741889508502	-0.00221676294790477	0.0317003497279087	0.109886138334935	0.986008761096126
ENSBTAG00000048152	127.82809013404	0.00181510806412816	0.026375617866639	0.109882800832261	0.986008761096126
ENSBTAG00000021381	141.251023057508	-0.0035346526733358	0.0485466715505657	0.109676551339088	0.986008761096126
ENSBTAG00000045931	1595.76697187706	0.000893432005428898	0.010964956907193	0.110331847189478	0.98943979150059
ENSBTAG00000068374	33.2817066375703	-0.00367611191432769	0.0506118025753847	0.110538019398842	0.989905860236339
ENSBTAG00000019971	351.618989075444	0.00102403356415222	0.0141165793968485	0.110573749060042	0.989905860236339
ENSBTAG00000019700	1646.9111417387	0.00282823050812675	0.0395710910852977	0.110573916663194	0.989905860236339
ENSBTAG00000067180	256.85851361394	0.000977371007643215	0.0131956080789315	0.111225698966351	0.990638338628563
ENSBTAG00000023398	17.294126085793	-0.00375208452362567	0.0520365603250327	0.112403375039248	0.990638338628563
ENSBTAG00000017020	14.7639133066812	-0.00411350753259984	0.0636800341007449	0.112852144873475	0.990638338628563
ENSBTAG00000000492	224.428863746651	0.000992563684412109	0.0136462918764647	0.112681020358437	0.990638338628563
ENSBTAG00000019387	213.39429767356	0.00146802150177133	0.0216297990979004	0.112165692701034	0.990638338628563
ENSBTAG00000004184	84.9506328462313	-0.00295875704265291	0.0414954692739804	0.112811391298107	0.990638338628563
ENSBTAG00000002004	120.356346492537	0.00239575942800777	0.0342008610650544	0.111937475877962	0.990638338628563
ENSBTAG00000011798	333.650841087766	0.00163939784297359	0.0240446590445724	0.111274249811877	0.990638338628563
ENSBTAG00000008066	38.0170848427227	0.00268372463128735	0.0377755042306216	0.11091627772795	0.990638338628563
ENSBTAG00000004371	244.57958236901	0.00130992703960693	0.0192121704207698	0.112125458708966	0.990638338628563
ENSBTAG00000008032	312.309421249866	0.00155797463857474	0.0230372277613343	0.113400466900442	0.990638338628563
ENSBTAG00000064854	16.8029838852895	-0.00409697552100362	0.0571997546476117	0.111115644543259	0.990638338628563
ENSBTAG00000009334	174.065411940935	0.00140717394416551	0.0206380637376755	0.111065873026571	0.990638338628563
ENSBTAG00000010549	217.504082166843	0.00247730465517849	0.0352942417507765	0.112410021013973	0.990638338628563
ENSBTAG00000019808	46.7268445418069	0.00303078012184227	0.0425069733997878	0.113509321863086	0.990638338628563
ENSBTAG00000011170	5.74909851801531	-0.00422911448011425	0.0603522181056906	0.111565549998873	0.990638338628563
ENSBTAG00000054688	10.1377901513879	-0.0040464692964746	0.056852128368537	0.112947383338818	0.990638338628563
ENSBTAG00000046775	647.644329392292	0.00196762025516858	0.0286882983688128	0.113014106609091	0.990638338628563
ENSBTAG00000062573	8.61352130296689	0.00412248265284291	0.0582632815389575	0.112721666806395	0.990638338628563
ENSBTAG00000050418	6.91936147909673	-0.00423889578267109	0.0618131104330673	0.112284461990269	0.990638338628563
ENSBTAG00000014536	666.039760082287	-0.00134607318287982	0.0197732473732592	0.11206221254192	0.990638338628563
ENSBTAG00000013042	250.51547388885	0.00143345307404045	0.0211224516792202	0.112284752005032	0.990638338628563
ENSBTAG00000014619	496.261988947092	0.00306320307374785	0.0427785343653858	0.112335300993451	0.990638338628563
ENSBTAG00000024701	143.284625986038	0.00135784589360474	0.0198647740712026	0.110803795088286	0.990638338628563
ENSBTAG00000024657	446.767258045194	0.00163869027609222	0.0240202091271443	0.111082932227818	0.990638338628563
ENSBTAG00000069707	43.5618882946134	-0.0025980519302333	0.03675228681629	0.111553183883402	0.990638338628563
ENSBTAG00000001144	378.277954674821	0.000895760753215956	0.0113144424624156	0.112593986296288	0.990638338628563
ENSBTAG00000059251	59.6123476409256	-0.00223575406727259	0.0322697276051458	0.113474664542064	0.990638338628563
ENSBTAG00000004790	129.17846592595	-0.00137603724657817	0.0202782508831587	0.112659118169379	0.990638338628563
ENSBTAG00000050011	25.5554479440727	-0.00276969176576776	0.0391286743544027	0.113290298194075	0.990638338628563
ENSBTAG00000008120	214.434834875523	0.00109601791141018	0.0156361784616943	0.112430396490401	0.990638338628563
ENSBTAG00000021523	3275.37040723992	0.00274739125319948	0.0388195408347653	0.113072972971248	0.990638338628563
ENSBTAG00000005917	11.6423616160264	0.00423686521185574	0.060804448971249	0.111776996135198	0.990638338628563
ENSBTAG00000011893	157.409786896642	0.00139090700930292	0.0205616737587181	0.11344543437231	0.990638338628563
ENSBTAG00000064271	94.5911286364228	-0.00289148034547401	0.0404609413290762	0.111326714765553	0.990638338628563
ENSBTAG00000002069	8248.35132396525	-0.0017362915503874	0.0255207384523081	0.112827678654184	0.990638338628563
ENSBTAG00000009490	306.843964147614	0.00241929056778943	0.0345000647493439	0.111902620707642	0.990638338628563
ENSBTAG00000014215	73.6363026116098	0.00263367743222047	0.0372692023525604	0.112155857025109	0.990638338628563
ENSBTAG00000010947	7.55513274708896	-0.00376229227597118	0.0638616252344526	0.111478276358217	0.990638338628563
ENSBTAG00000038115	41.6918920698543	-0.00339584952004607	0.0472900148850412	0.113497621255459	0.990638338628563
ENSBTAG00000040361	114.550683553722	-0.00267347937082682	0.0376583169822312	0.111037913065853	0.990638338628563
ENSBTAG00000046248	875.581217745447	-0.00149044814354971	0.0220001654598837	0.112699514282203	0.990638338628563
ENSBTAG00000040295	785.673641538474	-0.000976511763291062	0.0133066934685116	0.112709009543016	0.990638338628563
ENSBTAG00000017939	182.281149519601	0.00159951885156952	0.0236430204718526	0.113505283856447	0.990638338628563
ENSBTAG00000017082	2891.19152604493	0.0013579084192606	0.0200285610735058	0.113071298267124	0.990638338628563
ENSBTAG00000006755	702.986290291735	0.00093523207742872	0.012457687593626	0.113685652673532	0.991069902938573
ENSBTAG00000032026	70.0154434929447	0.00366846314748895	0.0510767305110224	0.113682241398847	0.991069902938573
ENSBTAG00000055906	7.63348488746832	-0.00414887156949073	0.0593797750257608	0.113793154775947	0.991453800284351
ENSBTAG00000005957	636.126604897518	0.000911066695330357	0.0118752934947058	0.113887471059095	0.991722448653945
ENSBTAG00000051586	61.061069414788	0.0020689834878803	0.0301185538684839	0.113967015803288	0.991862240043994
ENSBTAG00000010462	113.626803662578	0.0040371801402329	0.0571149623897687	0.114311740414695	0.992933801397218
ENSBTAG00000030669	415.008521971734	-0.00183428966456463	0.0269889674462282	0.114344729036864	0.992933801397218
ENSBTAG00000068295	18.170669093471	0.00390577496442034	0.0547968746332026	0.114284337759301	0.992933801397218
ENSBTAG00000067009	39.0213401508037	0.00245609970654352	0.0352209921167267	0.114464181340056	0.992933801397218
ENSBTAG00000064203	58.4714689793151	-0.00234668421228706	0.033801928417317	0.11444410448591	0.992933801397218
ENSBTAG00000007893	1358.1548529774	-0.00103977792814597	0.0147372011729023	0.11447150021229	0.992933801397218
ENSBTAG00000021259	44.9759775561297	0.00218741280277869	0.0317902189189884	0.115221789177726	0.992992586279955
ENSBTAG00000011258	77.9048390152163	-0.00201668149416516	0.0296760558651503	0.117061201208271	0.992992586279955
ENSBTAG00000004131	1371.35592848731	-0.00208090250603737	0.0305944673603312	0.117771561690129	0.992992586279955
ENSBTAG00000067797	19.7184667130532	0.00319034288489623	0.0615451117796381	0.117907097149976	0.992992586279955
ENSBTAG00000037640	524.324745625915	-0.0025098409323755	0.0360330523532372	0.115669082681811	0.992992586279955
ENSBTAG00000018236	484.872329300561	-0.00111173358079901	0.0161692235400599	0.115827768674909	0.992992586279955
ENSBTAG00000030671	196.159039422149	0.00226084643691482	0.0328685513277035	0.116510961082934	0.992992586279955
ENSBTAG00000009215	1170.43284401019	-0.00166079040007162	0.0248668777859412	0.118310304136616	0.992992586279955
ENSBTAG00000062331	66.1949491747036	-0.00161807183598607	0.0242277871011269	0.117903115244738	0.992992586279955
ENSBTAG00000003255	108.15477101001	-0.0023500496826506	0.034030820008148	0.116451210948743	0.992992586279955
ENSBTAG00000019603	1957.85139680573	0.00150046372998454	0.0224705994389318	0.117233257356103	0.992992586279955
ENSBTAG00000067405	5.83284291956246	-0.00409855478721355	0.0605603814797088	0.117465574652032	0.992992586279955
ENSBTAG00000012784	33.5122415906407	-0.00266171477527337	0.038246989586799	0.118088782276171	0.992992586279955
ENSBTAG00000009049	50.8659865227806	-0.00269518947283574	0.0383873068788253	0.11528916530012	0.992992586279955
ENSBTAG00000009786	146.052987102163	0.00297804433307969	0.0419593097167188	0.114607419729005	0.992992586279955
ENSBTAG00000055393	10.0260702280988	0.00383904371714642	0.0544775230201845	0.117478127276429	0.992992586279955
ENSBTAG00000007778	47.8288042765351	0.00345664345448498	0.0487072130328833	0.11728665277083	0.992992586279955
ENSBTAG00000014401	1969.28547992478	0.00238358344820335	0.0343400614587725	0.11507756638889	0.992992586279955
ENSBTAG00000010541	65.5071890217374	-0.00193431061774913	0.0286564731910479	0.118229473340724	0.992992586279955
ENSBTAG00000016045	617.197834782662	0.00276732005442527	0.0395062290933155	0.117023298595613	0.992992586279955
ENSBTAG00000030567	562.026021653704	0.00137353205053513	0.0204491432124857	0.115628704631576	0.992992586279955
ENSBTAG00000065667	27.9978167279486	-0.0025696205424641	0.0367645406946052	0.115255392064222	0.992992586279955
ENSBTAG00000003307	480.076142580899	0.000918797810322628	0.012496432758483	0.118419228539211	0.992992586279955
ENSBTAG00000062412	90.6690869323252	-0.00255720804979285	0.0367787132776881	0.117003271770674	0.992992586279955
ENSBTAG00000010760	580.128623560273	0.00311660634227045	0.0440549973565628	0.116902376728064	0.992992586279955
ENSBTAG00000033365	23.0383899014931	0.00293126120521167	0.0417438306880159	0.117920710252986	0.992992586279955
ENSBTAG00000017992	1276.61216949817	0.00157902513028118	0.02349234953291	0.115482361063148	0.992992586279955
ENSBTAG00000065166	41.9130046146952	-0.00348745027912673	0.0489952922861725	0.116408289107828	0.992992586279955
ENSBTAG00000010906	92.7837206364226	-0.0017484095576332	0.0260073985084879	0.117039732579597	0.992992586279955
ENSBTAG00000012139	22.6762473887103	0.00395819381293712	0.0633411811409495	0.115986351923704	0.992992586279955
ENSBTAG00000063466	99.8949331237475	-0.00161802999210981	0.0239979889525917	0.1147355486061	0.992992586279955
ENSBTAG00000012630	48.8081950338674	-0.00363966051581735	0.0510722932195835	0.11590967787013	0.992992586279955
ENSBTAG00000000598	1177.11983265788	-0.00119102671680106	0.0175609288395483	0.116127938080318	0.992992586279955
ENSBTAG00000008527	3534.00005326129	0.00102006199329026	0.014489362951178	0.116254341709567	0.992992586279955
ENSBTAG00000005898	176.76813687726	0.00120988505634089	0.01786788535995	0.116011601772223	0.992992586279955
ENSBTAG00000062581	44.39263155645	0.00247104427219709	0.0356812075842697	0.117232888212768	0.992992586279955
ENSBTAG00000018143	7.69053028923684	-0.00397050978906804	0.0561846600670261	0.115323146723459	0.992992586279955
ENSBTAG00000017219	140.67060945497	0.00172583069909413	0.0256917836739292	0.117040485353839	0.992992586279955
ENSBTAG00000006504	111.177985950343	0.00154687331819676	0.0231977980125872	0.117894583495219	0.992992586279955
ENSBTAG00000010801	2830.23908830823	-0.00128518659694081	0.0192493162806987	0.118295724288304	0.992992586279955
ENSBTAG00000021972	8.33159712326274	-0.00406999786440031	0.0581816758722124	0.11535783409554	0.992992586279955
ENSBTAG00000021607	35.1562674885386	0.00298381100549945	0.0424653984651898	0.118189004361142	0.992992586279955
ENSBTAG00000049435	16.2056709811178	-0.00381514514192298	0.0540326735753666	0.117266394284847	0.992992586279955
ENSBTAG00000018045	215.890485596776	-0.00131767047576508	0.0195694651997917	0.115462236637451	0.992992586279955
ENSBTAG00000003272	19.5006630658443	0.0028294528214257	0.0404652162980067	0.118384342365958	0.992992586279955
ENSBTAG00000039635	171.620839677281	0.00124587170870027	0.0185265181903912	0.116983489766681	0.992992586279955
ENSBTAG00000065300	8.72894165990026	-0.00390834603077971	0.0555166655218015	0.116893772197411	0.992992586279955
ENSBTAG00000017651	305.421751412468	0.00114099941423272	0.0168460772582816	0.118133510069125	0.992992586279955
ENSBTAG00000011803	21.7647846205688	0.00308210490452435	0.0434593393299653	0.115790834597166	0.992992586279955
ENSBTAG00000017739	10.6653085067966	-0.00349364839006262	0.0490743245755403	0.116362510017592	0.992992586279955
ENSBTAG00000011531	358.822397176118	0.000869784584930713	0.0108596693882758	0.115434598022653	0.992992586279955
ENSBTAG00000045832	460.426243289242	0.00184663333269497	0.0272610951879263	0.115672665300942	0.992992586279955
ENSBTAG00000020047	114.296241477032	0.00196036758038895	0.0289165830160761	0.117052073172254	0.992992586279955
ENSBTAG00000051466	20.9743636903157	-0.00326597624308991	0.0461405912323241	0.117593690800583	0.992992586279955
ENSBTAG00000006941	183.141926577247	-0.00136422276023684	0.0204855551934993	0.118241326895782	0.992992586279955
ENSBTAG00000003397	131.109850329489	0.0011354048808239	0.0166659092931561	0.116944539088165	0.992992586279955
ENSBTAG00000059526	330.08932467163	0.00266956909041386	0.0381024378858215	0.115722685951067	0.992992586279955
ENSBTAG00000010180	136.072550342375	0.0019436257527098	0.0286479876195429	0.11652241210835	0.992992586279955
ENSBTAG00000013211	217.631653128784	0.00142939163755476	0.0213865021596759	0.116885350275671	0.992992586279955
ENSBTAG00000059631	5.68294613449295	-0.0040908892055078	0.0601322151447713	0.117525433485564	0.992992586279955
ENSBTAG00000008184	995.089147943602	0.00185858388930258	0.02753792993601	0.117136406515091	0.992992586279955
ENSBTAG00000021248	191.00867328922	0.0012772098716235	0.0188774729843484	0.114745676884673	0.992992586279955
ENSBTAG00000014286	199.418177297808	0.00160772992546827	0.0241304535324498	0.118620996508547	0.993684068813723
ENSBTAG00000062672	306.416194812328	0.00163828457728115	0.0245710136541552	0.118656438766407	0.993684068813723
ENSBTAG00000059852	9.72631944333334	0.00406554170815667	0.0602540933887281	0.118722451925884	0.993684068813723
ENSBTAG00000002669	209.652995264117	-0.00153365455270058	0.023069384469414	0.118819731183205	0.993684068813723
ENSBTAG00000064194	17.5645598389647	-0.00320474508088089	0.0454787494565639	0.118778995155737	0.993684068813723
ENSBTAG00000021971	126.095905189943	-0.00330419518358468	0.0468449152396168	0.118889478320443	0.993735382729777
ENSBTAG00000032217	94.4790160479149	0.00197664887858376	0.0293143354339675	0.119285632264778	0.993917329630424
ENSBTAG00000061611	30.2408685205801	-0.00277442050520403	0.0398185825437899	0.119044965305884	0.993917329630424
ENSBTAG00000068316	102.085334877064	-0.00250818991251806	0.0363529503782143	0.119173326175555	0.993917329630424
ENSBTAG00000006732	119.472746414253	0.00404544334506727	0.0614227552881236	0.119292983808542	0.993917329630424
ENSBTAG00000019979	255.709102380056	0.0017097551373558	0.0256244099656101	0.119199749089261	0.993917329630424
ENSBTAG00000023177	34476.413389222	0.00153621385275326	0.0231317790913124	0.119177450554265	0.993917329630424
ENSBTAG00000010745	320.344717284679	-0.00155252638684494	0.0233865439811814	0.119412177650775	0.994380084893605
ENSBTAG00000009739	8.34998380349958	-0.00401386623524844	0.058840845820104	0.119647700292916	0.995810534883291
ENSBTAG00000017188	24.9832083071591	0.00372504269556879	0.0531568556656717	0.119858373730678	0.997032755282563
ENSBTAG00000008703	260.887475242048	0.00256369034668139	0.0371570077483072	0.119965941812694	0.997189305476201
ENSBTAG00000002633	534.247106753857	-0.00106893431559964	0.0156902829853148	0.120004858167665	0.997189305476201
ENSBTAG00000066723	20.4364216128709	-0.00385113486041489	0.055362189981228	0.120075379057437	0.997244854670541
ENSBTAG00000007948	14.2454018966698	0.00379749750874715	0.0626898479431998	0.120296511635237	0.998269087199969
ENSBTAG00000027635	478.982755134211	0.00117409820788514	0.0175624555758249	0.120326506925972	0.998269087199969
ENSBTAG00000006227	126.187671605063	0.00164989682616519	0.0248617726697303	0.120407701577139	0.998398774753753
ENSBTAG00000014068	783.564872124745	-0.000845898489482536	0.0106965928678931	0.120469958418309	0.998398774753753
ENSBTAG00000054574	8.81107650398169	-0.000153535566294325	0.0243546721135571	0.896647131059703	0.998999719640495
ENSBTAG00000038422	24.115429778523	-0.00208064797241281	0.0330788783042525	0.149816420177089	0.998999719640495
ENSBTAG00000034347	6.97332165267734	0.000894786806463813	0.0296396748063314	0.51301812004961	0.998999719640495
ENSBTAG00000067619	18.0962015966212	-0.00348535658175496	0.056578273832892	0.146296735534854	0.998999719640495
ENSBTAG00000009851	333.341542806275	0.000557578555134202	0.0170828444533941	0.462470711158608	0.998999719640495
ENSBTAG00000036262	624.11192592104	-0.000251458673022574	0.010927890944218	0.612695853870843	0.998999719640495
ENSBTAG00000002623	99.8146968721152	9.2495997985909e-05	0.0137181303209778	0.887338903562965	0.998999719640495
ENSBTAG00000005068	70.9219549183181	1.26358690989195e-05	0.0101496179449158	0.978918210498064	0.998999719640495
ENSBTAG00000007814	64.9376982460973	-0.000163825999751016	0.0112104224235195	0.752742651689569	0.998999719640495
ENSBTAG00000011569	2653.97187444211	-0.000117381687797301	0.00914527217305699	0.784502845538249	0.998999719640495
ENSBTAG00000001728	13.1536833444986	-0.000754543959256153	0.0285282843440394	0.57038900428685	0.998999719640495
ENSBTAG00000021703	39.6910006869475	-0.00226546598209797	0.0412113786972267	0.214127612107908	0.998999719640495
ENSBTAG00000056123	54.9860953108981	0.00021692173037032	0.0176934961819965	0.798580082646358	0.998999719640495
ENSBTAG00000020990	6.60945894282989	-0.00350274425250249	0.057820457909741	0.14479609783735	0.998999719640495
ENSBTAG00000023445	306.274536264102	0.000632526130507114	0.0130337237501384	0.260153576154918	0.998999719640495
ENSBTAG00000019960	23.0682168083054	-0.000233372946919626	0.0167331237894007	0.769826589418888	0.998999719640495
ENSBTAG00000002395	237.322324826374	0.000304314260721418	0.00978992608720409	0.494590437438946	0.998999719640495
ENSBTAG00000007331	114.79892870908	0.00201509077089692	0.0304086199493774	0.126574871123868	0.998999719640495
ENSBTAG00000019704	280.330175452794	0.000114332936326322	0.0143825388428795	0.867601736764448	0.998999719640495
ENSBTAG00000015163	126.102355858173	-2.36894825605783e-05	0.0120112029580481	0.966774932746231	0.998999719640495
ENSBTAG00000062880	75.45095641081	0.00214148473414463	0.032745828765621	0.134240645901809	0.998999719640495
ENSBTAG00000031435	145.737747687527	4.04729639625912e-05	0.00824594179655032	0.918426799141295	0.998999719640495
ENSBTAG00000001721	71.3720427101392	-0.00154198627777642	0.0249575410477687	0.146283599505372	0.998999719640495
ENSBTAG00000009106	624.062857954491	0.000108062492374745	0.00789437133911114	0.77725145943292	0.998999719640495
ENSBTAG00000046959	1026.04870636104	0.00048291920606971	0.00953040240321834	0.284114807411234	0.998999719640495
ENSBTAG00000023675	199.52879011974	0.000566243830708338	0.0143171876397871	0.357749439007925	0.998999719640495
ENSBTAG00000007970	144.137824049175	-7.95435288806651e-05	0.00942542175862364	0.857559252030165	0.998999719640495
ENSBTAG00000064472	8.96396330091238	0.000631999013431579	0.0258453988917762	0.603469867055376	0.998999719640495
ENSBTAG00000044111	15.3825177082078	-0.00108448896237058	0.0485726526516777	0.443337338598169	0.998999719640495
ENSBTAG00000018402	247.390286450972	0.000137921814736512	0.0124680524512614	0.813697817725442	0.998999719640495
ENSBTAG00000011150	26.5478609638575	-0.000378141657398282	0.0176258911782544	0.646322451579038	0.998999719640495
ENSBTAG00000011147	693.289552880813	8.76361968688821e-05	0.00705646589740386	0.807129235328833	0.998999719640495
ENSBTAG00000064672	196.290860758841	0.000216022614339844	0.0125691427581428	0.710202507241412	0.998999719640495
ENSBTAG00000063711	29.4726327951193	-0.000414226738132676	0.0180261749772171	0.621718382872645	0.998999719640495
ENSBTAG00000023652	3442.48281267526	0.000178623987336072	0.00849345036864424	0.656634412760231	0.998999719640495
ENSBTAG00000001465	65.4688598616434	0.000258174131718858	0.015455225909775	0.722260442567784	0.998999719640495
ENSBTAG00000005155	163.317440965023	0.000339811466203845	0.0150225858742762	0.622311404346979	0.998999719640495
ENSBTAG00000022227	74.15206396842	0.000218826195876866	0.0101980243034458	0.639595379435877	0.998999719640495
ENSBTAG00000011986	154.694396907005	-0.000517950599783434	0.014448440416327	0.409532541772929	0.998999719640495
ENSBTAG00000005162	5.92037346515316	-0.00148489973573782	0.0386778300140726	0.381135082196438	0.998999719640495
ENSBTAG00000004564	552.130928595308	-0.000976114154616375	0.0154319603893578	0.143447019467407	0.998999719640495
ENSBTAG00000053581	38.0736238381498	0.000149854497583783	0.0182133111485878	0.865205556556934	0.998999719640495
ENSBTAG00000056343	29.2056523395959	-4.24540806121589e-05	0.0150620632844762	0.953281379074544	0.998999719640495
ENSBTAG00000057054	96.6764776155787	0.000847925526436553	0.0204669737909483	0.340115917061066	0.998999719640495
ENSBTAG00000068557	39.7317579200506	-0.000195691811517042	0.0133162274646226	0.753188204207048	0.998999719640495
ENSBTAG00000012164	17151.9149005551	0.000294549825316912	0.0145635158897529	0.661728962626205	0.998999719640495
ENSBTAG00000017416	497.468105327502	0.000376792380302953	0.00959683718157007	0.392514525351131	0.998999719640495
ENSBTAG00000016228	285.533455529037	-1.82395429724657e-05	0.0072302207204281	0.959764735317675	0.998999719640495
ENSBTAG00000018009	17.4693568115925	0.000440979009590598	0.0220118356375982	0.673973580650572	0.998999719640495
ENSBTAG00000012120	643.700906443703	0.000506497222101856	0.0240055802533963	0.657099697434192	0.998999719640495
ENSBTAG00000018471	767.406590132131	-0.000114964729991321	0.00803113037242073	0.76612518832333	0.998999719640495
ENSBTAG00000009263	758.595803383738	-0.000344712484266504	0.0101386319396965	0.451000260463665	0.998999719640495
ENSBTAG00000014713	935.3499711546	0.000763087851561355	0.0157284392986277	0.250970424889779	0.998999719640495
ENSBTAG00000058033	91.7039663595173	-0.000535533456986075	0.0140637151367955	0.377915113186038	0.998999719640495
ENSBTAG00000005862	53.277525196259	0.000654677382206597	0.0167764060156283	0.366066373731375	0.998999719640495
ENSBTAG00000031572	85.1038272133444	0.00126662812312557	0.0192183577754646	0.122298571831128	0.998999719640495
ENSBTAG00000001274	80.154600006266	2.14062963110274e-05	0.0127668068426639	0.971864247067738	0.998999719640495
ENSBTAG00000027795	391.696048535304	0.000237821176345228	0.00817670798799072	0.545496454384924	0.998999719640495
ENSBTAG00000009336	32.3313572724852	-0.000202046204651331	0.0127576736939784	0.733233499999119	0.998999719640495
ENSBTAG00000006142	218.33493020106	0.000256516132122783	0.0102765962931285	0.583141460602968	0.998999719640495
ENSBTAG00000013013	275.162382857277	-0.000231282416782447	0.00916197799005576	0.585926714582651	0.998999719640495
ENSBTAG00000005203	18.88383670332	-0.00174192395512183	0.0320489831612357	0.214748259856704	0.998999719640495
ENSBTAG00000024643	107.907939152891	0.00222498506057042	0.034297164712592	0.139153156858529	0.998999719640495
ENSBTAG00000009012	17.4440862987534	-0.00136307650950127	0.0467675988523649	0.409615304874077	0.998999719640495
ENSBTAG00000003851	922.134071990387	-3.23897676670711e-05	0.0126338412743844	0.956945782016461	0.998999719640495
ENSBTAG00000000750	199.837363209787	0.000107730975129702	0.00938699950953784	0.806626607109115	0.998999719640495
ENSBTAG00000023416	156.044604660558	6.00183084243026e-05	0.00908761467873765	0.888780337973534	0.998999719640495
ENSBTAG00000008307	23.5066562402565	-0.00108417274261627	0.0253924574493296	0.334081527690688	0.998999719640495
ENSBTAG00000018427	267.950877586342	0.000478641175497594	0.0128256689135367	0.390479249602576	0.998999719640495
ENSBTAG00000002185	262.727305771402	-0.000153162101034173	0.00827509660200286	0.697865796360617	0.998999719640495
ENSBTAG00000015413	40.3130114326307	5.4059177675691e-05	0.0128900617178421	0.929650327551318	0.998999719640495
ENSBTAG00000040061	446.081022825992	0.000179808676448408	0.00938692768719357	0.679880728743118	0.998999719640495
ENSBTAG00000052570	160.881055093511	-0.000369719564914667	0.0119660289455367	0.485687814380511	0.998999719640495
ENSBTAG00000050763	39.2596809385601	0.00163716266866298	0.0305066908283645	0.218830309815297	0.998999719640495
ENSBTAG00000009154	595.139539105057	0.000203535448101281	0.00742640533750977	0.586368808565283	0.998999719640495
ENSBTAG00000031561	212.00975076418	0.000225727465208045	0.0126701885599931	0.699682591026096	0.998999719640495
ENSBTAG00000002232	12.1678335217032	0.000697672176829849	0.0265787492860543	0.575160037065656	0.998999719640495
ENSBTAG00000014960	15.9577490860698	-0.000747118098269668	0.0243203097889461	0.50584206695895	0.998999719640495
ENSBTAG00000023429	226.502854109964	6.99150943371904e-05	0.0173311240587697	0.933775740838662	0.998999719640495
ENSBTAG00000063974	7.383602932028	0.000354332003316738	0.0253503895186604	0.771001835852908	0.998999719640495
ENSBTAG00000011529	363.100335274714	-0.000205058589580185	0.00833646662610786	0.605249703300089	0.998999719640495
ENSBTAG00000022275	253.444446311451	-0.000194070129562157	0.0174026944248595	0.816658106535799	0.998999719640495
ENSBTAG00000055257	178.8733432598	2.19018126614541e-05	0.00670180095343843	0.950288323619811	0.998999719640495
ENSBTAG00000057383	25.0365257627266	-0.00155706404275651	0.0292168310787903	0.220230594138903	0.998999719640495
ENSBTAG00000011524	201.397994006247	0.000753088414230192	0.018017779477219	0.330100340607303	0.998999719640495
ENSBTAG00000004974	20.9388192759562	-2.2967229244113e-05	0.0155956317751408	0.975657479939486	0.998999719640495
ENSBTAG00000004975	31.2612471326976	8.71029465728172e-05	0.0135906321601712	0.892847852313393	0.998999719640495
ENSBTAG00000055730	13.2239523779436	0.00287951623823963	0.0455056424046243	0.155774030572288	0.998999719640495
ENSBTAG00000018138	2339.16858176529	0.00101037340086144	0.0205182564062773	0.245124118019758	0.998999719640495
ENSBTAG00000004977	45.3705476622996	0.000759754756066007	0.0170207626591025	0.293091069341603	0.998999719640495
ENSBTAG00000006222	50.0579211338905	1.57652866665565e-05	0.011344823665778	0.976523178700745	0.998999719640495
ENSBTAG00000005787	110.05274037641	0.000497177669464719	0.0138258138059066	0.407994438695786	0.998999719640495
ENSBTAG00000015310	69.475341596101	3.13893370767688e-05	0.0101124733156609	0.947439546770809	0.998999719640495
ENSBTAG00000062767	8.35496049536755	-0.00372507397935312	0.0536635515818571	0.122118906740672	0.998999719640495
ENSBTAG00000056713	225.590319655114	3.4585493883935e-05	0.0110997255659864	0.947310879536695	0.998999719640495
ENSBTAG00000001497	266.231379686979	-0.00103158186370937	0.0151925181435154	0.12287496975978	0.998999719640495
ENSBTAG00000013769	325.770239245608	0.000154769444886112	0.00946372421364273	0.725371392663753	0.998999719640495
ENSBTAG00000019952	208.892296983336	0.000258361577950186	0.00743085831209899	0.497711141763402	0.998999719640495
ENSBTAG00000014441	48.8009741415655	-0.0015683912608209	0.0257421683954419	0.152771217713758	0.998999719640495
ENSBTAG00000012646	8.02346703796363	-0.000898443376792926	0.0285340346134219	0.49494092052632	0.998999719640495
ENSBTAG00000019949	123.48914760316	0.000402511260881051	0.00975582499602015	0.367710059813832	0.998999719640495
ENSBTAG00000051916	9.21961830165428	0.00112663711620321	0.0302522000052806	0.412488498623608	0.998999719640495
ENSBTAG00000057342	126.034350871092	-0.000244340289509209	0.0092534259706166	0.567665924734943	0.998999719640495
ENSBTAG00000017140	32.4386663132923	-0.000317879749860779	0.0155108032850555	0.658811607682123	0.998999719640495
ENSBTAG00000035437	261.455429729737	0.000562041292985618	0.0105550015564513	0.245957428327172	0.998999719640495
ENSBTAG00000008167	402.973203903711	0.000169338409621854	0.00710890551426921	0.643261516810635	0.998999719640495
ENSBTAG00000006158	108.714475955556	-0.000306648105363842	0.0117718125451581	0.562290099315146	0.998999719640495
ENSBTAG00000015221	1897.84247813378	-0.000170862413886241	0.00650961245010168	0.638661691573696	0.998999719640495
ENSBTAG00000004791	180.567314493066	-0.000914495691792853	0.0152717239711	0.162772774263331	0.998999719640495
ENSBTAG00000015198	47.6424842655356	9.62709485854549e-06	0.00977290507346733	0.983328701829557	0.998999719640495
ENSBTAG00000049108	64.3438181412215	-0.00041623123273774	0.0157472213962683	0.560205166495434	0.998999719640495
ENSBTAG00000005503	44.2219524925807	0.000290741540809999	0.0154583542819079	0.68699962805188	0.998999719640495
ENSBTAG00000011928	97.6838772294526	0.00181665160700496	0.0362582936706598	0.259007047040858	0.998999719640495
ENSBTAG00000004601	189.29096013659	0.000631603640895885	0.0146065070538762	0.310709412158604	0.998999719640495
[truncated: 13,645 more rows]
