# Supplementary material for: Late Gestation Maternal Nutrition Has a Stronger Impact on Offspring Liver Transcriptome than Full-Gestation Supplementation in Beef Cattle
Source: Vet Sci. 2025 Apr 26;12(5):406. doi: 10.3390/vetsci12050406 (PMC12115941; doi:10.3390/vetsci12050406)
Supplement: Supplementary file 1 [file vetsci-12-00406-s001.zip › Table_S3.xlsx]

## Sheet: Planilha1
Genes	baseMean	log2FoldChange	lfcSE	pvalue	padj
ENSBTAG00000013054	100.618103974005	0.900910834067993	0.864370580008458	2.58858294742907e-06	0.0202194214023685
ENSBTAG00000005766	26.0504010392519	-0.966526957011191	0.674246407106178	1.59220130169083e-06	0.0202194214023685
ENSBTAG00000053523	17.296420293277	0.0658245156005775	0.34579275126438	9.11679745054757e-05	0.221084136649785
ENSBTAG00000051183	42.3386082344365	-0.0659022010447666	0.274077091774573	0.000100307294282006	0.221084136649785
ENSBTAG00000060923	134.312128012031	0.0652190929118073	0.220348092427621	5.7871750162069e-05	0.221084136649785
ENSBTAG00000027312	161.327004832576	0.0870679329284169	0.305633229706876	6.87329172623832e-05	0.221084136649785
ENSBTAG00000065849	265.727868117307	0.0910547560956447	0.32941645752106	7.15492599920586e-05	0.221084136649785
ENSBTAG00000063554	334.449407317923	0.0527316830114788	0.313007239044778	0.000113216815593284	0.221084136649785
ENSBTAG00000018723	78.5626043476995	0.0448052286422207	0.236657154478101	0.000168669885492962	0.292773439019006
ENSBTAG00000047039	9.1692697814009	0.00206194387431512	0.0672074638878634	0.000260431370183857	0.406845886501221
ENSBTAG00000066845	25.7435597178911	0.0195597929174414	0.142607965464062	0.00037377917345802	0.530834386160108
ENSBTAG00000025760	746.330452653373	0.0067712612066325	0.0619053441559413	0.000571637691746315	0.744177001705078
ENSBTAG00000059494	31.3788818149719	0.0109674603015272	0.137432334602132	0.000815656317602335	0.79638643709898
ENSBTAG00000067439	18.9713594502613	0.0133307244341671	0.124460430874547	0.000664544457869022	0.79638643709898
ENSBTAG00000007718	150.957134354777	-0.00430069427716647	0.0433961262003445	0.00076487592657829	0.79638643709898
ENSBTAG00000008190	108.164852291434	0.00516719417609264	0.0518552937583376	0.000739625584717039	0.79638643709898
ENSBTAG00000045708	46.3619409634693	0.00539368125208663	0.0591138940197984	0.000965282295230086	0.887037648004965
ENSBTAG00000069530	18.4377635752595	-0.00973171224719077	0.119086428776408	0.00107669127333749	0.934448392893238
ENSBTAG00000008614	16.418676807798	0.00762120605129061	0.0927559662119773	0.00128162788206768	0.959426287458961
ENSBTAG00000002816	54.8081087178727	0.00544348675670107	0.0658806081768364	0.00128971655592358	0.959426287458961
ENSBTAG00000065163	15.2291146327178	-0.00775754345227443	0.0908966916186071	0.00118230565390466	0.959426287458961
ENSBTAG00000012908	343.066281796402	-2.32751407343892e-05	0.00632351496805599	0.86963797864445	0.99979557185818
ENSBTAG00000054574	8.81107650398169	-3.61202114491144e-05	0.00750171078640483	0.740854620021683	0.99979557185818
ENSBTAG00000019314	297.551160891339	-0.000113163485586852	0.00607844933742133	0.629859671871782	0.99979557185818
ENSBTAG00000038422	24.115429778523	-0.000164754891326813	0.00724102002604915	0.267768120138536	0.99979557185818
ENSBTAG00000034347	6.97332165267734	8.5365237769894e-05	0.00843632542336299	0.462305180267382	0.99979557185818
ENSBTAG00000010462	113.626803662578	-3.95277719536245e-05	0.00750453888975927	0.718584387868608	0.99979557185818
ENSBTAG00000067619	18.0962015966212	4.35186323255736e-05	0.00873036171912551	0.69026318956849	0.99979557185818
ENSBTAG00000009851	333.341542806275	-0.000130738064394334	0.0066899569779368	0.383026962627895	0.99979557185818
ENSBTAG00000036262	624.11192592104	1.57662223102692e-05	0.00613045636115084	0.931199020966727	0.99979557185818
ENSBTAG00000047293	701.312799482729	-0.00023984688660232	0.00905109015328511	0.135284753646907	0.99979557185818
ENSBTAG00000002623	99.8146968721152	-0.000144463285830816	0.00689311597779205	0.330596171718199	0.99979557185818
ENSBTAG00000005068	70.9219549183181	-5.54831139651735e-05	0.00617181676853451	0.751302901002343	0.99979557185818
ENSBTAG00000007814	64.9376982460973	-3.12232708787977e-05	0.006183124394829	0.851719933336226	0.99979557185818
ENSBTAG00000011569	2653.97187444211	4.75750081947393e-05	0.00610486548803105	0.81152534641312	0.99979557185818
ENSBTAG00000050308	75.8504511404417	1.98510210626502e-05	0.00698457317999576	0.859519152301614	0.99979557185818
ENSBTAG00000001893	3244.72276824869	-5.68537048120794e-06	0.00606884177522003	0.979484590788449	0.99979557185818
ENSBTAG00000001728	13.1536833444986	-0.000101591079603977	0.00874404042587122	0.396146324634221	0.99979557185818
ENSBTAG00000021703	39.6910006869475	-3.24409520475421e-05	0.00727069086530859	0.768621071221637	0.99979557185818
ENSBTAG00000056123	54.9860953108981	5.97102042789843e-06	0.0065737794462797	0.961086776860632	0.99979557185818
ENSBTAG00000020990	6.60945894282989	-0.000146205939870341	0.0120040404359319	0.279118295910939	0.99979557185818
ENSBTAG00000009848	23.0218782899269	4.75486937198305e-05	0.00655185297057185	0.713038848717372	0.99979557185818
ENSBTAG00000023445	306.274536264102	-6.58370621156563e-05	0.00607513104125602	0.768582588822341	0.99979557185818
ENSBTAG00000019960	23.0682168083054	0.000171749428668106	0.00813319836121337	0.227567758486392	0.99979557185818
ENSBTAG00000002395	237.322324826374	-0.000168385072296321	0.00614839984335602	0.445323909723588	0.99979557185818
ENSBTAG00000007331	114.79892870908	1.14730205939609e-05	0.00620962958272853	0.942307725423514	0.99979557185818
ENSBTAG00000019704	280.330175452794	6.60896283716089e-06	0.00635956158341634	0.961416023206813	0.99979557185818
ENSBTAG00000015163	126.102355858173	1.24997430978771e-05	0.00623845949665695	0.934848751446802	0.99979557185818
ENSBTAG00000062880	75.45095641081	-1.83442651216797e-06	0.00627315022623588	0.990032002215301	0.99979557185818
ENSBTAG00000031435	145.737747687527	-0.000132773197727338	0.00612380581526171	0.539225259522548	0.99979557185818
ENSBTAG00000001721	71.3720427101392	4.09056511778816e-05	0.00618003687699804	0.809375628381761	0.99979557185818
ENSBTAG00000009106	624.062857954491	-0.000242451395359937	0.0061940308979	0.306382279036986	0.99979557185818
ENSBTAG00000046959	1026.04870636104	-1.38658083599255e-05	0.00602841202516617	0.96106465937326	0.99979557185818
ENSBTAG00000009104	513.297803240846	-0.000105237968517147	0.00614570999145329	0.595478545177702	0.99979557185818
ENSBTAG00000023675	199.52879011974	-9.82426767545339e-05	0.00619308580967743	0.590424388910435	0.99979557185818
ENSBTAG00000007970	144.137824049175	-0.000156017064820524	0.0062525229265633	0.417543564616911	0.99979557185818
ENSBTAG00000064472	8.96396330091238	1.70108682838768e-05	0.00718827886281509	0.876405607721836	0.99979557185818
ENSBTAG00000044111	15.3825177082078	-7.14183310534212e-05	0.0139380817728485	0.536183245526023	0.99979557185818
ENSBTAG00000045633	1100.54878970324	-3.81047711826573e-06	0.0062540839485989	0.979710335665613	0.99979557185818
ENSBTAG00000018402	247.390286450972	-0.000156603369549151	0.00669624105533431	0.324906943212167	0.99979557185818
ENSBTAG00000006811	86.6380563979466	0.000159861260311223	0.00756858684839019	0.262816558756819	0.99979557185818
ENSBTAG00000011150	26.5478609638575	-0.000136916626391111	0.00731395694693345	0.321008990680667	0.99979557185818
ENSBTAG00000011147	693.289552880813	-7.68414715251186e-05	0.00603978770638733	0.77497135465573	0.99979557185818
ENSBTAG00000064672	196.290860758841	-0.0002523015401917	0.00756482141298843	0.148736479233455	0.99979557185818
ENSBTAG00000063711	29.4726327951193	1.67316159516417e-05	0.00651009457272305	0.894573667095122	0.99979557185818
ENSBTAG00000023652	3442.48281267526	0.000207872706412456	0.00617188742920071	0.364095513600404	0.99979557185818
ENSBTAG00000001465	65.4688598616434	0.00013145465550364	0.00698219512483968	0.353786165146623	0.99979557185818
ENSBTAG00000005155	163.317440965023	-0.000118313926293842	0.00663232836710137	0.423144936963757	0.99979557185818
ENSBTAG00000022227	74.15206396842	0.000182641834314137	0.00632804000217292	0.343135138588063	0.99979557185818
ENSBTAG00000011986	154.694396907005	-0.00032587168118431	0.0079788862865347	0.0949261019676977	0.99979557185818
ENSBTAG00000005162	5.92037346515316	-5.41964585879047e-05	0.00882880036879983	0.624346064393728	0.99979557185818
ENSBTAG00000004564	552.130928595308	-0.00028855821213902	0.00619694209697893	0.256223728266693	0.99979557185818
ENSBTAG00000015728	217.286070241828	-4.72087409882219e-05	0.00646119096657546	0.725337788527201	0.99979557185818
ENSBTAG00000053581	38.0736238381498	-1.1941682771561e-05	0.00665121077323394	0.920439408044695	0.99979557185818
ENSBTAG00000056343	29.2056523395959	0.000123328291714502	0.00706293535092976	0.369134714310069	0.99979557185818
ENSBTAG00000057054	96.6764776155787	-0.000269205669814589	0.00861289707974936	0.117306360092314	0.99979557185818
ENSBTAG00000068557	39.7317579200506	-4.53407538475837e-05	0.00631220219245553	0.757945501585277	0.99979557185818
ENSBTAG00000012164	17151.9149005551	6.49883309849381e-05	0.00638634358478205	0.653367292197347	0.99979557185818
ENSBTAG00000017416	497.468105327502	-0.000547698385540094	0.00761341428188814	0.0439116347097824	0.99979557185818
ENSBTAG00000016228	285.533455529037	8.06002590372307e-05	0.00605182088213338	0.748738054928626	0.99979557185818
ENSBTAG00000018009	17.4693568115925	8.15910631788522e-05	0.00745714586129647	0.493330401475271	0.99979557185818
ENSBTAG00000012120	643.700906443703	-7.05728274521993e-05	0.00753352537337698	0.541848934066541	0.99979557185818
ENSBTAG00000018471	767.406590132131	-0.000347665815582628	0.0065144705942108	0.145237484557073	0.99979557185818
ENSBTAG00000009263	758.595803383738	-9.9009767190756e-06	0.0060707056734228	0.964014262271116	0.99979557185818
ENSBTAG00000014713	935.3499711546	-7.87945841449157e-05	0.00612917259064032	0.687455903144601	0.99979557185818
ENSBTAG00000058033	91.7039663595173	-7.7809798518565e-05	0.0061810312744793	0.66347279492572	0.99979557185818
ENSBTAG00000005862	53.277525196259	-7.27093980542306e-05	0.00626384373716453	0.651538100651114	0.99979557185818
ENSBTAG00000031572	85.1038272133444	0.000182149589546859	0.00614419750079423	0.422943372319261	0.99979557185818
ENSBTAG00000001274	80.154600006266	0.000100324147687974	0.00648828497440598	0.499903110022734	0.99979557185818
ENSBTAG00000027795	391.696048535304	0.000212827649566272	0.00610764455641607	0.401929053174972	0.99979557185818
ENSBTAG00000009336	32.3313572724852	0.000302776235377332	0.00897180182877196	0.0946552230707806	0.99979557185818
ENSBTAG00000006142	218.33493020106	4.64204019127632e-05	0.00611092252792467	0.812829280338247	0.99979557185818
ENSBTAG00000013439	164.954003024305	0.000195970772509129	0.00701820361317755	0.232192786981263	0.99979557185818
ENSBTAG00000013013	275.162382857277	-1.2733541010914e-05	0.00607312583849516	0.953286201545476	0.99979557185818
ENSBTAG00000014318	529.649551784641	-1.03442768637756e-05	0.00630766370814926	0.942121029501213	0.99979557185818
ENSBTAG00000005203	18.88383670332	5.39058833906598e-05	0.00674138053781001	0.662513656934604	0.99979557185818
ENSBTAG00000024643	107.907939152891	-0.000220494211270165	0.00790947392587898	0.168823753086827	0.99979557185818
ENSBTAG00000009012	17.4440862987534	-0.000360920654972537	0.0228173521828947	0.0765464228998727	0.99979557185818
ENSBTAG00000003851	922.134071990387	-0.000275671061859141	0.00842020706112563	0.115369619153327	0.99979557185818
ENSBTAG00000000750	199.837363209787	-0.000134445487055915	0.00619612030111375	0.490277106012132	0.99979557185818
ENSBTAG00000023416	156.044604660558	0.000280483806042827	0.00671619060915686	0.168959861417858	0.99979557185818
ENSBTAG00000008307	23.5066562402565	0.00328692471811441	0.0578795655693419	0.00342645947636167	0.99979557185818
ENSBTAG00000018427	267.950877586342	-0.000240178405655965	0.00652940446738826	0.225697364494039	0.99979557185818
ENSBTAG00000002185	262.727305771402	2.35032485919407e-05	0.00606358807391106	0.917705947166606	0.99979557185818
ENSBTAG00000015413	40.3130114326307	-0.000145521950127061	0.00675021660111487	0.341813350108147	0.99979557185818
ENSBTAG00000040061	446.081022825992	2.8084367354191e-05	0.00609482974590413	0.889585565031362	0.99979557185818
ENSBTAG00000052570	160.881055093511	-0.000244726651953027	0.00666083108362511	0.205214744966926	0.99979557185818
ENSBTAG00000050763	39.2596809385601	-0.000163101079852884	0.00760313757156387	0.255748821663347	0.99979557185818
ENSBTAG00000009154	595.139539105057	-0.000290435877192973	0.0061171116357179	0.298972765649566	0.99979557185818
ENSBTAG00000031561	212.00975076418	-0.000139832624719316	0.00652618737691545	0.38437530339707	0.99979557185818
ENSBTAG00000011116	18.7762023292201	0.000276334161189316	0.0166285268617483	0.123225364474741	0.99979557185818
ENSBTAG00000016026	265.849077154677	0.000247373697947497	0.00655756381229171	0.214524727451069	0.99979557185818
ENSBTAG00000002232	12.1678335217032	3.04067283503593e-05	0.00729361566593234	0.781866220288437	0.99979557185818
ENSBTAG00000014960	15.9577490860698	-7.39388975311696e-05	0.00726620312285384	0.534132929107134	0.99979557185818
ENSBTAG00000023429	226.502854109964	5.51249555253126e-05	0.00674341292851288	0.655996350364932	0.99979557185818
ENSBTAG00000063974	7.383602932028	1.48645895021017e-05	0.00740500036690976	0.89012563730907	0.99979557185818
ENSBTAG00000022275	253.444446311451	2.99432566450894e-05	0.00659875660883447	0.808665731645118	0.99979557185818
ENSBTAG00000055257	178.8733432598	-0.000107084302642704	0.00603615825785381	0.705061624238261	0.99979557185818
ENSBTAG00000004971	181.456071581113	0.000122607241739682	0.00642956213050601	0.445417871728447	0.99979557185818
ENSBTAG00000057383	25.0365257627266	2.47273076037047e-05	0.00648173812328854	0.847793242575099	0.99979557185818
ENSBTAG00000011524	201.397994006247	-0.000104859854355736	0.00636026883644738	0.512590310319628	0.99979557185818
ENSBTAG00000004974	20.9388192759562	-0.0001058109863391	0.00690159776088798	0.432467679687184	0.99979557185818
ENSBTAG00000049223	202.136544142383	-3.88015356209996e-05	0.00659168697348244	0.757277502394895	0.99979557185818
ENSBTAG00000004975	31.2612471326976	0.000226813054432219	0.00817258851340664	0.157346666923724	0.99979557185818
ENSBTAG00000055730	13.2239523779436	3.56670502382147e-05	0.0070073307900217	0.754122489278345	0.99979557185818
ENSBTAG00000018138	2339.16858176529	-5.78918156002974e-05	0.00623219101369418	0.720880101165598	0.99979557185818
ENSBTAG00000004977	45.3705476622996	3.86070888718784e-05	0.0061688170269009	0.82265007077027	0.99979557185818
ENSBTAG00000006222	50.0579211338905	-1.36565591994474e-05	0.00620785747864021	0.931583097191119	0.99979557185818
ENSBTAG00000005787	110.05274037641	1.07764532300043e-05	0.00614590184936539	0.951250881523855	0.99979557185818
ENSBTAG00000014140	791.081676505302	-0.000356214355322213	0.00611918886949461	0.241067628898743	0.99979557185818
ENSBTAG00000015310	69.475341596101	2.89885884726545e-05	0.00615501140171013	0.868386234476087	0.99979557185818
ENSBTAG00000062767	8.35496049536755	9.0825939940509e-05	0.008483713522674	0.438935499699243	0.99979557185818
ENSBTAG00000056713	225.590319655114	-2.12623308656103e-05	0.00619385494454422	0.896215163094539	0.99979557185818
ENSBTAG00000001497	266.231379686979	0.000148564641602662	0.00605491356341792	0.580279457856899	0.99979557185818
ENSBTAG00000013769	325.770239245608	-5.90709853197758e-05	0.00611434355586648	0.764447029117516	0.99979557185818
ENSBTAG00000019952	208.892296983336	-0.000491594871953433	0.00635131284968715	0.105961392617281	0.99979557185818
ENSBTAG00000014441	48.8009741415655	-0.000479020225878898	0.0111587701297591	0.0376646410612913	0.99979557185818
ENSBTAG00000012646	8.02346703796363	-0.000192187112361759	0.0108178728773856	0.184292475409643	0.99979557185818
ENSBTAG00000019949	123.48914760316	-2.94502905042193e-06	0.00604691117764432	0.990510278217181	0.99979557185818
ENSBTAG00000051916	9.21961830165428	-4.3586464616364e-05	0.00725758061465854	0.697558985247227	0.99979557185818
ENSBTAG00000057342	126.034350871092	-0.000108478410446885	0.00610246137123196	0.618510572259251	0.99979557185818
ENSBTAG00000017140	32.4386663132923	-7.3334567643912e-05	0.00650346862564531	0.597568458956978	0.99979557185818
ENSBTAG00000035437	261.455429729737	7.83589892677794e-06	0.00603248684943661	0.977202098318164	0.99979557185818
ENSBTAG00000008167	402.973203903711	-9.96043611804991e-05	0.00603423649106868	0.72637133537054	0.99979557185818
ENSBTAG00000006158	108.714475955556	-8.09276226365821e-05	0.00619197084169738	0.647691570070011	0.99979557185818
ENSBTAG00000015221	1897.84247813378	0.000199685433035262	0.00602672898189234	0.546014643521692	0.99979557185818
ENSBTAG00000004791	180.567314493066	1.47119791275784e-05	0.00605467930052524	0.950540221616265	0.99979557185818
ENSBTAG00000015198	47.6424842655356	-9.79291817433234e-05	0.00619646904922776	0.589808862317696	0.99979557185818
ENSBTAG00000049108	64.3438181412215	-0.000497691115901694	0.0136824937567235	0.0350990946840493	0.99979557185818
ENSBTAG00000005503	44.2219524925807	0.000230292812393674	0.00847754134768855	0.149482379209442	0.99979557185818
ENSBTAG00000011928	97.6838772294526	4.52313915448575e-05	0.007193495566313	0.689259717975257	0.99979557185818
ENSBTAG00000004601	189.29096013659	0.000146249217712003	0.00623939680700201	0.443571389678845	0.99979557185818
ENSBTAG00000006909	94.8621715295562	0.00012979376281154	0.00629141282636804	0.463211066618107	0.99979557185818
ENSBTAG00000004599	19.800121922836	-0.000115417062215744	0.00755201568783213	0.368231605443503	0.99979557185818
ENSBTAG00000067574	19.9057299320379	7.34498560647452e-05	0.00754838508356102	0.527651704930263	0.99979557185818
ENSBTAG00000007039	272.926045975739	0.00015660954604627	0.0060806613369888	0.528393157770993	0.99979557185818
ENSBTAG00000015065	16.2006520051918	0.000269369405330165	0.0135430005102671	0.114574332715713	0.99979557185818
ENSBTAG00000023426	11.6796683699515	0.000137258097291157	0.00811600105188336	0.296080812463428	0.99979557185818
ENSBTAG00000043957	48.6159144775468	6.97727454272065e-05	0.00644833295694836	0.621521789253292	0.99979557185818
ENSBTAG00000018538	153.924005944523	-0.000170770925747349	0.00653611066243392	0.320120425448138	0.99979557185818
ENSBTAG00000016554	7.58694995713768	1.16584209039389e-05	0.010168493973494	0.916229467128058	0.99979557185818
ENSBTAG00000060826	11.2957696601994	5.14432733467804e-05	0.00766636892621457	0.642748868499546	0.99979557185818
ENSBTAG00000001771	563.488896993329	-0.000309653167191995	0.00616992833202295	0.249542260632445	0.99979557185818
ENSBTAG00000012594	1048.43842038468	-0.000367896408301808	0.0192694988007959	0.0814150326931445	0.99979557185818
ENSBTAG00000067582	343.445613952955	-0.000170059944224775	0.00855602988514865	0.224023039933493	0.99979557185818
ENSBTAG00000066563	13.5783560704728	-0.00027117569517798	0.0134017045733647	0.112625873373077	0.99979557185818
ENSBTAG00000004742	30.2487850225557	1.24432529926525e-05	0.00641027380270174	0.925177786556697	0.99979557185818
ENSBTAG00000048550	11.9895659580036	3.12768863233102e-05	0.00696003794963663	0.783746380585936	0.99979557185818
ENSBTAG00000019404	340.324351421145	0.000490775078919916	0.00645006957982218	0.0951142388095381	0.99979557185818
ENSBTAG00000000973	9.94779400190062	-6.97889859736927e-05	0.00745051266668727	0.547802827970656	0.99979557185818
ENSBTAG00000015212	533.647220662293	-7.50792662620836e-05	0.006160282220993	0.682919330664067	0.99979557185818
ENSBTAG00000003916	276.861006106054	-1.3214591023573e-05	0.00612352030339617	0.943196029533507	0.99979557185818
ENSBTAG00000021819	921.63345850128	3.89470785722137e-06	0.00622399762420094	0.97998494308612	0.99979557185818
ENSBTAG00000033319	8.25125250716876	-5.96093820627795e-05	0.00770904326531908	0.595507000610844	0.99979557185818
ENSBTAG00000003585	1479.91253824185	5.21831551500159e-05	0.00614675775865287	0.774479005988741	0.99979557185818
ENSBTAG00000004139	261.049495492862	0.000151180918119289	0.00609066849776316	0.528354725058535	0.99979557185818
ENSBTAG00000007014	89.1970004470167	-0.000427031074348423	0.00795683987774343	0.0617247401689973	0.99979557185818
ENSBTAG00000014233	793.041231836958	-0.000550778732832868	0.00800592294595808	0.0393803388317339	0.99979557185818
ENSBTAG00000020122	459.273341762682	-0.000372503705970027	0.00639561482652964	0.147318729361167	0.99979557185818
ENSBTAG00000009084	453.193571851867	-0.000270081434077738	0.00621372115774494	0.267329226844702	0.99979557185818
ENSBTAG00000020121	178.501376628747	-0.000191814491092582	0.00619114368685299	0.378958982257018	0.99979557185818
ENSBTAG00000000201	208.02824387081	-1.70738135326044e-05	0.00611910074809246	0.927556599597809	0.99979557185818
ENSBTAG00000009085	441.977548654381	0.000225782825524443	0.00608028476407138	0.411242385633438	0.99979557185818
ENSBTAG00000014461	225.218220663293	-0.000185707055678901	0.00608350731090826	0.47041921969679	0.99979557185818
ENSBTAG00000032656	2759.7187295309	0.000175963756324884	0.00617073877402702	0.417329380480673	0.99979557185818
ENSBTAG00000010793	88.0608018972727	0.000141750279926239	0.00760549559349506	0.298394350557674	0.99979557185818
ENSBTAG00000038600	58.4782727425634	-2.38484728616329e-05	0.00625757068033605	0.874338757021584	0.99979557185818
ENSBTAG00000007933	308.936987257085	-6.84134124286295e-05	0.0061801292122519	0.697934851195256	0.99979557185818
ENSBTAG00000001235	19.9695310742672	-4.9125818952998e-05	0.00785316254762477	0.654871791206342	0.99979557185818
ENSBTAG00000019514	285.768128556945	-7.42625203706977e-05	0.0060372635623994	0.785425138262074	0.99979557185818
ENSBTAG00000064298	187.721987415166	-9.01455912524376e-05	0.00662296113656511	0.514786245207372	0.99979557185818
ENSBTAG00000031178	88.4343628723992	0.000234301865264412	0.00753307952817875	0.165353046806324	0.99979557185818
ENSBTAG00000004891	98.2098403102888	0.000167516500236205	0.00620344888702859	0.415832739605443	0.99979557185818
ENSBTAG00000001412	34.3189717786646	-6.10197989462714e-05	0.00625960091648617	0.699802814937761	0.99979557185818
ENSBTAG00000006534	90.6479382959607	6.74811617511207e-05	0.00607445124651199	0.763966044222709	0.99979557185818
ENSBTAG00000061352	17.0534837816318	5.40080389206394e-05	0.00700389334213783	0.645978711507243	0.99979557185818
ENSBTAG00000011584	142.308796094805	0.000176889008996787	0.00616536355012849	0.418804937212943	0.99979557185818
ENSBTAG00000051936	30.1616474662451	5.66564319422438e-05	0.00640457311693682	0.68754215585309	0.99979557185818
ENSBTAG00000018278	1021.98123066443	-0.000481966606987113	0.00606500735280888	0.207498723484187	0.99979557185818
ENSBTAG00000011001	227.461266026735	-0.000288725489952826	0.00629116463652453	0.224714536014167	0.99979557185818
ENSBTAG00000005723	89.3736529408141	-0.000361209142720333	0.00768213445292629	0.0857564202457825	0.99979557185818
ENSBTAG00000015056	7.18653818764557	7.39102587459003e-05	0.00958192411255727	0.520602789105994	0.99979557185818
ENSBTAG00000021997	531.298743842234	-0.000137552647724453	0.00612109551566355	0.530211371801804	0.99979557185818
ENSBTAG00000014843	835.19038281957	0.000169439793303499	0.00602494740649778	0.602326355844497	0.99979557185818
ENSBTAG00000013909	28.9885837020894	0.000256571933226259	0.00889846295240976	0.123338840171497	0.99979557185818
ENSBTAG00000049524	8.45148180400005	-9.58107266908527e-05	0.00872346010011123	0.418210595487842	0.99979557185818
ENSBTAG00000013292	13.0754865379109	-0.000101852614077008	0.00783947557183682	0.404383659707022	0.99979557185818
ENSBTAG00000035844	8.12674785767115	0.00012268795488432	0.0117583977442287	0.342528837690035	0.99979557185818
ENSBTAG00000047608	166.136059726696	-0.000131181771236283	0.0060534861293625	0.619879695354711	0.99979557185818
ENSBTAG00000063100	1936.95358148974	-0.000114375999208006	0.00647376645467939	0.459410564026575	0.99979557185818
ENSBTAG00000021000	291.257632889392	0.000112656578140107	0.00682211372147786	0.418265598041165	0.99979557185818
ENSBTAG00000007784	698.823172578782	-0.000111777750550453	0.00602569075931339	0.71567006117194	0.99979557185818
ENSBTAG00000008490	137.022949061879	-0.000119939480237027	0.00612467721860498	0.570224822611145	0.99979557185818
ENSBTAG00000052750	25.1642832116388	1.90029960842878e-05	0.00646038296921007	0.883319777761613	0.99979557185818
ENSBTAG00000067535	164.34668202238	-0.00023393632651668	0.00833094466080622	0.148180168337651	0.99979557185818
ENSBTAG00000009214	852.716538872318	-2.89693933691867e-05	0.00621758820701709	0.855196015152601	0.99979557185818
ENSBTAG00000035175	359.740472437606	-0.000279859355886638	0.00626773752762921	0.239256542794271	0.99979557185818
ENSBTAG00000067284	6.48960518453642	-0.000228644993970093	0.012708798123589	0.147296934589286	0.99979557185818
ENSBTAG00000008482	2684.75736388763	-0.000210115138908402	0.00601353519220363	0.570420286972357	0.99979557185818
ENSBTAG00000062574	23.2158112161623	8.21564465340895e-05	0.00683893056295266	0.523280336569921	0.99979557185818
ENSBTAG00000030593	214.361334003199	5.87074337695244e-05	0.0067101447826505	0.64049377273976	0.99979557185818
ENSBTAG00000009188	491.681300979335	1.06363972574183e-05	0.00604869730263088	0.965391486731804	0.99979557185818
ENSBTAG00000067789	6.37550116361897	8.24764747269956e-05	0.00913980134144113	0.476090632468051	0.99979557185818
ENSBTAG00000057087	53.6664009435047	2.75626461526018e-05	0.00709115283833232	0.804786238760588	0.99979557185818
ENSBTAG00000009187	196.731434566135	-8.77760832755927e-05	0.00642601833759013	0.554889464839097	0.99979557185818
ENSBTAG00000020787	422.051637451741	5.30768853343806e-05	0.00604824847741771	0.832231705580869	0.99979557185818
ENSBTAG00000001258	145.059197359151	-0.000210606079002067	0.00648695033185771	0.267142981803495	0.99979557185818
ENSBTAG00000056508	21.6278900432032	0.000170928876265124	0.00974753668257735	0.216151573070487	0.99979557185818
ENSBTAG00000049122	302.742445802623	0.00354734431013664	0.0525869543905418	0.00224969264516559	0.99979557185818
ENSBTAG00000043993	45.8298888664581	-7.19267545127975e-05	0.00685783783513068	0.565634478655146	0.99979557185818
ENSBTAG00000067815	2000.11789292644	-0.00035105050870773	0.00667612689227272	0.128537131854105	0.99979557185818
ENSBTAG00000012899	2745.46564450183	1.68279496894567e-05	0.00605863169581324	0.942294836390021	0.99979557185818
ENSBTAG00000056266	9.7245361333028	-7.0554322902375e-05	0.00877571404992953	0.532919222507367	0.99979557185818
ENSBTAG00000006479	247.598628584869	-0.000154774459955579	0.00605737333530292	0.563739181996001	0.99979557185818
ENSBTAG00000020028	371.637944130138	-7.3510233545718e-05	0.00610304182731375	0.722177539638107	0.99979557185818
ENSBTAG00000023377	111.601443127356	-1.96414976167832e-05	0.00630144442273723	0.891535434835321	0.99979557185818
ENSBTAG00000009942	371.85607032675	5.99485491300316e-05	0.00621991582699349	0.716221674999258	0.99979557185818
ENSBTAG00000001209	1210.37446040442	4.74308115091914e-05	0.00612078235500391	0.804356165438901	0.99979557185818
ENSBTAG00000003064	1089.53525337941	-0.000518772201391919	0.00635699129323239	0.097326329738797	0.99979557185818
ENSBTAG00000013937	199.511129438631	0.000109941141105641	0.00626973936440854	0.524206708478824	0.99979557185818
ENSBTAG00000030581	101.355193466974	0.000115507612718575	0.00627460436657955	0.50665509868061	0.99979557185818
ENSBTAG00000050914	42.6075762271582	0.000101070383398204	0.00723831108851489	0.426867487304757	0.99979557185818
ENSBTAG00000020035	337.189318469567	0.000151627804101313	0.00718584178274461	0.295559769552051	0.99979557185818
ENSBTAG00000018682	82.9440390909484	3.54008640036186e-05	0.00636277303581874	0.799890932728265	0.99979557185818
ENSBTAG00000003063	332.681006745065	-0.000408250241321987	0.006189610557569	0.174786314204337	0.99979557185818
ENSBTAG00000069863	17.2013163594964	4.97244461278959e-05	0.00797056279157297	0.650536784735333	0.99979557185818
ENSBTAG00000052342	245.849006690418	-0.00167883438282716	0.0355990395117024	0.00651152660458147	0.99979557185818
ENSBTAG00000030629	18.3843234842927	-1.23098734548102e-05	0.00762678319772747	0.908021693736706	0.99979557185818
ENSBTAG00000018688	9.51766739976321	-0.000155643267332221	0.0101761679116205	0.245782023695857	0.99979557185818
ENSBTAG00000003059	338.291232135455	0.000150911154123643	0.00611291162964582	0.507572661354332	0.99979557185818
ENSBTAG00000014306	150.611479738792	-0.000319804695892601	0.00720247745099626	0.116839690786432	0.99979557185818
ENSBTAG00000017310	39.7334994691046	0.000265580621308298	0.00766142800729266	0.135957102008452	0.99979557185818
ENSBTAG00000011876	316.966064363424	0.000110847022740912	0.00613330769617139	0.588030697467578	0.99979557185818
ENSBTAG00000011880	17.1073457864017	3.90363914559648e-05	0.00701949229045091	0.732621017806239	0.99979557185818
ENSBTAG00000023375	68.0819697087142	-0.000175330076415013	0.00635533432899288	0.348387946206524	0.99979557185818
ENSBTAG00000012467	1983.28773230518	0.000234498112242398	0.00652012307669338	0.233153598358852	0.99979557185818
ENSBTAG00000065960	7.49568731028858	3.99368490791952e-05	0.00838733858112325	0.7124432786541	0.99979557185818
ENSBTAG00000019202	194.72774328143	0.000222274201680123	0.00654319051829253	0.243880598135149	0.99979557185818
ENSBTAG00000011528	46.2659358548098	0.000116401737194744	0.00626820780293036	0.506409557545614	0.99979557185818
ENSBTAG00000012412	135.26316285849	0.000397970368054786	0.00742785249113667	0.0786154407958031	0.99979557185818
ENSBTAG00000007818	341.765097713074	7.08376517806849e-05	0.00617201481117691	0.692538592686588	0.99979557185818
ENSBTAG00000023718	41.1065218942409	6.65118035290458e-05	0.00707642849406525	0.577742426432908	0.99979557185818
ENSBTAG00000051541	13.8472280353502	0.000285101268273263	0.0130171738663132	0.101598903477841	0.99979557185818
ENSBTAG00000000648	43.4565320828512	7.78449612807822e-05	0.00793433145567895	0.500093996763733	0.99979557185818
ENSBTAG00000000706	270.545947541327	4.28295495331804e-05	0.00646662714150628	0.747476408376218	0.99979557185818
ENSBTAG00000000569	120.445944632034	4.20903782794143e-05	0.00657975550647659	0.739838158566545	0.99979557185818
ENSBTAG00000020762	8.97629154253641	-0.000100423647483883	0.00863938163291538	0.400756335979102	0.99979557185818
ENSBTAG00000017486	48.2851264046969	0.000181358416520349	0.00708959503777552	0.24880016761016	0.99979557185818
ENSBTAG00000018855	326.448589348016	-0.000258450838039664	0.00613458257961992	0.320794829645856	0.99979557185818
ENSBTAG00000018854	5897.73463049798	-0.000188689122928059	0.00602337202986832	0.573359266014567	0.99979557185818
ENSBTAG00000010357	422.191286476351	5.20470168499869e-05	0.00655999254139113	0.688829420887921	0.99979557185818
ENSBTAG00000059051	7.99612969764654	3.10878825534919e-05	0.00867235005163735	0.773318291400545	0.99979557185818
ENSBTAG00000048631	12.2587621815813	-7.36467369601796e-05	0.00860692322532585	0.516873306802483	0.99979557185818
ENSBTAG00000030585	377.00889199588	0.000240072756583379	0.00717699612910151	0.173746268573389	0.99979557185818
ENSBTAG00000066218	175.760316451247	9.19793011145065e-05	0.00660211708105087	0.510879459117862	0.99979557185818
ENSBTAG00000044001	53.3467599743415	7.74394869962093e-05	0.00744314287168856	0.51207252572578	0.99979557185818
ENSBTAG00000033679	277.024636318051	0.000142125110143893	0.00611072444988936	0.528568676943014	0.99979557185818
ENSBTAG00000003718	1769.3296283391	-5.00492964843493e-06	0.00617751293843606	0.97595937759376	0.99979557185818
ENSBTAG00000014727	68.0612284489536	-0.000140777836046738	0.00698086318018109	0.331851947630178	0.99979557185818
ENSBTAG00000014724	3591.27894266481	-0.000354772654652701	0.00606913301537315	0.28555779300676	0.99979557185818
ENSBTAG00000062470	38.6112692259661	-0.000121652453121004	0.00937545002604448	0.329265807584621	0.99979557185818
ENSBTAG00000069329	774.254104225716	-0.000141138164115339	0.00624921760423057	0.451155349005998	0.99979557185818
ENSBTAG00000005122	16482.4131831614	0.000290943058230241	0.00620158380704976	0.252094755502907	0.99979557185818
ENSBTAG00000019129	72.5507995514774	0.000367236352711767	0.0102034128031266	0.0636264212907799	0.99979557185818
ENSBTAG00000001265	27115.1624326288	-9.64600877830256e-05	0.00626319104213291	0.567797097058261	0.99979557185818
ENSBTAG00000024815	223.745475456155	3.71020521343115e-05	0.00601561037539811	0.909219015383333	0.99979557185818
ENSBTAG00000068413	49.5105897525093	0.000155577918617514	0.0074903424992704	0.273757594148993	0.99979557185818
ENSBTAG00000061548	168.970409783896	-2.11726495707797e-05	0.00954174213270978	0.846706810827457	0.99979557185818
ENSBTAG00000056822	14.1331161202445	0.000143417405078446	0.00759093439416946	0.295191088950649	0.99979557185818
ENSBTAG00000069841	28.0001129422254	3.01634450983649e-05	0.00731359392746153	0.78320477862253	0.99979557185818
ENSBTAG00000056698	29.1264007003677	0.00015879134704432	0.0100793257966799	0.239065875483593	0.99979557185818
ENSBTAG00000003151	494.789747578522	-8.68870479186338e-05	0.00651504523192563	0.542247776146244	0.99979557185818
ENSBTAG00000023907	16944.5075698857	0.000315003927976642	0.00700571954622668	0.127709835409204	0.99979557185818
ENSBTAG00000058969	15.1897467773416	-0.000280236054677569	0.0113226386687709	0.100872685377792	0.99979557185818
ENSBTAG00000003143	50.6426266682873	-0.000101505452566546	0.00664460279792418	0.472583401139825	0.99979557185818
ENSBTAG00000006945	209.218643801577	6.9730803939987e-06	0.00604136499284371	0.978329507313979	0.99979557185818
ENSBTAG00000024162	21.5011967170588	0.000116088236653082	0.00730939203851169	0.375834117561871	0.99979557185818
ENSBTAG00000066597	54.15234041059	-0.000195201852516116	0.00801456518569586	0.195763495677325	0.99979557185818
ENSBTAG00000030775	13.4843894302242	0.000113325476318406	0.00873517174671028	0.355741447424862	0.99979557185818
ENSBTAG00000013148	284.676191425103	0.000156582092007628	0.00639946907074	0.373034570309918	0.99979557185818
ENSBTAG00000002878	4278.50426856465	8.97516258793265e-05	0.00656491549913536	0.524125969500107	0.99979557185818
ENSBTAG00000011802	783.460567971243	-6.56720523372415e-06	0.00612378740254806	0.971684991570562	0.99979557185818
ENSBTAG00000019269	629.939527647368	4.57036084037874e-06	0.00610680324850694	0.98115023374299	0.99979557185818
ENSBTAG00000000476	130.781177440138	-0.000652032355085168	0.0120348657602723	0.0198484340366051	0.99979557185818
ENSBTAG00000040199	206.336734124127	0.000315811124195074	0.00687632171191372	0.134123348931344	0.99979557185818
ENSBTAG00000020404	7297.18928623163	6.9905147110496e-05	0.00633211181863274	0.644311270709631	0.99979557185818
ENSBTAG00000012284	41.0926819089373	5.87668443848689e-05	0.0063845467163028	0.681352410340534	0.99979557185818
ENSBTAG00000068818	204.845116539132	2.48468786023006e-05	0.00632787950476235	0.86064636319024	0.99979557185818
ENSBTAG00000012273	22.4864268403386	-0.000178420453804056	0.0101331515322063	0.203767363579218	0.99979557185818
ENSBTAG00000018936	1043.57652155894	5.29400689677606e-05	0.00622198560141235	0.744890840526471	0.99979557185818
ENSBTAG00000012881	3258.69902469101	-2.07792757861252e-05	0.00608591514683803	0.920271339789481	0.99979557185818
ENSBTAG00000003148	597.452398859583	7.37683606609778e-05	0.00600926423076592	0.836097910893729	0.99979557185818
ENSBTAG00000003161	192.564984207763	-3.87340748611438e-05	0.00611543441156819	0.840409151537835	0.99979557185818
ENSBTAG00000051586	61.061069414788	7.01986547403568e-06	0.00617394549518422	0.96649926840171	0.99979557185818
ENSBTAG00000005657	13.8419220884687	5.41720694322383e-05	0.00675092236954036	0.66038805594614	0.99979557185818
ENSBTAG00000030670	188.137484121019	-0.000146863650022717	0.00614105130870165	0.494358679044504	0.99979557185818
ENSBTAG00000005652	147.937627466379	-0.000350067588795598	0.00726010741425598	0.100572775454052	0.99979557185818
ENSBTAG00000006920	332.304866959196	-0.00010360581955389	0.00607342380108789	0.660319194635762	0.99979557185818
ENSBTAG00000062271	249.110830072061	2.88034736139585e-05	0.00630663372637571	0.84212231000025	0.99979557185818
ENSBTAG00000020106	1708.96982801766	-9.06663279102693e-05	0.00603130227353237	0.753315211977344	0.99979557185818
ENSBTAG00000011495	246.898291717249	0.000210192585110587	0.00643766695727958	0.276432672462633	0.99979557185818
ENSBTAG00000004777	107.152875703868	0.000312167734699572	0.0070667763708294	0.126478717467598	0.99979557185818
ENSBTAG00000019336	863.112779553697	-0.000218997429629739	0.00605008256493876	0.464837287849587	0.99979557185818
ENSBTAG00000030592	14.3290478569916	-7.53902303464597e-05	0.00697818896434411	0.541906984662879	0.99979557185818
ENSBTAG00000060414	220.528392370218	-0.00019150151166223	0.00779361074900819	0.205867429082448	0.99979557185818
ENSBTAG00000059070	880.702398791893	-0.000148748669373964	0.00739883878560049	0.291111251628318	0.99979557185818
ENSBTAG00000013205	504.990887830083	-0.000190769476363869	0.00632726011512113	0.330092191369375	0.99979557185818
ENSBTAG00000013203	15.5533940849084	-2.34657662464989e-05	0.00794390816722247	0.82594929460106	0.99979557185818
ENSBTAG00000021025	105.527781285239	-5.8589328205128e-05	0.00621130203666448	0.72461219050894	0.99979557185818
ENSBTAG00000011414	358.775432048245	-9.73958161486858e-05	0.00603690798447301	0.726975711480052	0.99979557185818
ENSBTAG00000059589	18.2235260458555	0.000138595386315872	0.00839482208206449	0.288746686842578	0.99979557185818
ENSBTAG00000065618	7.47065447341421	0.000286096275502839	0.0165986058328177	0.11609329450757	0.99979557185818
ENSBTAG00000069058	10.9047887815951	-9.77639771692623e-06	0.00948137167777195	0.92850838131663	0.99979557185818
ENSBTAG00000061845	3.79121206984201	-0.000146312289674383	0.0141681358730396	0.289961279509875	0.99979557185818
ENSBTAG00000069019	72.5721727994018	8.12846111114457e-05	0.00829132008584435	0.481157800094326	0.99979557185818
ENSBTAG00000066915	13.5963002155187	-3.87949365475247e-05	0.0071117764092276	0.7311905838969	0.99979557185818
ENSBTAG00000005091	15.3460888175863	-9.92438129410143e-05	0.00746026959492949	0.424014456497383	0.99979557185818
ENSBTAG00000069025	14.886446830296	-0.00011236701725863	0.00796040676956816	0.36704633776421	0.99979557185818
ENSBTAG00000014915	60.5606994947975	6.0981292627095e-05	0.00680092712315789	0.621828137753403	0.99979557185818
ENSBTAG00000012837	237.747884909955	-8.18198397667753e-05	0.00620627696293093	0.63850917373942	0.99979557185818
ENSBTAG00000001697	842.410973521992	-0.000182300172164899	0.00623336575883583	0.375699016345658	0.99979557185818
ENSBTAG00000001749	509.978288573994	-0.000525841244759669	0.00631051078288374	0.101572282451779	0.99979557185818
ENSBTAG00000001535	11.8583736272193	5.33400661809462e-05	0.00742533997885256	0.63575814526932	0.99979557185818
ENSBTAG00000017115	51.1310305895269	0.000146441263162793	0.00630406191691321	0.420033689519182	0.99979557185818
ENSBTAG00000017103	362.021451317469	1.55741019314286e-05	0.00656669679072465	0.899478058816037	0.99979557185818
ENSBTAG00000056143	14.7519222345568	-4.49995914431725e-05	0.00761951121809893	0.682467775551427	0.99979557185818
ENSBTAG00000019625	3199.42670961613	0.000111659970553934	0.00656488659396575	0.451935262358709	0.99979557185818
ENSBTAG00000005212	10.4323253617942	9.49728176253992e-05	0.00798468854978595	0.427041117166455	0.99979557185818
ENSBTAG00000005209	166.950445129861	0.000287466671162818	0.00615329256725074	0.278472032457087	0.99979557185818
ENSBTAG00000001511	556.525918124853	-0.0002318651462617	0.010302717150124	0.13766584595526	0.99979557185818
ENSBTAG00000019014	30.5998982691517	0.000246090950153779	0.00944735486619261	0.127697103471102	0.99979557185818
ENSBTAG00000005313	9.711402187104	-3.49044101732101e-06	0.00725128986423497	0.974265954033541	0.99979557185818
ENSBTAG00000032265	172.093252534909	0.000161311968071204	0.00685124023573026	0.300193466389567	0.99979557185818
ENSBTAG00000057748	35.6007659101102	-8.64431442827433e-05	0.00657051374147267	0.535582054440411	0.99979557185818
ENSBTAG00000055736	5.8286297676072	4.91432451367741e-06	0.00839263782064964	0.963092591615878	0.99979557185818
ENSBTAG00000069343	305.35504623924	2.22523051051942e-05	0.00636613166909972	0.871223471678097	0.99979557185818
ENSBTAG00000068274	24.8667284826959	0.000192572835933648	0.00885357928489119	0.18732901823174	0.99979557185818
ENSBTAG00000062886	951.094513806934	0.000178738518718952	0.00635097645489325	0.343583738896428	0.99979557185818
ENSBTAG00000061574	117.289133061241	-0.000396491125514468	0.0160029608508039	0.0610810141531404	0.99979557185818
ENSBTAG00000044311	13.7475299916713	7.0557014943614e-05	0.00711432764351922	0.556479323570046	0.99979557185818
ENSBTAG00000042702	11.0210022868736	7.25889624337787e-05	0.00878876489845807	0.522551625412393	0.99979557185818
ENSBTAG00000017666	1729.96852794142	-0.000167025273821985	0.00683946589403425	0.290832726296926	0.99979557185818
ENSBTAG00000005430	62.7836206576977	0.000109636384487377	0.00674407391321913	0.435195336206373	0.99979557185818
ENSBTAG00000005660	901.43169065455	-2.39961740003708e-05	0.00602723580999599	0.933505966096613	0.99979557185818
ENSBTAG00000005658	19.1547129117066	-0.000134642559216961	0.00782786515444116	0.308480235715748	0.99979557185818
ENSBTAG00000023513	231.898923128516	-0.000164968320620087	0.0060956506164025	0.495309335942835	0.99979557185818
ENSBTAG00000016457	625.762495744209	-0.000255653518951404	0.0063889206443688	0.233163111942186	0.99979557185818
ENSBTAG00000017450	164.120080681291	6.45241193785731e-05	0.00650114951817897	0.636272492602473	0.99979557185818
ENSBTAG00000037951	11.2201979031215	0.000172287172287463	0.00986273016841487	0.213792305772836	0.99979557185818
ENSBTAG00000014460	213.319735799605	0.000118823985780848	0.00603742991360625	0.675582065237616	0.99979557185818
ENSBTAG00000014459	47.2520007706473	6.96263524514295e-06	0.0063807430036037	0.958763933588421	0.99979557185818
ENSBTAG00000014451	202.744773484712	4.8394483662683e-05	0.00604463654466509	0.849593430885771	0.99979557185818
ENSBTAG00000001969	9.88760228386159	0.000129333914597209	0.00861527360802856	0.309685597882084	0.99979557185818
ENSBTAG00000001968	685.774822863963	-0.000211257876972197	0.00609695033455056	0.414429812211998	0.99979557185818
ENSBTAG00000005946	11.8037289107199	0.000116823772919554	0.00981448630082634	0.345866831757347	0.99979557185818
ENSBTAG00000002463	310.825666700893	-0.000268728351773619	0.00614127438190662	0.304919310960163	0.99979557185818
ENSBTAG00000002462	155.950311635852	1.63166417457634e-05	0.00603013893353288	0.953518055601855	0.99979557185818
ENSBTAG00000002460	149.506445109229	-8.13710137756446e-05	0.00606854644765434	0.727510529192262	0.99979557185818
ENSBTAG00000032217	94.4790160479149	0.000155976331120395	0.00646191415962096	0.361125506954878	0.99979557185818
ENSBTAG00000010397	61.0896732852313	-3.1575602869769e-05	0.00633579846372557	0.823668704817464	0.99979557185818
ENSBTAG00000006552	99.8075890578495	-0.000589250164693747	0.0186461650180711	0.0300826474672888	0.99979557185818
ENSBTAG00000006548	456.403961957376	0.000818648257968073	0.00663811376228326	0.0348370124680361	0.99979557185818
ENSBTAG00000012797	237.633337618378	-3.34795637047506e-05	0.00606496732088371	0.882823043648946	0.99979557185818
ENSBTAG00000000290	326.077535043375	9.32928303944296e-05	0.00631513479582689	0.561986387547734	0.99979557185818
ENSBTAG00000021910	219.91756297569	4.90477338252391e-06	0.00626820644926248	0.9734963967189	0.99979557185818
ENSBTAG00000058321	44.1203510446164	-2.0885233509053e-06	0.00645701522107133	0.987050754117634	0.99979557185818
ENSBTAG00000002767	93.5539594575521	0.000114009683002475	0.00698759196667125	0.400615490615778	0.99979557185818
ENSBTAG00000010485	484.437528545193	-0.000145105301087357	0.00604971065174877	0.596073940096429	0.99979557185818
ENSBTAG00000037393	188.190127998265	7.33022033805769e-06	0.0061138872159103	0.969189028035045	0.99979557185818
ENSBTAG00000009235	44.9523763468927	0.000155455219012619	0.00635926195084802	0.385125646499871	0.99979557185818
ENSBTAG00000009232	205.911851700569	6.45095630397439e-05	0.00619633313275455	0.706315302013516	0.99979557185818
ENSBTAG00000012463	77.6430411181678	5.03477667682118e-06	0.00635626064387702	0.970659430584125	0.99979557185818
ENSBTAG00000004124	417.231722541759	-3.64261299585642e-06	0.00674655534223699	0.974989631024844	0.99979557185818
ENSBTAG00000048493	96.9996301452872	0.000109884818260099	0.00675803608493804	0.432962236354331	0.99979557185818
ENSBTAG00000047147	176.149112215481	-4.19183916407759e-05	0.00619806147149161	0.799815669698248	0.99979557185818
ENSBTAG00000035144	49.5797366436713	-0.00105558433093838	0.028772618401382	0.0139061713438992	0.99979557185818
ENSBTAG00000010091	84.9425486498785	0.000229054018388919	0.00633768888112955	0.274075894052722	0.99979557185818
ENSBTAG00000054315	344.713062516703	-2.38783771247096e-05	0.00629737544417481	0.869261695702619	0.99979557185818
ENSBTAG00000015546	208.736624113925	0.000101972170244997	0.0061095087318403	0.630534967925736	0.99979557185818
ENSBTAG00000031891	6.56265364317186	7.18967413600413e-06	0.00936244947182846	0.947206756246202	0.99979557185818
ENSBTAG00000052803	62.6341182871871	2.54431819525604e-05	0.00660760042288073	0.835622453506727	0.99979557185818
ENSBTAG00000014302	597.691429108804	-0.000143179295384706	0.00603311966067891	0.632352327433509	0.99979557185818
ENSBTAG00000034442	153.226534422073	0.000511580677284647	0.0128349308232025	0.0327107065733368	0.99979557185818
ENSBTAG00000016363	704.333031378049	-0.000123095476016839	0.00617401618227691	0.530139176799783	0.99979557185818
ENSBTAG00000062423	12.9720819624047	7.26088229171411e-05	0.00703098152196002	0.551285127043447	0.99979557185818
ENSBTAG00000026836	15.6305027586912	7.55763437613128e-06	0.00732058314979413	0.944099652069467	0.99979557185818
ENSBTAG00000056773	56.3543255838283	-0.000252989791791993	0.00703775473506737	0.169278700398	0.99979557185818
ENSBTAG00000066904	63.2864476247771	0.00012404592508377	0.00632088280147073	0.468761739719334	0.99979557185818
ENSBTAG00000015662	41.6125977982738	0.000183538569259484	0.00651419983864121	0.302078549521059	0.99979557185818
ENSBTAG00000016932	110.060974186982	7.047419347316e-06	0.00607282393822589	0.974140017464514	0.99979557185818
ENSBTAG00000024027	195.25434186166	-0.000232882649456153	0.00649085199446693	0.239367127771836	0.99979557185818
ENSBTAG00000058887	17.4616645928517	-7.96464994440206e-05	0.00695060067905964	0.525313313185988	0.99979557185818
ENSBTAG00000015069	921.896340850842	-0.000117507602703997	0.0060393067179886	0.675048574988479	0.99979557185818
ENSBTAG00000013460	288.199030300698	-3.45688865971033e-05	0.00610237874092547	0.861821536951438	0.99979557185818
ENSBTAG00000013461	1932.95212728685	-0.000249573240381039	0.00612778360490646	0.33605627194412	0.99979557185818
ENSBTAG00000013464	129.356965617486	-0.000138954420928753	0.00628817734362141	0.44215084536071	0.99979557185818
ENSBTAG00000013465	34.7613583751377	-6.73633559427909e-05	0.00623489468258217	0.681562607938779	0.99979557185818
ENSBTAG00000010987	424.262201239318	-0.000143508090756372	0.00636133478870704	0.410221004620175	0.99979557185818
ENSBTAG00000004833	398.97555381197	0.00033042200991481	0.00678700065807718	0.131457358706057	0.99979557185818
ENSBTAG00000062287	134.279682778096	-9.29833447192029e-05	0.00865540463627756	0.429616455386161	0.99979557185818
ENSBTAG00000056548	71.7143975891231	0.00041081862189222	0.0121197617693079	0.0503357363497613	0.99979557185818
ENSBTAG00000023666	50.8327792879394	-6.12268790461363e-05	0.00861317382455598	0.582719956341748	0.99979557185818
ENSBTAG00000066168	12.1641486882175	-0.000167003606379403	0.0115979066444541	0.23040960827885	0.99979557185818
ENSBTAG00000004471	878.633284186492	2.36518945912049e-05	0.00608061446274103	0.911126832297142	0.99979557185818
ENSBTAG00000014889	225.827980411323	2.94618735543025e-05	0.00613582309879802	0.871350134065413	0.99979557185818
ENSBTAG00000013662	235.024259782621	0.000250277496604364	0.00710220293032744	0.16823639831925	0.99979557185818
ENSBTAG00000013663	20.9158961775047	-7.12058003897633e-05	0.00663097057357504	0.589852012981444	0.99979557185818
ENSBTAG00000013664	195.340081834468	-0.000434045251203903	0.0143105655711615	0.0473378435556852	0.99979557185818
ENSBTAG00000015010	413.309431051435	-0.000317209202740773	0.00617033040985914	0.242999042084324	0.99979557185818
ENSBTAG00000004459	250.362404539453	-4.76204687294414e-06	0.0118375647194009	0.96623415304237	0.99979557185818
ENSBTAG00000000088	298.823629331546	7.28101563843087e-05	0.00619336192784844	0.676114172311127	0.99979557185818
ENSBTAG00000013057	62.9383090420051	-8.2681145289804e-05	0.00638594118850577	0.582027281307822	0.99979557185818
ENSBTAG00000006893	173.818725284559	-0.000112258668931041	0.00651434613266689	0.458303838140529	0.99979557185818
ENSBTAG00000020996	396.374590171887	-0.0003291466126968	0.00716848132240295	0.113334948150756	0.99979557185818
ENSBTAG00000060052	543.926894727934	-0.000223273403841925	0.00613170386695159	0.367404182364714	0.99979557185818
ENSBTAG00000060380	88.84564176301	-0.000415963667893407	0.00819336754812417	0.0617148664532878	0.99979557185818
ENSBTAG00000065540	7.6750752151541	-0.000227403040035294	0.015348581699871	0.162809520090551	0.99979557185818
ENSBTAG00000018731	51.5528507569418	0.000137219732297154	0.00634125797601662	0.430101685392219	0.99979557185818
ENSBTAG00000000588	9.01844460680541	-5.50934680730955e-06	0.00852624603937854	0.958722665104673	0.99979557185818
ENSBTAG00000001395	92.5044360118907	-7.40832852730503e-05	0.00718367180061418	0.53690037437799	0.99979557185818
ENSBTAG00000018704	34.3243061209651	-7.08677215171903e-05	0.00632261672964709	0.642700259925367	0.99979557185818
ENSBTAG00000004869	237.0259182425	0.000156108865118922	0.00676043627792218	0.318850734569118	0.99979557185818
ENSBTAG00000017753	2061.06364576414	7.11351663967131e-05	0.00610854702093761	0.726221519929889	0.99979557185818
ENSBTAG00000019043	230.071659691773	-9.57749005848189e-06	0.00605459034300978	0.967772862878835	0.99979557185818
ENSBTAG00000000605	884.312284462791	-0.00030063102705746	0.0068592687854162	0.144408712615143	0.99979557185818
ENSBTAG00000000603	254.652447759499	5.65627783165906e-05	0.00610599694916773	0.778220510652205	0.99979557185818
ENSBTAG00000019542	161.987159435234	-0.000236595491479862	0.00611426744535466	0.362911395238093	0.99979557185818
ENSBTAG00000012867	138.855388350921	0.000142739165132197	0.00615421779569435	0.494689241036606	0.99979557185818
ENSBTAG00000002896	165.073974064389	-0.000212995043484962	0.00679333210584629	0.227288544227918	0.99979557185818
ENSBTAG00000016954	112.411989788618	0.000261132479320016	0.00633200410673726	0.240099919605136	0.99979557185818
ENSBTAG00000012497	443.370382192187	0.000184661504341054	0.00600892553427666	0.627620300038567	0.99979557185818
ENSBTAG00000021158	135.281195305562	-0.000569777409069906	0.0109116220544434	0.0269773399354982	0.99979557185818
ENSBTAG00000013806	57.0778596443314	-5.40038318970322e-05	0.00683097250314981	0.655645362264488	0.99979557185818
ENSBTAG00000062644	47.1272659281216	4.94849921863952e-05	0.00626926667002398	0.747654665332331	0.99979557185818
ENSBTAG00000004061	11.7618598018631	-1.40573819760189e-05	0.00709845273201782	0.898432523152174	0.99979557185818
ENSBTAG00000000746	1138.21408017745	0.000167855910611691	0.0060357636781047	0.578722691360536	0.99979557185818
ENSBTAG00000049158	51.0011588243715	-3.71219135357409e-05	0.00611738324665059	0.846003870612414	0.99979557185818
ENSBTAG00000069648	17.4999448070149	6.72992153881947e-05	0.00672941049063728	0.59741874634027	0.99979557185818
ENSBTAG00000067180	256.85851361394	-0.000103536969600224	0.00602106384096317	0.744410806148127	0.99979557185818
ENSBTAG00000046385	438.649103745409	-0.000224708470359033	0.00615989932359995	0.346987376377116	0.99979557185818
ENSBTAG00000017490	395.075572499878	-3.5568353105249e-06	0.00653335629935615	0.97716412641941	0.99979557185818
ENSBTAG00000005386	3456.05056870266	-5.27401420088273e-05	0.00633097405902831	0.719320460166055	0.99979557185818
ENSBTAG00000010550	12.3795050603513	0.00016148935604509	0.00858045572188765	0.238791889320045	0.99979557185818
ENSBTAG00000018727	2863.65341647437	1.43675432603422e-05	0.0061286229602797	0.937519796666939	0.99979557185818
ENSBTAG00000007394	132.520541390301	-0.000311747652051901	0.00695765906453873	0.131985111217542	0.99979557185818
ENSBTAG00000012708	8.35090727426796	-2.5669015883211e-05	0.00802118928524199	0.810146043497506	0.99979557185818
ENSBTAG00000031709	197.315354382548	-9.29616080797491e-05	0.00619112711104227	0.607935950696453	0.99979557185818
ENSBTAG00000011139	23.1950235761001	-4.70665484323915e-05	0.00657983617963631	0.712770799467046	0.99979557185818
ENSBTAG00000011423	1134.58503675645	0.000165001710820433	0.0148030912948704	0.251392840524127	0.99979557185818
ENSBTAG00000019060	11.6924214745277	-1.31479251352043e-05	0.00703364416955646	0.905629982049055	0.99979557185818
ENSBTAG00000004154	333.03492914557	-5.430892145072e-05	0.00686217306455019	0.652041860156689	0.99979557185818
ENSBTAG00000001403	130.770878424931	-0.000136829375108688	0.00605413604532393	0.606398293233738	0.99979557185818
ENSBTAG00000013938	105.76035008307	-5.86113997513729e-05	0.00692164654800019	0.625842322220783	0.99979557185818
ENSBTAG00000068272	561.723934204868	6.58569220530846e-05	0.00603388409479401	0.812533893116912	0.99979557185818
ENSBTAG00000067365	190.123908353923	-5.59394472297244e-05	0.00614040677476691	0.762740021523367	0.99979557185818
ENSBTAG00000039442	100.966436245423	-0.000182671927908321	0.00617870492813205	0.400926698428208	0.99979557185818
ENSBTAG00000023814	23.0749350385034	-1.74166071511539e-05	0.00663778704929629	0.885073933936059	0.99979557185818
ENSBTAG00000006409	20.9306091970705	-6.88716715246707e-05	0.00664058469736003	0.599138293031734	0.99979557185818
ENSBTAG00000013142	231.837244004577	-0.000226953056198669	0.00627679319693368	0.29383361835447	0.99979557185818
ENSBTAG00000013141	14.2310190019677	3.47739087660535e-05	0.00687541997852074	0.764607113920823	0.99979557185818
ENSBTAG00000005871	55.8648738881498	0.000292926955729035	0.0117521383542355	0.093829207910663	0.99979557185818
ENSBTAG00000020073	34.4177425837949	-0.000106678461383709	0.0069440512480822	0.426350847370544	0.99979557185818
ENSBTAG00000018994	345.274205863057	0.000117905253693797	0.00654131799683138	0.437617041479962	0.99979557185818
ENSBTAG00000057675	247.474071010654	-9.13742083904461e-05	0.00670283190524455	0.500802695631564	0.99979557185818
ENSBTAG00000019376	1014.7855071796	5.23208788520936e-05	0.00641037312433611	0.707174807757684	0.99979557185818
ENSBTAG00000068061	3.26622152448717	-0.0001039555844483	0.01749789263551	0.156492614260627	0.99979557185818
ENSBTAG00000055740	1263.86933090922	-0.000111929688557405	0.00626133363482863	0.521454946095339	0.99979557185818
ENSBTAG00000063510	24.4846423090086	-0.000144753403981912	0.0095991945457443	0.268553695738182	0.99979557185818
ENSBTAG00000011742	61.2159907706015	-0.000142619168822977	0.00666981574379934	0.357425550987463	0.99979557185818
ENSBTAG00000035556	1076.82997288773	-0.00157409587266177	0.0133008975425677	0.00264846184933771	0.99979557185818
ENSBTAG00000014880	88.1528037538753	6.73295692014128e-05	0.00624144423890112	0.679574251650469	0.99979557185818
ENSBTAG00000010658	421.520114016712	5.93933578352533e-05	0.00616616462845554	0.738171370694488	0.99979557185818
ENSBTAG00000019589	67.6618892587307	1.19281374945274e-05	0.00621956105325585	0.93923791648317	0.99979557185818
ENSBTAG00000021901	521.629931785802	-0.000516835972539397	0.0111371697883599	0.0324795328661624	0.99979557185818
ENSBTAG00000060080	1904.99930736543	-0.000265393111939591	0.00646293334237234	0.21074246241984	0.99979557185818
ENSBTAG00000016999	282.973823256506	-0.000365798185638506	0.00618603843287713	0.200843677042623	0.99979557185818
ENSBTAG00000018768	955.047789153687	-0.000490071982059232	0.00832453106365891	0.045501981204389	0.99979557185818
ENSBTAG00000023106	83.6164505665729	-0.000266753767421447	0.00679688890208278	0.17328742063712	0.99979557185818
ENSBTAG00000013629	66.8348483394512	0.000111252928631338	0.00631897514441689	0.50467506024574	0.99979557185818
ENSBTAG00000007068	43.9420646775366	-0.000303082544927866	0.00997397728216015	0.0894832825179258	0.99979557185818
ENSBTAG00000000160	1579.32451060592	6.67702193496975e-05	0.00606277921379389	0.776813025769874	0.99979557185818
ENSBTAG00000011645	660.57017312591	-0.000266516886516586	0.00647836536646223	0.207355556726683	0.99979557185818
ENSBTAG00000030836	250.798983089453	8.45562320667546e-05	0.00615068249549327	0.655848321856675	0.99979557185818
ENSBTAG00000001324	25.2735110840555	2.31980568135133e-05	0.00677505794533595	0.84257973240541	0.99979557185818
ENSBTAG00000048090	429.714057826744	0.000442046006417306	0.00611522079214167	0.19037090297086	0.99979557185818
ENSBTAG00000017321	641.420091889929	0.00012353973588973	0.00602155975500119	0.700344264254983	0.99979557185818
ENSBTAG00000021771	1644.4319732586	0.000265505132493447	0.006019725750479	0.472149962923896	0.99979557185818
ENSBTAG00000000394	218.057552220024	-1.72233396722858e-05	0.00618906204310958	0.91624280928488	0.99979557185818
ENSBTAG00000021272	11.5980623778708	0.000179233425142615	0.0101987082047165	0.202539429631048	0.99979557185818
ENSBTAG00000001920	7.84741504143229	3.55093431827609e-05	0.00796731546858071	0.741932202416548	0.99979557185818
ENSBTAG00000023398	17.294126085793	-3.32697208419647e-05	0.00702817281388286	0.768789247164514	0.99979557185818
ENSBTAG00000014508	15.6290444606629	1.85762641521442e-05	0.00685507264570672	0.871027620027556	0.99979557185818
ENSBTAG00000001009	248.947126377558	7.2248368219995e-05	0.00657196192253155	0.592514900043963	0.99979557185818
ENSBTAG00000057312	356.153549713874	-3.42960753233027e-05	0.00654637470227452	0.786797903472408	0.99979557185818
ENSBTAG00000017407	38.2770836248521	-8.8719442907284e-06	0.00622509992643135	0.954414719105588	0.99979557185818
ENSBTAG00000008862	1829.06409580461	3.41513744803099e-05	0.00610021668334528	0.864286232255544	0.99979557185818
ENSBTAG00000017418	142.329886348221	0.000189074775484381	0.00609557022537687	0.451477218428088	0.99979557185818
ENSBTAG00000018186	135.530117608767	-2.35701449375454e-05	0.00636086600112416	0.864326071446649	0.99979557185818
ENSBTAG00000013069	52.3150461448897	-0.000122961402032803	0.00651441506784432	0.428263474853329	0.99979557185818
ENSBTAG00000011437	334.21807434098	-8.80855435139903e-05	0.00786796848739535	0.456309349112386	0.99979557185818
ENSBTAG00000021286	21.0771171181643	5.65750350581606e-05	0.00705760894326246	0.62959687915775	0.99979557185818
ENSBTAG00000033166	396.05665754316	6.54227247456949e-05	0.00605470298392958	0.788949885708749	0.99979557185818
ENSBTAG00000000524	232.579006503243	-0.000183049935332731	0.00722081645943404	0.238978167488891	0.99979557185818
ENSBTAG00000003981	130.975397489043	2.57941600385749e-05	0.0061199083982352	0.891040526792642	0.99979557185818
ENSBTAG00000013602	643.069534631107	-0.000138427676754617	0.00601104288365316	0.701169996815007	0.99979557185818
ENSBTAG00000004705	11.7492554599652	0.00111962060703532	0.0414448357257472	0.0146916691645517	0.99979557185818
ENSBTAG00000062269	329.084988390089	-0.000111423701608019	0.00690093122408729	0.415039652707029	0.99979557185818
ENSBTAG00000013118	217.343864230245	-0.000126040931062889	0.00632064849889491	0.463637319224899	0.99979557185818
ENSBTAG00000002029	478.139000019465	-6.54084615632251e-06	0.00602082112711344	0.982913718792941	0.99979557185818
ENSBTAG00000021899	102.478657993538	-6.4646743399889e-05	0.00617151645056888	0.715769704600117	0.99979557185818
ENSBTAG00000063883	131.187767839416	-0.000333217985962375	0.00678154759690686	0.130306530360031	0.99979557185818
ENSBTAG00000030921	21.3839201809594	-2.79076975969965e-05	0.00684892216751938	0.809308108274952	0.99979557185818
ENSBTAG00000011140	490.662871401489	3.03856807555741e-05	0.00606230633602983	0.894702306351437	0.99979557185818
ENSBTAG00000054326	136.549621379904	1.0820320019459e-05	0.00609002719035933	0.957697724147706	0.99979557185818
ENSBTAG00000008471	59.0436848691274	0.000252928277048226	0.0110716358901673	0.119763056948369	0.99979557185818
ENSBTAG00000011143	269.115408755146	-8.42400382637556e-05	0.00614957419376488	0.657505380375321	0.99979557185818
ENSBTAG00000069934	160.224206377968	4.77450868567828e-05	0.00704157756262346	0.679582707847576	0.99979557185818
ENSBTAG00000030913	430.378330972245	-0.000131389552097716	0.00680159463564806	0.369322551875311	0.99979557185818
ENSBTAG00000021791	245.938559357605	-3.09095500220059e-06	0.00620010594306785	0.984619494171405	0.99979557185818
ENSBTAG00000009132	104.569452733099	1.71746416807397e-05	0.00630441497658272	0.904674661562038	0.99979557185818
ENSBTAG00000009933	197.944728824269	0.000138017557412416	0.0062566367194843	0.455543183130116	0.99979557185818
ENSBTAG00000017060	582.552386798468	-3.69124286065101e-05	0.00614003876539469	0.838816038294237	0.99979557185818
ENSBTAG00000016656	460.604679475647	1.5949185594334e-05	0.00620002138010096	0.921096402540319	0.99979557185818
ENSBTAG00000005066	52.5915647389539	-0.000111528333781803	0.00611678496730331	0.598421183645747	0.99979557185818
ENSBTAG00000005071	110.98963395929	-3.5343868931728e-05	0.00609278968604694	0.862861977632191	0.99979557185818
ENSBTAG00000018765	25.0426644999775	0.000352361308086246	0.0159678595801412	0.0770392173138191	0.99979557185818
ENSBTAG00000053238	808.791849736713	0.000296850234410609	0.00786885894996197	0.111450020533239	0.99979557185818
ENSBTAG00000020456	440.055993415429	0.000256807828348543	0.00630877662062602	0.250329037561252	0.99979557185818
ENSBTAG00000044075	299.899715457194	-5.94929466307374e-06	0.00614738350049474	0.972962747689356	0.99979557185818
ENSBTAG00000013727	139.368138844568	0.000198486994342271	0.00609087422964517	0.440737991081942	0.99979557185818
ENSBTAG00000013755	1123.36404699764	0.00023557887623046	0.00609717129167476	0.379617626312611	0.99979557185818
ENSBTAG00000023411	2839.97201422689	3.27755521075293e-05	0.00607802498671891	0.878872484571195	0.99979557185818
ENSBTAG00000021396	195.727117418278	0.000183971039015051	0.00973526600998074	0.195199061483065	0.99979557185818
ENSBTAG00000000496	10.1578075886642	0.000940845850785219	0.0327099386947369	0.0211676665134872	0.99979557185818
ENSBTAG00000030942	621.171485135023	-5.71874029838464e-05	0.00604817721746111	0.820063398547339	0.99979557185818
ENSBTAG00000018749	56.8813740611159	0.000125280979902577	0.007412232638969	0.345709233851157	0.99979557185818
ENSBTAG00000050482	222.916622439863	9.87860760288021e-05	0.00629604212529414	0.549615794337921	0.99979557185818
ENSBTAG00000009258	15.3600424315935	3.00264500125328e-05	0.00672392842303077	0.801100358055778	0.99979557185818
ENSBTAG00000032819	220.098575465031	-7.84906105832124e-05	0.00655831773662058	0.568331062802668	0.99979557185818
ENSBTAG00000018877	589.09316102345	6.27808899994207e-05	0.00604001039439953	0.813035802361703	0.99979557185818
ENSBTAG00000007462	97.1857222370295	0.000243127314628239	0.00634750852320281	0.255345535980524	0.99979557185818
ENSBTAG00000011626	679.35008256538	2.25277988255424e-05	0.00609771836824322	0.910252067283509	0.99979557185818
ENSBTAG00000014874	182.534302399974	0.000156688822558033	0.00609153902025973	0.51605786135227	0.99979557185818
ENSBTAG00000021490	44.8835259035703	5.97289315627611e-05	0.00631584310997111	0.69110343585147	0.99979557185818
ENSBTAG00000014797	86.6585447741935	-6.63491645641128e-05	0.00608238243085254	0.761019504507005	0.99979557185818
ENSBTAG00000021491	368.161665221298	-0.00031855759202733	0.00604846870412462	0.346726951783725	0.99979557185818
ENSBTAG00000018777	100.397280393134	9.51753906900175e-05	0.00623641242764402	0.581676867795111	0.99979557185818
ENSBTAG00000021251	139.608490603544	0.000356796092747218	0.00786635335322839	0.0841116492139573	0.99979557185818
ENSBTAG00000023607	357.962127879632	-0.000265618354705125	0.00670287882977417	0.182049792074153	0.99979557185818
ENSBTAG00000001890	101.373029158053	0.000994058276552717	0.0160540257239771	0.00800438463403063	0.99979557185818
ENSBTAG00000021253	145.501397002363	1.63351719122735e-05	0.00693913178809294	0.884654145102751	0.99979557185818
ENSBTAG00000007100	367.14818530381	6.9677842298294e-05	0.00602828388300178	0.810749619261755	0.99979557185818
ENSBTAG00000017010	92.8412695049227	0.000281513402888312	0.00721677351026397	0.139106517274332	0.99979557185818
ENSBTAG00000011383	306.111424612908	-9.48321128207204e-06	0.00613075634876464	0.958466774829942	0.99979557185818
ENSBTAG00000021259	44.9759775561297	4.63988359131206e-05	0.00622747860817128	0.771956841866338	0.99979557185818
ENSBTAG00000045704	171.907152754783	-0.000551042740556782	0.0125567039769632	0.0280415771922384	0.99979557185818
ENSBTAG00000004754	14.7518255831638	-8.30610256469259e-05	0.00731773068404939	0.491924562554365	0.99979557185818
ENSBTAG00000014153	64.5264926770606	-2.23221376917513e-05	0.00616429170206614	0.896224674864367	0.99979557185818
ENSBTAG00000001390	53.83295233767	5.70028928180662e-05	0.00618536330302469	0.740112138633917	0.99979557185818
ENSBTAG00000000526	527.423586536851	0.000415517918117482	0.00746777879666248	0.0725863453281104	0.99979557185818
ENSBTAG00000000210	163.804579081494	7.9216531607177e-05	0.00644501408507675	0.583510971536958	0.99979557185818
ENSBTAG00000000213	225.309065504615	-4.9586482789737e-05	0.00615971495586473	0.779671081848206	0.99979557185818
ENSBTAG00000004495	502.248782884659	0.000100440336724762	0.00605218435284692	0.695411539236373	0.99979557185818
ENSBTAG00000008562	75.9067461734866	0.000153987003223141	0.00643375389269975	0.370831370823162	0.99979557185818
ENSBTAG00000012581	117.554446663041	-0.00012543875207759	0.00608444204838366	0.592904518004236	0.99979557185818
ENSBTAG00000018059	38.0938974361594	8.25920690422073e-05	0.00789419156012119	0.479248083057549	0.99979557185818
ENSBTAG00000031010	1228.43467858832	-4.0135075185501e-05	0.00609495056565501	0.844027627169185	0.99979557185818
ENSBTAG00000057574	9.64202357344043	-6.74035815735843e-05	0.0074015360067676	0.560964465041061	0.99979557185818
ENSBTAG00000009391	826.916685675882	0.000170104341691255	0.00653579774598761	0.321355914166322	0.99979557185818
ENSBTAG00000019577	82.0686280372482	-1.90945213768033e-05	0.00661116961321233	0.875328772118083	0.99979557185818
ENSBTAG00000002966	435.098077328401	0.000184037148448349	0.00604690118207924	0.526998528961417	0.99979557185818
ENSBTAG00000014567	1110.73568402906	5.66460559033925e-05	0.00611083245632993	0.775153824975152	0.99979557185818
ENSBTAG00000063045	17.5838585297001	0.000165435176644406	0.0092830080920997	0.226747946941717	0.99979557185818
ENSBTAG00000011634	9.235225958441	-0.000122318482218158	0.00967276823912288	0.328080033809461	0.99979557185818
ENSBTAG00000000566	69.7352255168649	-3.96815191385486e-06	0.00623238516460499	0.979394032870705	0.99979557185818
ENSBTAG00000007105	165.324511226223	6.00738863458209e-05	0.00613434138450154	0.750129147583553	0.99979557185818
ENSBTAG00000019557	1278.56027682101	0.000145559114939949	0.00717004413760492	0.309080471649449	0.99979557185818
ENSBTAG00000048057	190.962237920671	5.0452143631091e-05	0.00616439392667713	0.774398955362629	0.99979557185818
ENSBTAG00000007106	1103.32319254567	6.92082178850255e-05	0.00613730629284198	0.715537746048163	0.99979557185818
ENSBTAG00000000742	359.465999395964	0.000531575242127069	0.00785820320734753	0.043381893017556	0.99979557185818
ENSBTAG00000001464	38.57877309262	-8.45201790452872e-06	0.00650601743979046	0.946472091229406	0.99979557185818
ENSBTAG00000033170	108.940827849057	6.89238365589413e-05	0.00629599699474158	0.657339961483905	0.99979557185818
ENSBTAG00000022155	856.143909484144	7.86021166186307e-05	0.00622116692168542	0.644052317696193	0.99979557185818
ENSBTAG00000049044	33.595299486092	8.51195617455682e-05	0.0116502325057688	0.483978646186961	0.99979557185818
ENSBTAG00000067691	4.15919543264608	-0.000559177936913377	0.0291911273617708	0.0363414248128422	0.99979557185818
ENSBTAG00000068709	29.3228542109896	-7.14202200059787e-05	0.00686406666805732	0.567464874679221	0.99979557185818
ENSBTAG00000015892	245.154220424806	-0.000529970623130835	0.00649095089247234	0.0814704669934364	0.99979557185818
ENSBTAG00000058082	7.0410129113196	0.000113578575502489	0.00967421244591588	0.355800115241351	0.99979557185818
ENSBTAG00000061990	156.966497288996	-9.49707512678748e-05	0.00627453668685974	0.568811099273659	0.99979557185818
ENSBTAG00000015895	7716.12684584626	0.000315744385156299	0.00617940704248408	0.240037239986244	0.99979557185818
ENSBTAG00000057506	7.5844630795088	2.92503542339012e-05	0.00789842530620363	0.785056973999264	0.99979557185818
ENSBTAG00000064423	11.3246371036003	-1.82538522990436e-05	0.00750013535840819	0.864976768131057	0.99979557185818
ENSBTAG00000060098	89.4752879731197	-0.000323511479391593	0.00646698519665121	0.165441896944743	0.99979557185818
ENSBTAG00000015898	218.672503008985	-0.000198060330849426	0.00625990972378192	0.339879436935792	0.99979557185818
ENSBTAG00000062201	8.60518549209951	-0.000101466321093178	0.0114286657044353	0.413973261988968	0.99979557185818
ENSBTAG00000066798	31.3185443979126	-3.27089561725251e-05	0.00644537298495652	0.804938027161288	0.99979557185818
ENSBTAG00000016848	84.9583831717465	-0.000121222396926861	0.00628197542609512	0.488529213626288	0.99979557185818
ENSBTAG00000002182	476.534643316669	-0.000253747829142871	0.00625243889547838	0.27035263321766	0.99979557185818
ENSBTAG00000018189	38.3322514235539	-5.19292744602932e-05	0.0105394271852901	0.650275552257076	0.99979557185818
ENSBTAG00000021364	193.924772355337	9.1078474207753e-05	0.00610511241994016	0.665675999901897	0.99979557185818
ENSBTAG00000013600	234.578101651956	-0.000279957264939092	0.00621883475228262	0.25559851551085	0.99979557185818
ENSBTAG00000049459	7.60893320554583	0.000184731966523304	0.0113917737186885	0.197925026258609	0.99979557185818
ENSBTAG00000021515	35.1527860929134	-1.92897622815089e-05	0.00641639172497724	0.884371594633895	0.99979557185818
ENSBTAG00000061474	11.0651028671565	-1.92990219239667e-05	0.00756245958763517	0.857092383983978	0.99979557185818
ENSBTAG00000016979	209.76630843987	0.000146458165858024	0.00638028329482889	0.398899622430736	0.99979557185818
ENSBTAG00000032684	29.4747819400917	5.98864952591786e-05	0.0064211927024741	0.669809042222572	0.99979557185818
ENSBTAG00000040161	15.1126427106399	-0.000106769388982752	0.00894879762518044	0.377275418969844	0.99979557185818
ENSBTAG00000007577	149.868140799689	-1.28408206006746e-05	0.00629762860983766	0.928899495116764	0.99979557185818
ENSBTAG00000006471	402.574201509679	4.55560346123469e-05	0.0060438857313729	0.858729644933722	0.99979557185818
ENSBTAG00000013317	183.225429033789	7.33940943523792e-05	0.00603830634270741	0.78626323876579	0.99979557185818
ENSBTAG00000014660	76.8001042052121	-2.07446311264337e-05	0.00606512386449145	0.926741764918692	0.99979557185818
ENSBTAG00000006388	14.1526413404666	-1.94880511132902e-06	0.00690920472494945	0.986175950045033	0.99979557185818
ENSBTAG00000023600	18.4907916556014	-7.22295460753727e-06	0.00862863376418429	0.946021260229369	0.99979557185818
ENSBTAG00000009614	110.110924512644	-8.24325267667846e-05	0.00660584844210113	0.546250990350418	0.99979557185818
ENSBTAG00000006724	91.7527159942234	6.75047179740985e-06	0.00623708186983408	0.964773990317724	0.99979557185818
ENSBTAG00000008462	56.017590584357	-0.000287199379788271	0.00828235122661669	0.110183879481153	0.99979557185818
ENSBTAG00000054986	195.087752130703	-2.76006046486366e-05	0.00618825847519854	0.867297456122966	0.99979557185818
ENSBTAG00000008461	286.867176408286	-0.000293828637888915	0.00630059374839387	0.217925123068959	0.99979557185818
ENSBTAG00000013204	872.188953273525	0.00019154433960427	0.00692443924923824	0.244856580891613	0.99979557185818
ENSBTAG00000014564	228.421740329871	0.000245675703127779	0.00620600426899232	0.297183721750299	0.99979557185818
ENSBTAG00000013192	57.1312283183978	8.81564622625416e-05	0.00648967390977671	0.541759167307924	0.99979557185818
ENSBTAG00000048195	193.070517999736	-9.83612516922335e-05	0.00603297634730388	0.731665544414601	0.99979557185818
ENSBTAG00000047856	528.085851198432	-0.000237597451268589	0.00605965300280605	0.422516005282408	0.99979557185818
ENSBTAG00000032674	144.545421638816	2.00086890045171e-05	0.00605215206689218	0.933788122802672	0.99979557185818
ENSBTAG00000008873	436.248355767732	-0.000106948907242628	0.00601213759039227	0.759611330741079	0.99979557185818
ENSBTAG00000056494	164.441734022307	-2.58955032729788e-05	0.00638614292719152	0.848933495673538	0.99979557185818
ENSBTAG00000011659	16.4978965661613	0.000102952986640587	0.00707101579787662	0.429724156967325	0.99979557185818
ENSBTAG00000020378	436.547663142959	-6.38740691275178e-05	0.00612318463341414	0.742275034432349	0.99979557185818
ENSBTAG00000014208	1560.42987489305	-0.000155299541087464	0.00610101377745641	0.509316941859001	0.99979557185818
ENSBTAG00000018025	17.1789475551561	-2.66295151453544e-05	0.00720621270364407	0.808933900998246	0.99979557185818
ENSBTAG00000032839	247.671838489241	-9.41279653485674e-05	0.0061687778947579	0.615354132338157	0.99979557185818
ENSBTAG00000038111	15.2867823957419	-5.73751818856537e-05	0.00677870864986261	0.64169489501085	0.99979557185818
ENSBTAG00000048390	59.6124535812371	-0.000134233079018579	0.00621329668998385	0.482566756923235	0.99979557185818
ENSBTAG00000058771	5.36834575463966	-0.00128556957277725	0.0455345330777473	0.0111400890525634	0.99979557185818
ENSBTAG00000061471	113.784998993516	-0.000385434951889126	0.0104625897447562	0.0577980755193037	0.99979557185818
ENSBTAG00000060479	11.3774878711708	0.000116436666251409	0.0105266169409028	0.352081120023077	0.99979557185818
ENSBTAG00000068345	33.5948851680548	-0.000511114104439604	0.0137934499900424	0.0332982407062321	0.99979557185818
ENSBTAG00000060953	193.417558588415	5.68720446744261e-05	0.00616691633543362	0.747722359770129	0.99979557185818
ENSBTAG00000059371	15.7791046966825	4.77245318031869e-05	0.00725319073891687	0.672698630447269	0.99979557185818
ENSBTAG00000067391	7.27409394336765	-0.000212810831031417	0.0139228000028777	0.172900299911715	0.99979557185818
ENSBTAG00000002640	9.87385932377265	6.83147378392246e-05	0.00795177077693719	0.546365104684544	0.99979557185818
ENSBTAG00000032719	349.283837452062	7.82221325457562e-05	0.00638728273976111	0.598762787362851	0.99979557185818
ENSBTAG00000044172	42.6382518007647	0.000476461883250385	0.011756849060307	0.0377037681877095	0.99979557185818
ENSBTAG00000052795	3334.30559036713	2.85552543784877e-05	0.00612156457753017	0.879196323641029	0.99979557185818
ENSBTAG00000066771	597.140785296843	0.00026667941345897	0.00604798412780928	0.40439095864126	0.99979557185818
ENSBTAG00000022373	7.19624724879849	-0.000128362237747123	0.00935461899286871	0.30990266396919	0.99979557185818
ENSBTAG00000016484	1180.56504850631	-3.94830287180518e-05	0.00612824427944861	0.832464681520011	0.99979557185818
ENSBTAG00000047089	139.720986341211	-0.000470639392756138	0.0122829938032555	0.0385796432908674	0.99979557185818
ENSBTAG00000063408	218.387735136052	1.79284356265038e-05	0.00604517758365227	0.943025462881167	0.99979557185818
ENSBTAG00000047161	5.9051567476296	7.79437767771838e-05	0.00850231894333867	0.495978755936955	0.99979557185818
ENSBTAG00000051224	1551.11112889636	0.000289327608731244	0.00645726011489579	0.191241448671075	0.99979557185818
ENSBTAG00000013341	160.184856697604	0.000493183775495082	0.00826878750396011	0.0454405365490092	0.99979557185818
ENSBTAG00000046328	11.7503443107255	6.0017738751104e-05	0.00705756649319306	0.611405750627323	0.99979557185818
ENSBTAG00000008114	718.89310982145	4.21066686589559e-05	0.00610062895946624	0.833971314311692	0.99979557185818
ENSBTAG00000058028	6.38310003342941	1.16398393461613e-05	0.00780699779873537	0.912686108310611	0.99979557185818
ENSBTAG00000061194	500.601637268354	5.49752801638331e-06	0.00603652656655617	0.983490698425122	0.99979557185818
ENSBTAG00000049411	153.239336573949	0.000144185309775681	0.00613431806383135	0.505078278914387	0.99979557185818
ENSBTAG00000014367	21.3982183605038	0.000122775670869869	0.00770015073638921	0.342582434735472	0.99979557185818
ENSBTAG00000022150	8.16263398362498	6.7452019049826e-05	0.00915891414856537	0.551156810288954	0.99979557185818
ENSBTAG00000013824	47.5556306568652	-9.8369603010468e-06	0.00637842188311887	0.941915991320994	0.99979557185818
ENSBTAG00000000211	188.314386626322	0.000278815688699083	0.00739119514453235	0.134600346056694	0.99979557185818
ENSBTAG00000006472	35.6909238375221	0.000587874894707824	0.0216816153108052	0.0357518097969461	0.99979557185818
ENSBTAG00000018112	1702.94349499555	7.21790289558302e-05	0.00600282675544736	0.853312513999268	0.99979557185818
ENSBTAG00000069639	167.680115145744	0.000261397121522993	0.0127546501073493	0.117474837181186	0.99979557185818
ENSBTAG00000015849	54.0857193306614	-2.53824015601816e-05	0.00631531141038177	0.859170428967871	0.99979557185818
ENSBTAG00000020789	942.972632330832	0.00046992355555295	0.00764442846788336	0.0565468210391456	0.99979557185818
ENSBTAG00000000207	127.90770959731	0.000166375710573228	0.00628922074788242	0.384001140626376	0.99979557185818
ENSBTAG00000051024	5.78208926332678	2.55043215244615e-05	0.00830089496101524	0.811518741086235	0.99979557185818
ENSBTAG00000057552	141.929941454232	9.60727858491646e-05	0.0062462086131683	0.575105882675027	0.99979557185818
ENSBTAG00000061154	37.3987502917371	-5.15889165783736e-05	0.00659020309189119	0.687988905023551	0.99979557185818
ENSBTAG00000058126	24.1427886307445	-7.18832393962763e-05	0.00712518864741566	0.549747515657932	0.99979557185818
ENSBTAG00000061008	6.90648494686333	-3.36649347876803e-05	0.00784766394699741	0.754776052940068	0.99979557185818
ENSBTAG00000001979	10.0240096449201	3.26565029453685e-05	0.0100558948129873	0.76977964627414	0.99979557185818
ENSBTAG00000021254	86.2221079163066	4.34963286900148e-05	0.00608557391526933	0.836625737892234	0.99979557185818
ENSBTAG00000003601	59.5111441660407	-0.000170461879212038	0.00644229674652026	0.337354019600774	0.99979557185818
ENSBTAG00000019417	59.0516038182413	-0.000170455773036171	0.00626584704368987	0.384371651663934	0.99979557185818
ENSBTAG00000046608	51.9687215065156	-9.68685850272283e-06	0.00629968234820894	0.946158167242841	0.99979557185818
ENSBTAG00000032852	245.713081389763	5.79068492832729e-05	0.00608647008880053	0.785923617160681	0.99979557185818
ENSBTAG00000037996	328.945476671826	-0.000395939522634973	0.00676613213747737	0.103000173534294	0.99979557185818
ENSBTAG00000026139	51.3090041872115	-2.39843661660624e-05	0.0061717931571365	0.887222969657888	0.99979557185818
ENSBTAG00000052983	25.9474360099223	0.000759431682887035	0.0195943655680756	0.0177084302736256	0.99979557185818
ENSBTAG00000007499	648.24569106381	-0.000267211901896086	0.00648405051805214	0.20588474667177	0.99979557185818
ENSBTAG00000019256	145.766141910491	4.45571144105086e-05	0.00625746086810551	0.773021699258596	0.99979557185818
ENSBTAG00000019253	1078.81721403465	-0.000162466818677258	0.00608912412501931	0.507087302032288	0.99979557185818
ENSBTAG00000019250	75.7575449697299	-0.000123497842130769	0.00623795072353393	0.498816376879029	0.99979557185818
ENSBTAG00000022292	329.019953562458	-0.00106111403461665	0.0144580508393914	0.00667473119093635	0.99979557185818
ENSBTAG00000064232	11.6965648621965	-0.000211404260696825	0.0199846484617834	0.0959740147681817	0.99979557185818
ENSBTAG00000045550	244.629801252404	-0.000133819591435593	0.00613101741623992	0.531253424653881	0.99979557185818
ENSBTAG00000014169	61.0342082419485	-2.9809165630596e-05	0.00704828359855389	0.790823066695276	0.99979557185818
ENSBTAG00000050709	63.4020942009815	1.56493381441279e-05	0.00665533812601506	0.895977251830039	0.99979557185818
ENSBTAG00000061666	10.17009489471	4.18390584620249e-05	0.00744633855581091	0.704675199805276	0.99979557185818
ENSBTAG00000000154	6.01470130380991	-2.29720886975467e-05	0.00932389459979623	0.833084674449716	0.99979557185818
ENSBTAG00000002292	992.805168272215	-0.000166067890964075	0.0075658452827958	0.251785382127574	0.99979557185818
ENSBTAG00000018247	428.039308201663	-7.89682973216823e-05	0.0060397698871078	0.769348095553515	0.99979557185818
ENSBTAG00000010345	309.385963812445	5.60223852076566e-06	0.00658333837570468	0.963357648580242	0.99979557185818
ENSBTAG00000002041	80.447202275902	-0.000267446771248398	0.00716635015680654	0.151297017525302	0.99979557185818
ENSBTAG00000015354	598.297061572289	-0.000618823490879556	0.0148903108555657	0.0227960393834022	0.99979557185818
ENSBTAG00000013671	1130.33760332627	3.43293723433723e-05	0.00613531695365989	0.851086166523569	0.99979557185818
ENSBTAG00000004962	57.1445529004601	-1.40327173390772e-05	0.00629455033734585	0.922584022216083	0.99979557185818
ENSBTAG00000019061	93.5735478151283	-7.66953135087587e-05	0.00615228780937495	0.681387972326333	0.99979557185818
ENSBTAG00000006838	1036.16170321498	0.000381685849115414	0.00605814017123108	0.277938734197634	0.99979557185818
ENSBTAG00000068230	39.728471196178	-3.75699682171887e-05	0.00623493063784956	0.810723959995398	0.99979557185818
ENSBTAG00000019885	23.6148776031738	-5.22670731404181e-05	0.00646781605475041	0.698995387694879	0.99979557185818
ENSBTAG00000020022	44.4097593238823	4.43076176948766e-05	0.00653297298499345	0.73225203136466	0.99979557185818
ENSBTAG00000060895	13.3793275512256	7.73714897727808e-06	0.00930000592657971	0.943106428904579	0.99979557185818
ENSBTAG00000016263	26.2548433104901	3.40187555017462e-05	0.00628761869840867	0.818137154311792	0.99979557185818
ENSBTAG00000021790	214.857963718517	0.000101076445331324	0.00607662298449692	0.663561425842057	0.99979557185818
ENSBTAG00000051880	26.0890198290477	-7.48270679789571e-05	0.00702609871392326	0.541530324130184	0.99979557185818
ENSBTAG00000014771	361.575693371258	-0.000576295057249831	0.0117655371169741	0.0257394654071934	0.99979557185818
ENSBTAG00000069944	73.159204610298	-5.50843272841007e-05	0.00639537913326508	0.696469384871912	0.99979557185818
ENSBTAG00000002015	182.919500774879	2.1994128367762e-05	0.00607453824734029	0.919190611823845	0.99979557185818
ENSBTAG00000049641	98.1748002614311	0.000213778863868091	0.0065346014411809	0.255595292777081	0.99979557185818
ENSBTAG00000016221	126.667772860458	0.000166618865231046	0.00768102469837222	0.247085757229626	0.99979557185818
ENSBTAG00000017850	489.506191118743	-1.60953833727142e-05	0.00609838344785077	0.935498776679284	0.99979557185818
ENSBTAG00000014337	926.014522333943	-0.000285927459252566	0.00624142609499944	0.241980653724534	0.99979557185818
ENSBTAG00000046476	23.1220872081133	-3.07988733456407e-05	0.00717055743488798	0.781455336514537	0.99979557185818
ENSBTAG00000003418	783.107220273628	-0.000168859776928453	0.00610573292058779	0.477980758226759	0.99979557185818
ENSBTAG00000011613	893.567172012314	-7.53917330977566e-05	0.00663319423864384	0.57157983657907	0.99979557185818
ENSBTAG00000008183	122.694112858273	2.3826711033811e-05	0.0061765676537657	0.887057085842727	0.99979557185818
ENSBTAG00000008124	417.974272761502	-6.07015953192358e-05	0.00672570254567038	0.629259096709528	0.99979557185818
ENSBTAG00000002210	761.69631981459	-0.000607789722149236	0.00618136417985718	0.104263656171763	0.99979557185818
ENSBTAG00000061393	9.12862529748256	-1.98732798893903e-06	0.00694046226890288	0.985833019982456	0.99979557185818
ENSBTAG00000015196	72.073644611491	-0.000150475548463214	0.00676943202161073	0.329303502540569	0.99979557185818
ENSBTAG00000009598	91.150216652756	0.000136834059732873	0.00633718168580815	0.432151209637875	0.99979557185818
ENSBTAG00000003779	26.9899480290483	2.18607250369988e-05	0.00643942832245584	0.867705132044007	0.99979557185818
ENSBTAG00000014685	742.581759873535	-3.01021950423177e-05	0.00602886570135987	0.915578848409223	0.99979557185818
ENSBTAG00000018986	156.709881060936	0.000170961267436422	0.00897980887784693	0.218682275646981	0.99979557185818
ENSBTAG00000054746	49.1135982072931	-0.000229303766314342	0.00656829596304626	0.232302747309926	0.99979557185818
ENSBTAG00000040242	62.5622694066916	4.41209827878194e-06	0.00623469582365754	0.977026710451169	0.99979557185818
ENSBTAG00000012980	49.1864960699283	-0.000152742332673057	0.00639963363368513	0.380876471785805	0.99979557185818
ENSBTAG00000000955	52.4577907203301	-0.000245716010884915	0.009770183889634	0.126676382312652	0.99979557185818
ENSBTAG00000019552	5518.03889996774	-0.000262958980746172	0.00612151286551504	0.324957917955594	0.99979557185818
ENSBTAG00000058370	56.633862708452	-0.000129670008859745	0.00643942551558494	0.425022839384587	0.99979557185818
ENSBTAG00000001886	147.503836230296	0.00015135506953782	0.00613894043623746	0.486176155888792	0.99979557185818
ENSBTAG00000013260	130.186982108212	-2.52972738492593e-06	0.00626770104772733	0.986330894787024	0.99979557185818
ENSBTAG00000020561	163.154294350745	-0.000131578189520955	0.00766815060502919	0.320430836339391	0.99979557185818
ENSBTAG00000046037	106.69200747715	-0.000112967103731232	0.00628100657859502	0.511637023241944	0.99979557185818
ENSBTAG00000020136	101.389352779547	6.00348153902471e-06	0.00613672079070048	0.973324450548667	0.99979557185818
ENSBTAG00000018382	353.293117614689	-6.07874719781476e-05	0.00615266276611994	0.738702260603334	0.99979557185818
ENSBTAG00000047169	132.15128878708	-0.000352575110739122	0.00640343676664451	0.156942487774289	0.99979557185818
ENSBTAG00000002996	68.6784940067137	0.000121826490038392	0.00698028021015099	0.37894756869389	0.99979557185818
ENSBTAG00000002668	15.7563388617514	-6.70914156137111e-05	0.00701918250137978	0.577884037237064	0.99979557185818
ENSBTAG00000045779	159.269950117536	-5.081589809453e-05	0.00602630768297109	0.862256226566661	0.99979557185818
ENSBTAG00000019703	130.038970784143	-2.86494292519208e-05	0.0060319728958961	0.91748763818678	0.99979557185818
ENSBTAG00000048206	36.1230837229006	8.77356877659747e-05	0.00684760959825471	0.500499211010734	0.99979557185818
ENSBTAG00000010939	16.8843422550772	-1.79149520198433e-05	0.00674988869608199	0.87822193039924	0.99979557185818
ENSBTAG00000019652	87.9399493234163	-0.000375113654161766	0.00669569414562218	0.11587556163624	0.99979557185818
ENSBTAG00000001877	47.4031557473224	-3.90320196024071e-05	0.00637178718345903	0.779663250821175	0.99979557185818
ENSBTAG00000045744	15.7028992137281	-1.75391607030814e-05	0.0064477584724774	0.892822469831075	0.99979557185818
ENSBTAG00000045877	1747.81791479302	-9.55365142762043e-05	0.00652621058192732	0.509550747284177	0.99979557185818
ENSBTAG00000010937	26.7755998835805	-8.96650140334878e-06	0.0062897455030236	0.950593270198205	0.99979557185818
ENSBTAG00000004291	132.53087985018	-6.28317562796279e-05	0.00607151454051329	0.781179333204136	0.99979557185818
ENSBTAG00000021968	14.0086097087665	-0.000106782082799872	0.00717227613174917	0.411281405244277	0.99979557185818
ENSBTAG00000013311	341.252230836927	-0.000281197705124845	0.00757294288787446	0.127623084257597	0.99979557185818
ENSBTAG00000008839	335.717026859065	2.68319292384977e-05	0.00614129590926833	0.881149328813162	0.99979557185818
ENSBTAG00000049833	1377.09490759542	-0.000152086151981348	0.00621689774517517	0.440601834470849	0.99979557185818
ENSBTAG00000022255	480.637246424438	8.10245076156663e-05	0.00646613111895914	0.572685657989116	0.99979557185818
ENSBTAG00000037413	29.2316830125542	2.89608519509237e-05	0.0063879243215439	0.831681848765687	0.99979557185818
ENSBTAG00000035615	266.384855686598	-0.000131818335335279	0.00625512309459618	0.471004410402461	0.99979557185818
ENSBTAG00000039391	33.3009567350494	2.1835865667499e-05	0.0062244342334156	0.888974475008495	0.99979557185818
ENSBTAG00000017363	2901.95325707561	-0.00033890434256522	0.00617400580311105	0.224372736165918	0.99979557185818
ENSBTAG00000013922	220.531849736603	-0.000160355725672957	0.00646702790080085	0.351463793445989	0.99979557185818
ENSBTAG00000022288	29.2464737196855	-8.42317721317222e-05	0.0064994758226238	0.554735787263847	0.99979557185818
ENSBTAG00000012729	49.5631400201951	1.44535205632477e-05	0.00755831164812071	0.892424978309565	0.99979557185818
ENSBTAG00000011258	77.9048390152163	-8.83739440258115e-05	0.00626587767444916	0.593797029008341	0.99979557185818
ENSBTAG00000017767	12.8892294603598	3.83312819041246e-06	0.00661180672681032	0.97466605781091	0.99979557185818
ENSBTAG00000026067	34.1815015636503	-0.00314161474091232	0.0505397622923405	0.00281643174292377	0.99979557185818
ENSBTAG00000008733	901.445745271263	0.000435899077236628	0.00669441563458056	0.0933390022591134	0.99979557185818
ENSBTAG00000004131	1371.35592848731	-0.000153795980837358	0.00650919252572923	0.356936475508531	0.99979557185818
ENSBTAG00000014088	679.595551662931	-9.65072214420324e-05	0.00804486200170505	0.42031823407052	0.99979557185818
ENSBTAG00000001507	15.9214285567398	-2.97714182596038e-05	0.00701180202410482	0.792035315244701	0.99979557185818
ENSBTAG00000008170	129.019107339131	-5.01720286902422e-05	0.00605928242185579	0.831586750104865	0.99979557185818
ENSBTAG00000056216	173.971401753189	-9.52481753675815e-05	0.00615908768086139	0.617154055766602	0.99979557185818
ENSBTAG00000039890	22.3218450734732	-6.18355351120592e-05	0.00685231217545807	0.61388736198595	0.99979557185818
ENSBTAG00000017783	387.729448309905	-0.000227454975772121	0.00684338392801283	0.206590542647181	0.99979557185818
ENSBTAG00000068411	44.0670333040151	4.51908723544039e-05	0.00626447982895378	0.768497713525584	0.99979557185818
ENSBTAG00000005124	52.63057014773	-0.00013158666466482	0.00683414794394492	0.365727159762232	0.99979557185818
ENSBTAG00000006034	83.8240419642694	0.000105683010419888	0.00615443785185439	0.588837031124534	0.99979557185818
ENSBTAG00000006033	36.630957900229	-0.00120338762390217	0.0270380581326233	0.00902249225475584	0.99979557185818
ENSBTAG00000010881	65.1861500056935	-1.47971862951514e-05	0.00618459637173316	0.928413808898383	0.99979557185818
ENSBTAG00000003547	87.7826605823369	-3.70886394986203e-05	0.00611197780259263	0.848233074205425	0.99979557185818
ENSBTAG00000010884	135.356484510183	5.40237479016185e-06	0.00624262546827841	0.971613230598349	0.99979557185818
ENSBTAG00000047954	173.51403096711	-0.000320194944850987	0.0066295484431292	0.149525353548512	0.99979557185818
ENSBTAG00000016399	11.5012667528499	-2.27925139640027e-05	0.00704985656746252	0.838033360243112	0.99979557185818
ENSBTAG00000056364	23.1437231367175	3.70754536128525e-05	0.0064628889059789	0.778932637588069	0.99979557185818
ENSBTAG00000031523	41.043739238614	0.0001290352059341	0.00684716881472552	0.370914483854062	0.99979557185818
ENSBTAG00000046286	70.1630230984298	0.000114392141168428	0.00640369897100763	0.473828556546613	0.99979557185818
ENSBTAG00000068665	546.94188949422	6.41320267298422e-05	0.00606213396498569	0.785482251613114	0.99979557185818
ENSBTAG00000067166	13.5897150051966	-2.20841793715514e-05	0.00697990585634872	0.844320344647732	0.99979557185818
ENSBTAG00000002956	133.835996644774	-0.000241334972820491	0.00687419637710454	0.190132826648627	0.99979557185818
ENSBTAG00000005724	91.4901267123977	-8.80639420051996e-05	0.00618040321145796	0.628906503008579	0.99979557185818
ENSBTAG00000017184	226.818277943656	1.41886305075513e-05	0.00605713308147485	0.951671060294832	0.99979557185818
ENSBTAG00000002890	902.336820115668	-0.000462145898682377	0.00622880785608387	0.13846460761428	0.99979557185818
ENSBTAG00000007844	245.795158988695	-0.000371855003687766	0.0110111987731496	0.0609576261584028	0.99979557185818
ENSBTAG00000009231	1459.60098864051	-3.16918747514925e-05	0.00622916417869206	0.839923686732784	0.99979557185818
ENSBTAG00000018090	23.7424406649807	1.04598085929108e-05	0.00669603769513871	0.929336676454188	0.99979557185818
ENSBTAG00000006026	16.0968146681765	1.11793120227463e-05	0.00668821996341472	0.924677193483631	0.99979557185818
ENSBTAG00000011190	1030.04025808089	-5.32621903681671e-05	0.00627758545600543	0.728656143451037	0.99979557185818
ENSBTAG00000001288	5176.748226891	-0.000185610337649767	0.00630031061217703	0.346327453594235	0.99979557185818
ENSBTAG00000047939	83.032394091791	6.076026321102e-05	0.0064794833852968	0.656650793466299	0.99979557185818
ENSBTAG00000057945	7.96287270163915	1.34479275797477e-05	0.00772655557226249	0.899387137116156	0.99979557185818
ENSBTAG00000011291	659.461001113879	-0.000143494665190063	0.00641918606319741	0.396484386658959	0.99979557185818
ENSBTAG00000016206	58.0085878994377	5.07538043453194e-05	0.00633717684373587	0.727388225104301	0.99979557185818
ENSBTAG00000036028	370.917787602183	-9.96604486422226e-05	0.00623864065825404	0.56660495642741	0.99979557185818
ENSBTAG00000007654	24.9478127717738	8.67115360006295e-05	0.00701199830182633	0.492440972419395	0.99979557185818
ENSBTAG00000064848	484.235042222166	-0.000115675582177045	0.00619102451350874	0.540829309844082	0.99979557185818
ENSBTAG00000007399	3239.04555437919	-0.000706012491363944	0.00706996115219884	0.0344351303920109	0.99979557185818
ENSBTAG00000049807	6.48249640080396	1.49814517765511e-05	0.0079459173525592	0.887799721798077	0.99979557185818
ENSBTAG00000003290	16.0179223729544	5.34808483507463e-05	0.0076170380770353	0.631479861951579	0.99979557185818
ENSBTAG00000027843	43.6458389745731	-0.000124274748945257	0.00764945703779455	0.339981621513565	0.99979557185818
ENSBTAG00000022314	269.177448496065	-0.000315280066596331	0.00644070188523992	0.174621208526313	0.99979557185818
ENSBTAG00000020644	65.3691796199954	-0.000248919166012286	0.00860908461721427	0.131986839035075	0.99979557185818
ENSBTAG00000007454	7622.6778141284	2.28998650397216e-06	0.00615054176509893	0.989520375582734	0.99979557185818
ENSBTAG00000046155	12360.3532592644	-8.24921871491859e-05	0.00623030301678491	0.626758418044236	0.99979557185818
ENSBTAG00000021843	111.709331205008	6.34734070807958e-05	0.00609593506509199	0.760557066393168	0.99979557185818
ENSBTAG00000013721	89.3173197401973	1.09991983435059e-05	0.0063014254772441	0.938815461719841	0.99979557185818
ENSBTAG00000020406	299.591810928717	-0.000190591357182468	0.0133819950465655	0.201207138853286	0.99979557185818
ENSBTAG00000007455	258.783546807512	-0.000290840202464681	0.00616081730497032	0.271122493091532	0.99979557185818
ENSBTAG00000014945	103.968937791379	9.29928433388458e-06	0.00607346849189097	0.965802613604136	0.99979557185818
ENSBTAG00000010018	141.139775783035	7.60973646282918e-05	0.00664222695155676	0.567561425664817	0.99979557185818
ENSBTAG00000018569	404.562826486234	-0.000378632476721846	0.00684345974002441	0.105532988213045	0.99979557185818
ENSBTAG00000006818	321.080699178283	0.000113175899709087	0.00609899221023489	0.609145560388942	0.99979557185818
ENSBTAG00000048159	248.812552817621	-0.000132519634758778	0.00620356367258375	0.49127551699263	0.99979557185818
ENSBTAG00000049802	18.362165140212	-0.000320076395117821	0.0107010065044915	0.080127682484009	0.99979557185818
ENSBTAG00000013724	93.0461440009509	-0.000175919244815676	0.00618751939370031	0.408195670839539	0.99979557185818
ENSBTAG00000047416	103.264336077735	-1.62117696891157e-05	0.00620180092176297	0.919609189617505	0.99979557185818
ENSBTAG00000007456	174.360205514113	-3.47228195914499e-05	0.00629065160920449	0.814095157623253	0.99979557185818
ENSBTAG00000052733	23.3674429814735	0.000290289865272942	0.00926536675512327	0.0992499963627249	0.99979557185818
ENSBTAG00000000419	7.29965903140274	0.000114755078659129	0.0129726949057344	0.375234462739974	0.99979557185818
ENSBTAG00000034992	182.41192555531	-0.000231768215807124	0.0063536730561128	0.266931389722256	0.99979557185818
ENSBTAG00000012552	495.78239494123	7.47858425495432e-05	0.0061125294183372	0.711419359849734	0.99979557185818
ENSBTAG00000017843	15.1032394844043	2.81003368540639e-05	0.00712548984186694	0.800444923494959	0.99979557185818
ENSBTAG00000006165	328.636806790493	0.000162169932580649	0.00623305192377082	0.412940250317815	0.99979557185818
ENSBTAG00000014170	96.3201605090928	-0.000133937630829821	0.00638802094772132	0.425927931952385	0.99979557185818
ENSBTAG00000021410	236.135267834171	-0.000304914888549484	0.00622276282277931	0.231816725676847	0.99979557185818
ENSBTAG00000020717	7.5888007119261	0.000147876668506225	0.0101120325053231	0.262523203168475	0.99979557185818
ENSBTAG00000020420	70.29639807353	-1.3370503142011e-05	0.00613584189388239	0.940865705522589	0.99979557185818
ENSBTAG00000039888	209.842793713449	0.00029236230265141	0.00625894981139877	0.230677597792343	0.99979557185818
ENSBTAG00000051604	17.2542255878383	0.000310537433667017	0.0157647866919177	0.0970244191977207	0.99979557185818
ENSBTAG00000000185	60.4773267688234	-4.74118973138049e-05	0.00650740858348473	0.718643347714721	0.99979557185818
ENSBTAG00000000172	1758.43628077816	-2.00954346965578e-05	0.00607963882488244	0.924605213136426	0.99979557185818
ENSBTAG00000013760	109.31500333889	1.10174412321038e-05	0.00620109268604797	0.945242795672475	0.99979557185818
ENSBTAG00000054942	639.372188255429	-0.000313575131194628	0.00625893122887684	0.213267535798535	0.99979557185818
ENSBTAG00000020419	74.329235830104	-0.000191595377019377	0.00626037595204473	0.349866419673218	0.99979557185818
ENSBTAG00000050158	52.1500949742304	-5.34278400327021e-05	0.00741383902661474	0.635508790793484	0.99979557185818
ENSBTAG00000040386	19.2111606781456	3.89273729008163e-05	0.00926690692177047	0.723316331660457	0.99979557185818
ENSBTAG00000054899	102.236379536375	0.000203419468098648	0.00616088162052846	0.377214838277841	0.99979557185818
ENSBTAG00000013177	99.0113625191093	-0.000145882357461248	0.00618842430750022	0.467896924077894	0.99979557185818
ENSBTAG00000056547	74.9519777315775	-0.000206533736521831	0.00672872649190739	0.241440872757983	0.99979557185818
ENSBTAG00000012861	9.85540834403716	-0.000151403976176021	0.0114156895631932	0.262128982080401	0.99979557185818
ENSBTAG00000017832	111.013267981106	-0.000199891636840524	0.00615834309337182	0.384247016416353	0.99979557185818
ENSBTAG00000012860	273.241202478396	-1.72570198323628e-05	0.00604397021658451	0.945566445505805	0.99979557185818
ENSBTAG00000020418	8.24124884154017	-6.46915311462084e-05	0.00790755947981528	0.565684798542966	0.99979557185818
ENSBTAG00000007730	375.814398165771	-0.000100281737537524	0.00608713250691391	0.655000831864085	0.99979557185818
ENSBTAG00000047768	542.770594179281	-0.000339847501914886	0.00607328092042255	0.293305285269284	0.99979557185818
ENSBTAG00000015769	97.3388135125898	-0.000201468394564234	0.00754997704122153	0.200236824738781	0.99979557185818
ENSBTAG00000048173	306.148215749169	-0.000235245432560006	0.00885517165850436	0.140882707327282	0.99979557185818
ENSBTAG00000016769	447.549729440158	-0.000127979873457899	0.00605192830286952	0.62954105573189	0.99979557185818
ENSBTAG00000045931	1595.76697187706	0.000398641430690456	0.00604395656073067	0.285667571026663	0.99979557185818
ENSBTAG00000060345	49.5992980690518	4.839682815781e-05	0.00618146883631868	0.776878834307814	0.99979557185818
ENSBTAG00000048296	339.52634450988	-0.000147842519183892	0.00637394732764275	0.397441110971703	0.99979557185818
ENSBTAG00000001637	120.715725578644	-0.000393171828554918	0.00688858925960076	0.0977122435495878	0.99979557185818
ENSBTAG00000067202	74.4794372878332	-6.68927338450611e-05	0.00675257287971356	0.5972476934269	0.99979557185818
ENSBTAG00000008388	345.599280221584	-2.91271235770365e-06	0.00607834002631378	0.98906675828397	0.99979557185818
ENSBTAG00000039090	85.0636465274282	0.000137518625015608	0.00633134937671169	0.432184776407968	0.99979557185818
ENSBTAG00000034402	1014.26441813535	-1.27410477154569e-05	0.00682386186866536	0.911503126138278	0.99979557185818
ENSBTAG00000070052	10.1819363781135	-1.59595333714587e-06	0.00818241919902577	0.987976945691112	0.99979557185818
ENSBTAG00000003740	293.4724254517	-0.000350901271811505	0.00608896238116649	0.26841902123258	0.99979557185818
ENSBTAG00000061182	104.073199049555	-0.000120186848969108	0.00806686699998719	0.341622099082027	0.99979557185818
ENSBTAG00000065167	14.4286505993778	-0.000182105777314017	0.0101497248833924	0.197950098965287	0.99979557185818
ENSBTAG00000069295	20.4505713032463	-1.19378021897364e-05	0.00657561802855162	0.922432490002791	0.99979557185818
ENSBTAG00000006383	900.973781193617	-0.000122154909295094	0.00702022002245533	0.375191903883718	0.99979557185818
ENSBTAG00000016772	760.707019353388	5.87232120939213e-05	0.00603142739747979	0.834861228600454	0.99979557185818
ENSBTAG00000000377	24.4216211337011	-0.000174910722739093	0.0112901739914837	0.213840745927838	0.99979557185818
ENSBTAG00000067551	62.6422277895419	5.17498074895325e-05	0.00635829516947043	0.718743999832242	0.99979557185818
ENSBTAG00000040350	395.144416879766	9.58448746071481e-05	0.00623861551324525	0.578683230250648	0.99979557185818
ENSBTAG00000061150	54.6488607092858	-3.10069671734976e-05	0.0103035860758556	0.782059110743626	0.99979557185818
ENSBTAG00000011648	236.127193915972	3.87538506074652e-05	0.00603548623109852	0.885926306642681	0.99979557185818
ENSBTAG00000007428	15.2662878246427	4.25336698170059e-05	0.00762317401940249	0.697935705889157	0.99979557185818
ENSBTAG00000005496	48.036033735404	3.70474280197969e-05	0.00616609376179215	0.83020418993942	0.99979557185818
ENSBTAG00000061098	5.85972790712238	-0.000259054371282253	0.015825192656864	0.133875226887431	0.99979557185818
ENSBTAG00000003609	119.106093964644	-0.00102169803369535	0.0146293479141502	0.00730112181582738	0.99979557185818
ENSBTAG00000014943	832.419512710655	-8.00669134195746e-05	0.00604534905748846	0.758610568578926	0.99979557185818
ENSBTAG00000065199	13.8187668741146	-6.90606050991407e-05	0.00773769520085937	0.545302313602066	0.99979557185818
ENSBTAG00000067350	6.02194568835749	-8.21251246624951e-05	0.0101699069731121	0.485582351724437	0.99979557185818
ENSBTAG00000009121	542.144207947443	-0.000207972059296182	0.00619656220114849	0.35117036847725	0.99979557185818
ENSBTAG00000062538	10.7138717503532	0.000100279979362239	0.00743996971443305	0.421088790372638	0.99979557185818
ENSBTAG00000004549	40.7910742351164	-0.000231871165796245	0.00687884985116325	0.199251125557485	0.99979557185818
ENSBTAG00000010289	144.845445903261	-9.60393801112039e-05	0.00610593961913944	0.650403154400211	0.99979557185818
ENSBTAG00000012117	775.869924412622	0.000106720780358616	0.00603391255274543	0.710133070413407	0.99979557185818
ENSBTAG00000009278	387.185020650568	-0.00057372308673003	0.00613366397202947	0.128425800350808	0.99979557185818
ENSBTAG00000002113	53.370244706259	-0.000118601221826677	0.00630336189787395	0.488667729511599	0.99979557185818
ENSBTAG00000011028	368.668561284405	-0.000191125328899145	0.00612250600403415	0.423617769741864	0.99979557185818
ENSBTAG00000012125	975.549853372758	-0.000316165218888807	0.00609639229881569	0.291291532781897	0.99979557185818
ENSBTAG00000040132	9.03427657056801	1.11348373389382e-05	0.00840433502431171	0.916619081588135	0.99979557185818
ENSBTAG00000000501	164.707959822759	-5.51111969482318e-06	0.00619715662922745	0.97270778379336	0.99979557185818
ENSBTAG00000016096	10.4116593200236	-0.000150647343304507	0.00913012453858377	0.256203210940658	0.99979557185818
ENSBTAG00000062559	93.4041332077552	1.32474767373352e-05	0.00611301044850509	0.944563094112086	0.99979557185818
ENSBTAG00000016097	9.46914662380801	0.000102908776933885	0.00917949214677029	0.391424455579917	0.99979557185818
ENSBTAG00000003668	69.1043666132345	-0.00117522987334032	0.0274802117341967	0.00985500271679758	0.99979557185818
ENSBTAG00000009260	8.00792119662841	-2.1979902618148e-05	0.00757856630067358	0.837724010847094	0.99979557185818
ENSBTAG00000015858	247.469662753689	-0.000128577023276884	0.00603025095040618	0.669041799754995	0.99979557185818
ENSBTAG00000005776	31.7055295864286	4.20837932002736e-05	0.00769447162334871	0.700106445854128	0.99979557185818
ENSBTAG00000018697	54.3363531228507	1.69334044839757e-05	0.00613029567702303	0.926184610800477	0.99979557185818
ENSBTAG00000015860	52.436542737844	0.000138890332122804	0.00622911393437056	0.464552138581073	0.99979557185818
ENSBTAG00000022920	3772.79940644799	-4.6690765797303e-05	0.00604803453670796	0.851715659618125	0.99979557185818
ENSBTAG00000004461	112.286721870518	-2.32885335427114e-05	0.00607735019978002	0.91354843480059	0.99979557185818
ENSBTAG00000056598	612.327513535886	-0.00043713347832725	0.010585605111496	0.0456156736272483	0.99979557185818
ENSBTAG00000031564	437.390273385918	-0.000239815086034284	0.00600273781005613	0.570004865105171	0.99979557185818
ENSBTAG00000006439	159.344426205915	2.42409192706853e-05	0.00611623964300453	0.898409664414378	0.99979557185818
ENSBTAG00000049730	137.537587870986	-3.79712473384606e-05	0.0061204407220045	0.841465235957401	0.99979557185818
ENSBTAG00000000300	36.2125470140193	-1.24401197996596e-05	0.00653870677976534	0.920339062107154	0.99979557185818
ENSBTAG00000067988	58.7973016364816	0.000317706007055227	0.00918539635839934	0.0861261398652535	0.99979557185818
ENSBTAG00000046314	164.398907680754	4.16870713582967e-05	0.00631192212816179	0.775769365314601	0.99979557185818
ENSBTAG00000010948	71.9228358422153	0.000135709240456593	0.00667710393922229	0.372470314591372	0.99979557185818
ENSBTAG00000015630	129.203662840951	-7.08537947537422e-05	0.00626677392847275	0.65787123519046	0.99979557185818
ENSBTAG00000033032	255.727979410415	-0.000132805746624256	0.00606800688077014	0.595327121168657	0.99979557185818
ENSBTAG00000056169	60.5779015017655	0.00024573483379598	0.00685389443092695	0.187421635088095	0.99979557185818
ENSBTAG00000002585	7.37233596281138	0.000200787059813809	0.0106597347423414	0.172172428247978	0.99979557185818
ENSBTAG00000008552	26.3704358523666	0.000149584337027937	0.00703209046072709	0.309186053293867	0.99979557185818
ENSBTAG00000058364	8.11478585854082	0.000159518825604279	0.00945008962750283	0.237360891666211	0.99979557185818
ENSBTAG00000020739	70.991116889916	-0.000127790727114958	0.00619693029807649	0.506186295820776	0.99979557185818
ENSBTAG00000044115	12.7053919678365	0.000296031971771262	0.0148692102466021	0.101958811715887	0.99979557185818
ENSBTAG00000021713	8.38889069028322	4.73747654213238e-05	0.00737727793377969	0.671818547569521	0.99979557185818
ENSBTAG00000012163	18.0830671449051	-2.97104267227661e-05	0.00673577469375514	0.802500819737861	0.99979557185818
ENSBTAG00000012152	925.888422632408	-0.000355661391485053	0.00641265497007651	0.153828560690277	0.99979557185818
ENSBTAG00000010922	34.7570419706283	-0.000139580790335773	0.0063362946934163	0.42595660830056	0.99979557185818
ENSBTAG00000054868	120.194684870907	0.000223764941227509	0.0065876778815234	0.236158976125114	0.99979557185818
ENSBTAG00000010923	269.757426931522	-3.68432358307438e-05	0.00605026039661973	0.88054709718913	0.99979557185818
ENSBTAG00000013277	121.319907739573	4.13350329933584e-05	0.00620993907812589	0.799260365576483	0.99979557185818
ENSBTAG00000001311	2057.2034115028	-0.000259578350189501	0.00620001609887961	0.284079561186576	0.99979557185818
ENSBTAG00000014333	64.3057389765262	9.18226661838288e-05	0.00620250915483004	0.606441196719651	0.99979557185818
ENSBTAG00000067797	19.7184667130532	0.000144425706839878	0.0148720804671047	0.291401258010765	0.99979557185818
ENSBTAG00000067493	51.8907769683078	5.10426828719561e-05	0.00687658260033073	0.668890327104477	0.99979557185818
ENSBTAG00000008492	358.353329230125	8.29343357485044e-05	0.00610230087845958	0.692684007919624	0.99979557185818
ENSBTAG00000012747	137.625774619266	-5.10514229888389e-05	0.00619939564288963	0.759858902532838	0.99979557185818
ENSBTAG00000055282	133.707633812	0.000144595782309501	0.00807984948462985	0.280030656935024	0.99979557185818
ENSBTAG00000005294	166.378260033873	4.1285404664437e-05	0.00617854533527757	0.808165556445	0.99979557185818
ENSBTAG00000013279	85.9823375690516	-0.000135670253482872	0.00634501465279085	0.432754084090305	0.99979557185818
ENSBTAG00000017945	50.3706368119689	5.80652478831479e-05	0.00613802418395936	0.755810041923146	0.99979557185818
ENSBTAG00000019512	225.69727169777	-8.00984165278617e-05	0.00603241083591725	0.777690540552201	0.99979557185818
ENSBTAG00000067367	281.875030793908	2.0716383447158e-05	0.00626675886010598	0.88940741654046	0.99979557185818
ENSBTAG00000006268	224.041572241356	0.000309214764910252	0.00642969885032008	0.180526154252344	0.99979557185818
ENSBTAG00000020512	2471.76238990439	0.000153876603518562	0.00605460373609729	0.569958323038547	0.99979557185818
ENSBTAG00000021100	6.81695377295864	4.63236534228808e-05	0.00772209680293586	0.673163552673353	0.99979557185818
ENSBTAG00000035705	11.6665191106497	0.000176345739908391	0.00919945854306633	0.208611471941004	0.99979557185818
ENSBTAG00000046555	231.888834480574	-0.000204351344296376	0.0061699510537085	0.37049630035299	0.99979557185818
ENSBTAG00000020513	30.9455297171488	0.000235427711770734	0.0109066669083392	0.134518305747707	0.99979557185818
ENSBTAG00000012543	10.3688771305374	0.000158013584383114	0.00940715070633822	0.240380446558322	0.99979557185818
ENSBTAG00000047699	8.7240314034025	-0.000257393190467987	0.0148378291871479	0.13060280237973	0.99979557185818
ENSBTAG00000019855	189.295942860101	0.000939335188652751	0.020440974355234	0.0111520734847478	0.99979557185818
ENSBTAG00000000828	70.0397983576702	-7.04100613515309e-05	0.00630070061640949	0.650119362121718	0.99979557185818
ENSBTAG00000019338	3067.63558145515	0.000604482656620515	0.0064244783753669	0.0712205034546315	0.99979557185818
ENSBTAG00000004706	163.528957340901	-4.95896352899093e-05	0.00615231519509916	0.7825097294888	0.99979557185818
ENSBTAG00000019852	690.516337233094	-8.75194775743769e-05	0.00608403113463586	0.694299996524942	0.99979557185818
ENSBTAG00000004432	42.2939173589595	2.59429087751144e-05	0.00819702226387079	0.80825191222077	0.99979557185818
ENSBTAG00000017265	255.783147505403	-0.00016808069157506	0.00609621306791225	0.488733388152638	0.99979557185818
ENSBTAG00000007708	9.60677792254952	-1.02869908964086e-05	0.00725853545696755	0.924359972391388	0.99979557185818
ENSBTAG00000002615	141.232365617835	8.60297796020994e-06	0.00649409490466953	0.945813284395149	0.99979557185818
ENSBTAG00000007626	182.971243153943	-0.00021036576021481	0.00678995114659079	0.23081709759322	0.99979557185818
ENSBTAG00000013244	363.674009583647	-8.16731138408002e-06	0.00601990322296051	0.978875749618716	0.99979557185818
ENSBTAG00000046012	10.8744650333116	0.000101485975237625	0.00814134457258434	0.400697189628351	0.99979557185818
ENSBTAG00000052586	10.4980446971026	-0.000115023935803592	0.0104339623260187	0.356037768843682	0.99979557185818
ENSBTAG00000019953	157.686089257306	0.000103505693224199	0.00658474367650359	0.474173305613105	0.99979557185818
ENSBTAG00000007817	436.60574226609	-0.000234183609106487	0.00638679405414627	0.256736753405451	0.99979557185818
ENSBTAG00000038434	341.509399402999	4.35346426621642e-05	0.00625765552882707	0.777735401336264	0.99979557185818
ENSBTAG00000014138	71.3716630159617	-0.000536675711366515	0.0106464597963497	0.0307060181753027	0.99979557185818
ENSBTAG00000004586	178.376007557881	-0.000256460136961018	0.00608402355002266	0.366594467171773	0.99979557185818
ENSBTAG00000068889	16.2772406941355	-0.000217325671152417	0.010052040639762	0.152462887620905	0.99979557185818
ENSBTAG00000017639	132.848573109145	-9.2492849799469e-06	0.00634280580605799	0.946726146749242	0.99979557185818
ENSBTAG00000067409	4.41084858228943	-8.56557102584652e-05	0.0153864443573358	0.42760189028906	0.99979557185818
ENSBTAG00000017633	593.101849032423	-0.00017661558694315	0.00602556562127755	0.587922171648515	0.99979557185818
ENSBTAG00000001007	54.736849935507	-7.31708226754783e-05	0.00623154204782705	0.660316072939238	0.99979557185818
ENSBTAG00000052155	13.3361420236493	5.88798474638611e-05	0.00735620505643244	0.60658639497003	0.99979557185818
ENSBTAG00000021026	86.5918975631746	-2.33926431900714e-05	0.00607877854217053	0.91269076243203	0.99979557185818
ENSBTAG00000050233	402.169907563435	3.51135188160673e-05	0.00619656106947474	0.830827182420009	0.99979557185818
ENSBTAG00000047655	1502.12935370588	-5.51666954419922e-05	0.00613496484533422	0.768214969112888	0.99979557185818
ENSBTAG00000007871	281.526434082094	0.000141833565232728	0.00600635466304549	0.710679165355971	0.99979557185818
ENSBTAG00000054469	27.2336943571055	-0.000130589099591795	0.00708111042214807	0.349132370520341	0.99979557185818
ENSBTAG00000012954	97.3215864186379	-0.00014543872001636	0.0068702504879809	0.330435760897228	0.99979557185818
ENSBTAG00000039794	157.798729553405	-0.000200271518195494	0.00608922862830374	0.439630219119265	0.99979557185818
ENSBTAG00000004008	45.6537867309868	0.000152367259091634	0.00707021988504684	0.300980205644391	0.99979557185818
ENSBTAG00000038488	4098.28704419978	-0.000182974205942488	0.00631992308770711	0.344879570508061	0.99979557185818
ENSBTAG00000031020	150.836578872768	-0.000248527850675349	0.00716395420028531	0.166757784225022	0.99979557185818
ENSBTAG00000045697	22.9076046249693	5.40931303187644e-05	0.00643747699382973	0.694433212389098	0.99979557185818
ENSBTAG00000022161	36.4446075928586	-1.24287837407341e-05	0.00679310196757801	0.914193393515051	0.99979557185818
ENSBTAG00000013250	18.1625378765362	8.57269826702995e-05	0.00675448729090635	0.516701871128808	0.99979557185818
ENSBTAG00000068926	433.935314320049	-0.000178307934763237	0.0070413409696763	0.256563939568842	0.99979557185818
ENSBTAG00000016977	107.174686789109	-0.000212206798956163	0.00613713806854454	0.379398072025224	0.99979557185818
ENSBTAG00000010726	245.631788473734	0.000231529571645713	0.00651587631762616	0.237084562695788	0.99979557185818
ENSBTAG00000014304	119.634778908125	0.000108644091653404	0.0063518426595959	0.503269698930368	0.99979557185818
ENSBTAG00000047997	64.5210237976286	-0.000269378153938751	0.00681461907962341	0.169838584019302	0.99979557185818
ENSBTAG00000008555	22.0998424039266	2.4756935540516e-05	0.0064633176883378	0.848959910147551	0.99979557185818
ENSBTAG00000031829	223.257325281939	-0.000324858704531457	0.00626797378509058	0.202270121955952	0.99979557185818
ENSBTAG00000011463	262.810474500699	0.000104017044626088	0.00738372962684479	0.410436899888379	0.99979557185818
ENSBTAG00000008966	777.805113331905	-0.000268816109035965	0.00612306203131053	0.317243383621664	0.99979557185818
ENSBTAG00000057284	14.5850709102216	3.2374327773755e-05	0.00732967443463256	0.768090723959678	0.99979557185818
ENSBTAG00000069753	7.26760453085678	0.000104901822642251	0.00841176305826547	0.385867729798606	0.99979557185818
ENSBTAG00000024675	16.65715376529	-0.000163150061713864	0.0094981626875325	0.230376820693823	0.99979557185818
ENSBTAG00000045867	25.0399631537323	2.11342124935639e-05	0.00645949381804549	0.870640237698467	0.99979557185818
ENSBTAG00000017761	306.171965860257	5.08860006419716e-05	0.00641228365688908	0.713848187823825	0.99979557185818
ENSBTAG00000033167	107.98169678964	0.000231066939932032	0.00626542040008536	0.292366504379689	0.99979557185818
ENSBTAG00000020826	11.2510906254232	6.1714803601888e-05	0.00757597247457201	0.586254959871677	0.99979557185818
ENSBTAG00000013046	1013.28306606292	0.000212604854242478	0.00620709180311913	0.339530247383708	0.99979557185818
ENSBTAG00000015251	24.3124749318537	-1.33693086486153e-05	0.00678536227841119	0.90793261920368	0.99979557185818
ENSBTAG00000021962	128.42598481996	0.00014204866066798	0.00623708061122618	0.453940968357027	0.99979557185818
ENSBTAG00000013045	395.25960172163	-0.000468058459997212	0.00633974324684813	0.115254548072559	0.99979557185818
ENSBTAG00000001488	5731.47340318096	-0.000231218246997574	0.00646484527877737	0.245483361832877	0.99979557185818
ENSBTAG00000009476	142.786206335286	-7.75978983720905e-05	0.00609168727033601	0.717727490903971	0.99979557185818
ENSBTAG00000013044	37.1276445046403	-1.88566804631873e-05	0.00631061217296775	0.894957853940845	0.99979557185818
ENSBTAG00000060034	9.33316114155281	4.39624385747676e-06	0.00702017164263414	0.968327828684164	0.99979557185818
ENSBTAG00000065551	118.167777169914	-4.77030778454487e-05	0.0061190672939461	0.804107130691346	0.99979557185818
ENSBTAG00000049615	54.136997501833	2.35321789724633e-05	0.00613910677875364	0.895921102379083	0.99979557185818
ENSBTAG00000000902	1352.30864988486	-0.000107435153670867	0.00605586534310675	0.672509477464223	0.99979557185818
ENSBTAG00000017769	32.2175242543936	5.71877920510102e-06	0.00635753886643691	0.966650141629098	0.99979557185818
ENSBTAG00000009657	119.272841016028	3.50165717720424e-05	0.00613301707847071	0.848984016752079	0.99979557185818
ENSBTAG00000007646	402.478004063292	-1.12936100046591e-05	0.00608459215254256	0.956680998062802	0.99979557185818
ENSBTAG00000038156	606.564257966364	-0.000271139031350515	0.00629871079740948	0.238732526030032	0.99979557185818
ENSBTAG00000009198	16.998253691423	4.62188799269258e-05	0.00817603379105459	0.671720434400276	0.99979557185818
ENSBTAG00000035907	2604.8854196502	-0.000288621987582817	0.00638261063178394	0.204385287186349	0.99979557185818
ENSBTAG00000017779	2416.46873895217	0.000116222740675625	0.00603638775223572	0.68347870900001	0.99979557185818
ENSBTAG00000018292	355.786636809384	-0.000352509397940864	0.0064097376218602	0.156031186196728	0.99979557185818
ENSBTAG00000052670	274.400455202545	0.000241086736156857	0.00617604999886922	0.316873492844942	0.99979557185818
ENSBTAG00000006122	3079.49541163211	-0.000221205573473734	0.00603226556291941	0.498555920870489	0.99979557185818
ENSBTAG00000006878	291.760309323718	-7.45166719660128e-05	0.00609016901935589	0.728658403363345	0.99979557185818
ENSBTAG00000061662	280.812334014023	-0.000347596638285444	0.00664583144963869	0.132698891125735	0.99979557185818
ENSBTAG00000061528	5.87275913338477	-5.27183638466793e-05	0.00807321259228707	0.632072608849618	0.99979557185818
ENSBTAG00000000576	6.67109014189588	4.24232605383641e-05	0.00802454462880685	0.696156532886391	0.99979557185818
ENSBTAG00000015848	81.1408969795012	-0.000228693441821899	0.00623651509899577	0.305601016977901	0.99979557185818
ENSBTAG00000005150	38.4656616295064	-2.35634307183607e-05	0.00725131293841252	0.829439984992464	0.99979557185818
ENSBTAG00000014095	109.705657558759	0.000180449564378096	0.00633874909249935	0.343897376651453	0.99979557185818
ENSBTAG00000046092	70.5773445004574	0.000138118053263781	0.00623330836520308	0.464583793691629	0.99979557185818
ENSBTAG00000005250	1973.19940622618	0.000124075243654503	0.00605543809307318	0.63303967779756	0.99979557185818
ENSBTAG00000006242	1389.08860011081	-0.000127518673252549	0.0061352161505055	0.543399691811437	0.99979557185818
ENSBTAG00000016230	143.836277666847	-5.67619234976392e-05	0.00630870325548547	0.705804513559249	0.99979557185818
ENSBTAG00000046838	597.689319873484	-0.000210832617539706	0.00639170758634602	0.284881469260953	0.99979557185818
ENSBTAG00000018800	1913.89399611664	-0.000344632920893938	0.00607890978900336	0.283223425737083	0.99979557185818
ENSBTAG00000014798	14.5986779911059	-5.0033721042724e-06	0.00659558289581398	0.967125567894182	0.99979557185818
ENSBTAG00000015801	113.167563355958	0.00017331347156182	0.0066040024438997	0.305722186312171	0.99979557185818
ENSBTAG00000047376	142.269287711103	-0.00018170493132172	0.00639981203755625	0.32683358727896	0.99979557185818
ENSBTAG00000005607	13.4910235955662	-0.000101761287914698	0.00738924712201843	0.417873271721146	0.99979557185818
ENSBTAG00000003727	105.824730272868	-0.000198605938960338	0.00653115873962385	0.276568644226342	0.99979557185818
ENSBTAG00000047545	1385.48206271264	-3.91964280533195e-05	0.00607098107997533	0.859923741839046	0.99979557185818
ENSBTAG00000045565	40.2495213830332	0.00276225184618258	0.0443686684033518	0.00287630057323021	0.99979557185818
ENSBTAG00000000895	56.347317134643	-6.2859783988768e-05	0.00628104669490753	0.686253116158802	0.99979557185818
ENSBTAG00000000894	733.704375961249	-5.18275712140673e-06	0.00603909441265169	0.984142002284911	0.99979557185818
ENSBTAG00000013289	358.581081148192	-0.000151527544113165	0.00609576328272592	0.522344571391723	0.99979557185818
ENSBTAG00000002820	420.751726282137	-0.000553723389846616	0.00608432306968341	0.160086955844642	0.99979557185818
ENSBTAG00000025062	6.90156782973455	-3.22819564092158e-05	0.00767601160340166	0.765057326519046	0.99979557185818
ENSBTAG00000069349	14.7743717716784	-7.40157554817461e-05	0.00684601560927851	0.557209981875473	0.99979557185818
ENSBTAG00000055816	3.90432884783947	-0.000102112229546339	0.0136849312107108	0.416241598064063	0.99979557185818
ENSBTAG00000001768	165.147956892523	0.000144675902552346	0.00618381877279865	0.473017386100257	0.99979557185818
ENSBTAG00000003316	322.800390941852	-0.000244823556760008	0.00642206899365456	0.237998616745314	0.99979557185818
ENSBTAG00000036367	12.3486689776762	0.000246421525765638	0.0115339576228206	0.125873299867008	0.99979557185818
ENSBTAG00000029828	30.9796943084172	-8.16023205807621e-05	0.0063221775381369	0.601316933975167	0.99979557185818
ENSBTAG00000017017	160.271911962272	-0.000134530240673451	0.00612437345326294	0.534637266195631	0.99979557185818
ENSBTAG00000007797	623.043447782083	-0.000215770278930997	0.00613360684444584	0.376696146206311	0.99979557185818
ENSBTAG00000066152	85.5094346418998	4.24786611868395e-05	0.00636020538743367	0.763757313183341	0.99979557185818
ENSBTAG00000021351	662.887179221487	-0.000197675861734946	0.00601575786727503	0.582233583010566	0.99979557185818
ENSBTAG00000017020	14.7639133066812	-5.71426762069014e-05	0.00965588426981253	0.612684626576913	0.99979557185818
ENSBTAG00000003855	223.639218849902	-2.09919043791631e-05	0.00604480390530289	0.933523906602094	0.99979557185818
ENSBTAG00000015355	203.635144206473	-0.000241491455245032	0.00622461109314988	0.294444525387699	0.99979557185818
ENSBTAG00000009545	14.2640480658976	-7.63368924242712e-06	0.00662088937439472	0.949472948970982	0.99979557185818
ENSBTAG00000058594	23.7254194073749	3.01464689183141e-05	0.00649503744932197	0.815014355599235	0.99979557185818
ENSBTAG00000010152	83.1511082342862	-1.32908917748408e-05	0.00638720321914306	0.921263196529574	0.99979557185818
ENSBTAG00000033702	213.842762110888	-2.17918251157521e-05	0.00604351033657026	0.931581345282963	0.99979557185818
ENSBTAG00000001977	397.00330814941	8.9931886589666e-05	0.00604890108954714	0.727351932504125	0.99979557185818
ENSBTAG00000039049	11.7458387500579	-1.35347798100701e-05	0.00692218434505625	0.904400165232585	0.99979557185818
ENSBTAG00000017649	107.46122195007	-5.20457321425897e-05	0.00621037869884954	0.752207824493043	0.99979557185818
ENSBTAG00000039195	35.826885562447	-1.19410758339694e-05	0.00679653564739317	0.917465618820247	0.99979557185818
ENSBTAG00000009282	47.639322325173	-2.91848800526154e-05	0.0064923504586025	0.820817026943532	0.99979557185818
ENSBTAG00000009287	1489.57658305071	5.97599270517268e-05	0.00614668685539816	0.745334166419681	0.99979557185818
ENSBTAG00000009288	64.3096644320014	1.3791834342105e-05	0.00611978127626763	0.941277417584629	0.99979557185818
ENSBTAG00000025848	411.470324896741	-0.000185444570331502	0.00607377537438502	0.482811541833116	0.99979557185818
ENSBTAG00000018060	273.784536074503	8.55038450542971e-05	0.00614271242924665	0.657342254208854	0.99979557185818
ENSBTAG00000005866	10.9074786398774	4.99775893041246e-05	0.0076707538188847	0.651429203332211	0.99979557185818
ENSBTAG00000001514	763.881737268827	3.43306100236622e-05	0.00615845588337167	0.844163207009667	0.99979557185818
ENSBTAG00000046774	69.818085886019	-1.63574851911415e-05	0.00614415398544159	0.926487175254008	0.99979557185818
ENSBTAG00000047531	236.015055002503	-5.6144764930108e-05	0.00621401117959748	0.733818916604533	0.99979557185818
ENSBTAG00000018496	235.564667303497	6.70735949082844e-05	0.00625952331719291	0.67502083841834	0.99979557185818
ENSBTAG00000018498	236.22392723611	-0.000428491125036975	0.00669860051413715	0.0954827873733421	0.99979557185818
ENSBTAG00000047339	162.754838445327	0.000110661573415531	0.00647966026965408	0.469189290640045	0.99979557185818
ENSBTAG00000047702	285.935749789331	-0.000155790421219306	0.00609311576641518	0.516234613587129	0.99979557185818
ENSBTAG00000004597	66.4602884226259	4.44396658299287e-05	0.00629630887545555	0.765351912609922	0.99979557185818
ENSBTAG00000047827	169.531577124798	3.40601727111013e-05	0.00614599924903399	0.848925455584777	0.99979557185818
ENSBTAG00000011790	436.18925018009	-0.000122299686843569	0.00608540429050319	0.599482205810415	0.99979557185818
ENSBTAG00000004600	1046.13204766185	-0.000273921743450538	0.00610344844696096	0.327330418747622	0.99979557185818
ENSBTAG00000011904	782.336087670243	4.77966631957063e-05	0.00602326957286934	0.873789389289543	0.99979557185818
ENSBTAG00000009024	16.0044196350531	9.45678289380637e-06	0.00653528349723513	0.939394274603175	0.99979557185818
ENSBTAG00000015815	363.455639816287	-6.06737267519338e-05	0.00619992424073877	0.720109938345404	0.99979557185818
ENSBTAG00000008278	267.382937184726	0.000132038481990575	0.0066374322405694	0.386406350805204	0.99979557185818
ENSBTAG00000011788	59.7702902659845	0.000451952427883785	0.00833812706668412	0.0522917053833307	0.99979557185818
ENSBTAG00000015817	153.634552211758	-0.000293317969597724	0.00670700040266319	0.160351339458481	0.99979557185818
ENSBTAG00000017801	378.857763433287	0.000116041880369766	0.00600817567054579	0.752901980013947	0.99979557185818
ENSBTAG00000015820	120.439892708784	-8.152119757185e-06	0.00607849114328199	0.969406609366149	0.99979557185818
ENSBTAG00000008523	469.863071333705	-0.000489131063559631	0.0060823710892478	0.188908032435905	0.99979557185818
ENSBTAG00000002561	345.634191966048	-0.000110756943536834	0.00628040563757238	0.518190255692303	0.99979557185818
ENSBTAG00000002562	82.9010625469784	-0.000129801356300027	0.00614251053742901	0.532719339117226	0.99979557185818
ENSBTAG00000006296	352.612670731601	-0.000252940961458903	0.00615443452587938	0.31464081153162	0.99979557185818
ENSBTAG00000016085	300.183482930834	-0.000167482251514735	0.00615966984668256	0.439797162072941	0.99979557185818
ENSBTAG00000002563	326.296766813221	-3.85827759462712e-05	0.00604182288664839	0.881295191508038	0.99979557185818
ENSBTAG00000047855	355.541492476488	-0.000144480222144529	0.0060130564538359	0.683389213372954	0.99979557185818
ENSBTAG00000063695	7.77935457043573	-0.000371420307513078	0.0180515482546885	0.0764941969919559	0.99979557185818
ENSBTAG00000059689	8.44461501514042	9.44993555790881e-05	0.0101969294109718	0.430986242728613	0.99979557185818
ENSBTAG00000055120	17.550571319209	-2.63227217422057e-05	0.00708355440790541	0.813309397279913	0.99979557185818
ENSBTAG00000068981	30.0792780618408	0.000146730328176358	0.00696164222431154	0.320240165310852	0.99979557185818
ENSBTAG00000009775	231.581869733363	-0.000471737227875389	0.0122770944315582	0.0384003833457485	0.99979557185818
ENSBTAG00000068677	6.92875041546595	4.32626919770773e-05	0.0108908994540019	0.705192364037657	0.99979557185818
ENSBTAG00000051077	12.5769322170099	-4.94830883500474e-05	0.00696247455548312	0.673094928846267	0.99979557185818
ENSBTAG00000002568	267.970885637009	3.60945778255352e-05	0.00609370136744398	0.859654195109034	0.99979557185818
ENSBTAG00000013278	365.756917019021	-8.40493814367143e-05	0.00610547782849641	0.686792357280138	0.99979557185818
ENSBTAG00000013462	24.2672905313224	5.96179956633669e-05	0.00679229293636577	0.62929381913344	0.99979557185818
ENSBTAG00000016093	20.2810749612755	-9.82039543574022e-05	0.006770765466217	0.469497149439429	0.99979557185818
ENSBTAG00000016095	83.3454779839088	-0.000311489124393492	0.00736976262352463	0.115635388171505	0.99979557185818
ENSBTAG00000007788	461.006322796222	-0.000163146766975102	0.00601658661413907	0.638028391243923	0.99979557185818
ENSBTAG00000013548	10.2248973266195	0.000100236060233953	0.00820734296041209	0.40444058676176	0.99979557185818
ENSBTAG00000009959	75.5357204488759	0.000148356988929398	0.00637671950129812	0.395639824797337	0.99979557185818
ENSBTAG00000011350	159.974975605947	-0.00024294220076026	0.00615747366548608	0.324831486046054	0.99979557185818
ENSBTAG00000055565	8.43630267857691	-0.000150337917798567	0.0104474364546049	0.258375490121514	0.99979557185818
ENSBTAG00000020547	1511.08433279125	7.41125824173086e-05	0.00604100993352696	0.780605825187771	0.99979557185818
ENSBTAG00000020551	170.742649432799	8.34996463959447e-05	0.00618636271677994	0.641358672042131	0.99979557185818
ENSBTAG00000060178	23.3857878142177	-5.68218746394192e-05	0.00663830477773814	0.656562239134124	0.99979557185818
ENSBTAG00000066619	13.6259431437779	0.000724768990065822	0.0243725147271991	0.0260337093852658	0.99979557185818
ENSBTAG00000010146	10.0223006682624	1.84948938263745e-05	0.00722699170660576	0.86542549516497	0.99979557185818
ENSBTAG00000063850	13.3847057590624	0.00017037274336797	0.00825281511140004	0.227733784353467	0.99979557185818
ENSBTAG00000001059	824.83381131361	-0.000117888681288196	0.00604937098758437	0.656885318164838	0.99979557185818
ENSBTAG00000058714	6.41773720895429	1.70503191301292e-06	0.00756268668302128	0.987222931446547	0.99979557185818
ENSBTAG00000065687	1102.77395659445	7.41802360985153e-05	0.00607773419166966	0.740211029398191	0.99979557185818
ENSBTAG00000068271	25.9186854721142	-0.000142316240150434	0.00781408132109708	0.290999331194495	0.99979557185818
ENSBTAG00000021421	1248.20341958535	-0.000406029150639248	0.00616051833836319	0.187196025772113	0.99979557185818
ENSBTAG00000067877	30.0024932004352	9.53895758683223e-05	0.00777785917697674	0.429237612508311	0.99979557185818
ENSBTAG00000061582	27.7960181768919	-5.54858437716206e-05	0.00638918614794128	0.69565611360687	0.99979557185818
ENSBTAG00000069424	85.0116963063097	-1.46009898841833e-05	0.00622181457255984	0.925534919911695	0.99979557185818
ENSBTAG00000020185	12.6988654684589	-1.09980803992321e-05	0.00715010955169361	0.919907271769297	0.99979557185818
ENSBTAG00000058266	26.9734659062677	-0.000196035243070083	0.0085079702599736	0.186504224249514	0.99979557185818
ENSBTAG00000005039	883.220468661587	-0.000232446914018612	0.00602864435760407	0.491315529543726	0.99979557185818
ENSBTAG00000068245	6.65364207265639	-7.69846293249458e-05	0.00846784170713337	0.500606424387453	0.99979557185818
ENSBTAG00000052040	138.934532901736	9.29162602127594e-05	0.00652541377429374	0.518789689288665	0.99979557185818
ENSBTAG00000002768	116.3893167346	0.000112863368103693	0.00616035369870171	0.565178417484537	0.99979557185818
ENSBTAG00000007813	44.4968821243506	-0.000203660336434114	0.00677186299312337	0.241025634220597	0.99979557185818
ENSBTAG00000018473	1714.40032196226	-8.30498078976474e-05	0.00660459771055714	0.543993198312281	0.99979557185818
ENSBTAG00000005238	110.45529805313	-1.66536355701779e-06	0.00635698166107851	0.990283325048179	0.99979557185818
ENSBTAG00000047036	20.9215259904728	9.35873762769045e-05	0.00755862888081972	0.441616338639927	0.99979557185818
ENSBTAG00000021103	979.087663817733	5.19646246163342e-05	0.00601049399586823	0.881380184378388	0.99979557185818
ENSBTAG00000003401	702.067769693799	1.95115432330148e-05	0.006042471234173	0.939101280145636	0.99979557185818
ENSBTAG00000007111	973.072671783232	0.000232953153521739	0.00767565966636181	0.16240678148878	0.99979557185818
ENSBTAG00000010599	32.1350865759838	-0.000204602785884473	0.00765587541884759	0.193063195104066	0.99979557185818
ENSBTAG00000009517	1354.46937687465	0.0001184093749696	0.00631120870277114	0.486778960679666	0.99979557185818
ENSBTAG00000026825	99.3520138905393	-0.000109704551188494	0.00672506172076926	0.437053928465669	0.99979557185818
ENSBTAG00000013619	34.0649569361399	0.000128594009552948	0.00820498382815486	0.316263344684139	0.99979557185818
ENSBTAG00000009058	64.766705589777	0.000121881703304926	0.00634111356322225	0.468728907765263	0.99979557185818
ENSBTAG00000009949	442.763052205603	7.54883199846837e-05	0.00602847796472621	0.795758168709009	0.99979557185818
ENSBTAG00000015172	79.9868393542217	-1.50803036620399e-05	0.0061232502555168	0.935279881273356	0.99979557185818
ENSBTAG00000015169	1059.39884916264	-0.000379032681974921	0.00605085351473302	0.290004252722232	0.99979557185818
ENSBTAG00000013302	153.900886367502	-0.000459560683351501	0.00719180801567019	0.0676053010740181	0.99979557185818
ENSBTAG00000026842	92.7215122152268	9.34412533001831e-05	0.00607329693527227	0.688083343730689	0.99979557185818
ENSBTAG00000055970	33.6329865054715	6.12682506135067e-05	0.00628037283869928	0.693132644354978	0.99979557185818
ENSBTAG00000013449	512.879840193407	-0.000245480445799291	0.00605793070261698	0.414617439297001	0.99979557185818
ENSBTAG00000014158	555.738031478025	-1.96841322619494e-05	0.00602990526915202	0.944087563262005	0.99979557185818
ENSBTAG00000005235	9.14033984690724	-0.000102175797318373	0.0106631675583736	0.404389070870278	0.99979557185818
ENSBTAG00000018744	40.3654555926106	-8.47483935128175e-05	0.00646649756819198	0.558416757363131	0.99979557185818
ENSBTAG00000002112	249.650845799681	-0.000149723332516826	0.00616964405096275	0.46989448018566	0.99979557185818
ENSBTAG00000015077	247.949875895041	-0.000204360463572235	0.00619817337807752	0.355785309574168	0.99979557185818
ENSBTAG00000064196	30.1994634173378	-3.00412141716122e-05	0.00638364032996457	0.826187549123707	0.99979557185818
ENSBTAG00000065917	17.1579216037555	-0.000143346008492182	0.0074332152113858	0.301202779631142	0.99979557185818
ENSBTAG00000021466	2529.85376077947	0.000107940300254588	0.0065001176017845	0.473719679849971	0.99979557185818
ENSBTAG00000020416	66.5891028621779	4.87990008471505e-05	0.00667505586228241	0.694962470083856	0.99979557185818
ENSBTAG00000002056	92.4747528505417	1.9662985866328e-05	0.00611913277042015	0.916701884838389	0.99979557185818
ENSBTAG00000013916	838.904299770867	0.000230183208640785	0.00603537920872627	0.478146015752833	0.99979557185818
ENSBTAG00000007635	29.0315206215531	4.43454756806789e-05	0.00651130385548136	0.734351351100746	0.99979557185818
ENSBTAG00000066033	26.4137362359685	-0.000124664917212623	0.00709544988101997	0.363480988689723	0.99979557185818
ENSBTAG00000065289	92.6669359731586	-5.30921214833829e-05	0.00687755814217458	0.65765129089206	0.99979557185818
ENSBTAG00000031579	479.352084905545	6.39565087782263e-05	0.00625585451902939	0.688729309700038	0.99979557185818
ENSBTAG00000016895	322.123868727461	-5.07196883440623e-05	0.00603046109140654	0.857571262578863	0.99979557185818
ENSBTAG00000009725	18236.0527484889	0.00014374512779	0.00606148243863757	0.580339131832265	0.99979557185818
ENSBTAG00000016894	563.550698788313	0.000153448970581978	0.00603796996540515	0.601404616483895	0.99979557185818
ENSBTAG00000070122	73.9912175684615	3.68928168011292e-06	0.00608423038113486	0.985844139254728	0.99979557185818
ENSBTAG00000003225	215.687114028091	-0.000251018021950914	0.00642137307675205	0.231673063949263	0.99979557185818
ENSBTAG00000014714	386.052456880756	5.61044613519196e-05	0.00610196775620973	0.782225136390038	0.99979557185818
ENSBTAG00000015841	552.311818996587	-0.000292356225969116	0.00871749662484534	0.10227827499321	0.99979557185818
ENSBTAG00000011658	110.279590282339	-0.00019184740209774	0.0075325632302885	0.213322177562397	0.99979557185818
ENSBTAG00000000266	452.093690712971	9.95043493194566e-05	0.00605390159055407	0.69540589539096	0.99979557185818
ENSBTAG00000015678	51.3678599950189	8.36618580423361e-05	0.00667412390627384	0.533206463710088	0.99979557185818
ENSBTAG00000007719	71.0456997817582	4.69963770441748e-05	0.00622738861008764	0.769315815463367	0.99979557185818
ENSBTAG00000007584	206.294902275707	2.5279923408179e-05	0.00619247800666423	0.877362365565348	0.99979557185818
ENSBTAG00000007787	625.352220337072	-0.000104346137570473	0.00610121933805454	0.630855363868981	0.99979557185818
ENSBTAG00000066256	19.6410908390742	-5.99759529171224e-05	0.00718917443651489	0.606099263415502	0.99979557185818
ENSBTAG00000038878	13.4071639111052	0.000177982669114634	0.011981385860798	0.212722231940011	0.99979557185818
ENSBTAG00000064129	39.0358596524843	0.000101594185981302	0.00688024175782646	0.448033527986133	0.99979557185818
ENSBTAG00000006049	1995.48356004027	-0.000262729809541143	0.00609437926441951	0.348389807419569	0.99979557185818
ENSBTAG00000005408	2795.48454097675	-0.000212697380393073	0.00655516627561087	0.254025388785569	0.99979557185818
ENSBTAG00000034978	726.627938645583	-8.6139834790722e-05	0.0060199791050997	0.78595285370574	0.99979557185818
ENSBTAG00000005416	81.7656132343409	-4.71905164041668e-05	0.00612907205757891	0.801592330307727	0.99979557185818
ENSBTAG00000018282	106.908226053047	0.000122503899700973	0.00630814616376447	0.47667005504774	0.99979557185818
ENSBTAG00000016334	36.5562800726152	-9.80949434155637e-05	0.00672658029326986	0.474444564004395	0.99979557185818
ENSBTAG00000031473	304.283179198794	6.75937380991009e-05	0.00614699862534062	0.71624425671235	0.99979557185818
ENSBTAG00000021201	146.011435163219	-0.000146111494921095	0.00642119003573434	0.390241587295754	0.99979557185818
ENSBTAG00000012760	336.189527480689	-0.000388026839200769	0.00699730088429333	0.0949036331179522	0.99979557185818
ENSBTAG00000002272	93.8052579984423	0.000104305413548932	0.00617795433260787	0.579695513908095	0.99979557185818
ENSBTAG00000010998	535.783730381544	-0.000126020966758243	0.00612736214574197	0.552858599233314	0.99979557185818
ENSBTAG00000015718	256.483714090261	-5.67898275199754e-05	0.00607322143806039	0.799291433046645	0.99979557185818
ENSBTAG00000000492	224.428863746651	-0.000205723250234473	0.00603997689089113	0.50481437685993	0.99979557185818
ENSBTAG00000062554	36.9155423790233	-7.2955456395715e-05	0.00669924569343583	0.5748677008869	0.99979557185818
ENSBTAG00000068139	6.27499529868605	-0.000129672060363229	0.0114576468942528	0.318853352358662	0.99979557185818
ENSBTAG00000004216	128.745390816376	0.000102515055412575	0.00694866945563147	0.439550715438007	0.99979557185818
ENSBTAG00000020777	278.851560264719	9.47032095362495e-05	0.00605734745952299	0.703377512972059	0.99979557185818
ENSBTAG00000057331	310.406770692276	3.29573384175407e-05	0.00615813950609479	0.850216911517839	0.99979557185818
ENSBTAG00000014933	47.4750678114066	-2.92113083660593e-05	0.00662841673480881	0.811278949735097	0.99979557185818
ENSBTAG00000019298	286.088423146823	-0.000340973359288723	0.00650598784329229	0.149955594732317	0.99979557185818
ENSBTAG00000019177	285.838735478374	0.000127697196248971	0.00650517513002578	0.417476387316699	0.99979557185818
ENSBTAG00000017437	41.0061069408574	8.08243761446861e-05	0.00639435466643181	0.587240548515458	0.99979557185818
ENSBTAG00000031696	252.528798754772	5.42547548798195e-05	0.0061415826536711	0.768666589888383	0.99979557185818
ENSBTAG00000037456	287.75204211876	5.59178925473017e-05	0.00616411606264784	0.752612514297831	0.99979557185818
ENSBTAG00000018374	445.007780297437	-3.0674284664481e-05	0.00617239757801087	0.856700936619184	0.99979557185818
ENSBTAG00000018795	130.478058935562	-4.60560822075148e-05	0.0061526899374749	0.796668786336562	0.99979557185818
ENSBTAG00000008915	4074.0451413909	-0.000268908601362321	0.00601692628837996	0.476735216959165	0.99979557185818
ENSBTAG00000050474	79.6002240717318	-0.000239174790922324	0.00716802550745416	0.175007784627297	0.99979557185818
ENSBTAG00000004659	257.265181814343	-6.81918975102259e-05	0.00679906576680002	0.587306103270098	0.99979557185818
ENSBTAG00000010254	82.6876133913912	0.000126527268359343	0.00687476636389562	0.374892931739682	0.99979557185818
ENSBTAG00000012557	116.897813479784	-0.000102425705044647	0.00625104682124873	0.553374543187765	0.99979557185818
ENSBTAG00000010253	46.1611129155535	0.000170164127317133	0.00773436732187899	0.239500325014138	0.99979557185818
ENSBTAG00000062128	13.8031958884881	-2.53761353555651e-05	0.00674390279891626	0.829637045172268	0.99979557185818
ENSBTAG00000031595	479.447427315583	-0.000262424901961957	0.00640503735992973	0.223417830029583	0.99979557185818
ENSBTAG00000010249	154.937257917649	-1.57642489549508e-05	0.00621308963824687	0.920578761138103	0.99979557185818
ENSBTAG00000000941	287.964252255354	2.00893686241711e-05	0.0060759451219993	0.92569541009678	0.99979557185818
ENSBTAG00000009952	59.9038439384306	2.66335559110323e-06	0.00621866424716988	0.986403940952921	0.99979557185818
ENSBTAG00000053588	428.188904511292	0.000182197123657193	0.00614847847971275	0.419972533012339	0.99979557185818
ENSBTAG00000019232	113.600525694818	-0.000306183575754169	0.00648517457050279	0.17468256558067	0.99979557185818
ENSBTAG00000019231	162.157392334507	0.00010153094717069	0.00606070179533999	0.68108062857642	0.99979557185818
ENSBTAG00000008766	112.432857684522	-7.19421551982482e-05	0.00614890958955257	0.69973255364607	0.99979557185818
ENSBTAG00000007395	413.99529649603	4.506886840667e-05	0.00609829488528861	0.824146566398821	0.99979557185818
ENSBTAG00000049919	9.41377973503651	0.000248115135576854	0.0128848017127378	0.129118613687139	0.99979557185818
ENSBTAG00000019252	54.2760599692993	3.70005474879168e-05	0.00662323896170921	0.765191924814154	0.99979557185818
ENSBTAG00000007141	7.1964971879078	5.08700038504067e-06	0.00808120861170078	0.961678991801345	0.99979557185818
ENSBTAG00000004416	813.442832643556	-0.000121405443003766	0.00605703989926281	0.636900511878176	0.99979557185818
ENSBTAG00000014848	213.07798209117	0.003245820251293	0.06410936743348	0.00409257320651366	0.99979557185818
ENSBTAG00000012848	129.477677709114	-0.00010269481702908	0.00690769928215005	0.442127879818666	0.99979557185818
ENSBTAG00000010498	2709.11544590396	-0.000129321260735703	0.00607887928594156	0.589931323909096	0.99979557185818
ENSBTAG00000003002	171.82867457946	-0.000197648178697776	0.00609500013306306	0.437777809348531	0.99979557185818
ENSBTAG00000017253	147.323473039254	0.00037780349272762	0.00688454524842094	0.103791024374271	0.99979557185818
ENSBTAG00000008483	218.075060690223	0.000247876263082511	0.00720747672412702	0.165342351057673	0.99979557185818
ENSBTAG00000013309	1101.233148208	-0.000740590593988176	0.00708193134787515	0.0314231187273533	0.99979557185818
ENSBTAG00000027020	366.362740235277	0.00023946756842251	0.00646879132363727	0.235631171399512	0.99979557185818
ENSBTAG00000011784	177.88364130739	-0.000168104098495884	0.00618628043931435	0.423375248571256	0.99979557185818
ENSBTAG00000009976	29.1004376605349	-0.000132412957376452	0.011469225163826	0.311085333149546	0.99979557185818
ENSBTAG00000014849	72.2140137022462	-1.5693164640737e-05	0.00611447963317756	0.934151595969084	0.99979557185818
ENSBTAG00000055762	66.0559951471209	3.37546609887044e-05	0.00614639934626316	0.850105317932603	0.99979557185818
ENSBTAG00000012586	2554.09064438799	-0.000220025196817274	0.00630273121546498	0.294890736334305	0.99979557185818
ENSBTAG00000009470	648.987165236614	-2.56898512699797e-05	0.00619767286936011	0.874487198786161	0.99979557185818
ENSBTAG00000060094	109.046498733651	6.44576940928881e-05	0.0155254501566154	0.499363023303095	0.99979557185818
ENSBTAG00000046672	267.488244833324	8.44926633030429e-05	0.00609025211130033	0.697733672742915	0.99979557185818
ENSBTAG00000026676	966.269125517678	2.89200536924075e-05	0.00625356141675588	0.849263778911255	0.99979557185818
ENSBTAG00000012589	1576.04916913162	-0.000382471584361264	0.00654847911586949	0.12447743146351	0.99979557185818
ENSBTAG00000050392	9.61079365780784	-9.21692765787889e-06	0.00714193221268073	0.93284688860346	0.99979557185818
ENSBTAG00000009796	114.350642418395	0.000426496438562932	0.006887060557513	0.0865817438448055	0.99979557185818
ENSBTAG00000019929	276.678666173959	0.000109224087746701	0.00673632443132538	0.437292271160498	0.99979557185818
ENSBTAG00000019116	209.937926858701	-0.000166167063727693	0.00626484702808543	0.392807026472727	0.99979557185818
ENSBTAG00000013772	1334.61101250535	-0.000554046549401205	0.00622192283407706	0.109199019015099	0.99979557185818
ENSBTAG00000002283	65.1577719563557	0.000178122068588557	0.00809151484927028	0.21827612289673	0.99979557185818
ENSBTAG00000034192	217.292789238605	-2.59055981270403e-05	0.00647734674378726	0.841163839286421	0.99979557185818
ENSBTAG00000069747	509.376819084156	-0.000446176276488973	0.00708540889920476	0.073870053074062	0.99979557185818
ENSBTAG00000012604	4.23382809910755	-0.00048739011235342	0.0264919319729272	0.0491893597951195	0.99979557185818
ENSBTAG00000005517	534.232187275073	-0.000640163999010889	0.0117325999821834	0.0207485907000734	0.99979557185818
ENSBTAG00000021762	392.766699469274	-0.000424506192897354	0.00675763752286641	0.0934315259149436	0.99979557185818
ENSBTAG00000065144	228.633798294148	0.00026038583714562	0.0079717377675076	0.132808054019595	0.99979557185818
ENSBTAG00000016092	811.125279805898	2.04215942199542e-05	0.00607556144995434	0.924594811271357	0.99979557185818
ENSBTAG00000005444	369.400945611415	3.46845228948041e-05	0.0063912920467708	0.800067468208386	0.99979557185818
ENSBTAG00000013048	88.3305465307603	4.71816912025437e-05	0.00647225744374594	0.724068701269559	0.99979557185818
ENSBTAG00000010278	7.44532492826421	3.52744903622098e-05	0.0082486758045221	0.743411470306166	0.99979557185818
ENSBTAG00000006003	188.713549793718	-0.000204483557823906	0.00628637905913964	0.321347070181125	0.99979557185818
ENSBTAG00000016782	147.899535806251	-0.000386455539440313	0.00701707810811597	0.0946967676486685	0.99979557185818
ENSBTAG00000016784	11.4726364199988	2.45056138910005e-05	0.00693928044479667	0.828939118002646	0.99979557185818
ENSBTAG00000013196	93.3350111228885	-0.000113883198953386	0.00655434548370147	0.447026993917482	0.99979557185818
ENSBTAG00000020696	38.5263766743307	0.000108272165707665	0.00735655104049534	0.397638568302364	0.99979557185818
ENSBTAG00000017695	33.1006881137697	8.74021426241722e-05	0.00668778217312156	0.517249288863368	0.99979557185818
ENSBTAG00000047524	748.612518674685	-0.000105587980033494	0.00605232102665723	0.682200995642728	0.99979557185818
ENSBTAG00000006667	318.431529705651	4.43280721956405e-05	0.00626189906488362	0.773090018321206	0.99979557185818
ENSBTAG00000007779	175.079713098425	-0.000200678793104802	0.00608710738898443	0.441308991810591	0.99979557185818
ENSBTAG00000006420	1225.26182173925	-9.99776614489897e-06	0.00614094564564636	0.955224059281177	0.99979557185818
ENSBTAG00000048876	121.212699839548	0.000120529996345299	0.0065647787845744	0.426661739259752	0.99979557185818
ENSBTAG00000008673	6.49779464735811	0.000103339976473577	0.00913769968190118	0.389739978547875	0.99979557185818
ENSBTAG00000015424	108.691528212639	-9.60039936383582e-05	0.00616512248465613	0.611493673020746	0.99979557185818
ENSBTAG00000001024	1157.4742932248	-0.000153182791998761	0.00604244605455882	0.592916989471556	0.99979557185818
ENSBTAG00000016000	119.487569318768	0.000208034408468925	0.00639597831071648	0.287777819017379	0.99979557185818
ENSBTAG00000005477	1915.07991769523	-0.00046037562177184	0.00664617718315231	0.0888470314904389	0.99979557185818
ENSBTAG00000014447	229.276649347089	-1.22497896901365e-05	0.00617977128731756	0.941103390870281	0.99979557185818
ENSBTAG00000057215	8.54242883196235	0.000191086713101291	0.0123887348821298	0.193849813627581	0.99979557185818
ENSBTAG00000068780	38.1204822178533	3.62254519665982e-05	0.00653910456062852	0.776357868977892	0.99979557185818
ENSBTAG00000008089	164.157530595781	-0.000204813108411235	0.00606344166433977	0.464966733499605	0.99979557185818
ENSBTAG00000014469	382.080076021316	8.13508860221226e-05	0.00630506120134358	0.606879329978852	0.99979557185818
ENSBTAG00000061032	115.984360715291	-0.00011221145513117	0.00614132741710312	0.578854428377381	0.99979557185818
ENSBTAG00000056502	1443.02651945362	-0.000313424672023295	0.00612931406118055	0.26889315451529	0.99979557185818
ENSBTAG00000005987	656.865799014937	0.000433446022462495	0.00611885363482846	0.192805166979623	0.99979557185818
ENSBTAG00000003235	131.355557368774	5.88556251966408e-05	0.0061731641893571	0.737418669488888	0.99979557185818
ENSBTAG00000066017	119.926572474739	0.000231801771108065	0.00662872628899127	0.222130714174016	0.99979557185818
ENSBTAG00000006262	904.428859586089	0.000228488413044103	0.00896201753274972	0.146120799685231	0.99979557185818
ENSBTAG00000069300	12.8056929016697	-3.99671759913432e-05	0.00677394831833755	0.738038447707161	0.99979557185818
ENSBTAG00000015771	309.199145692387	-9.31144556413981e-05	0.00642442765735291	0.536329042865406	0.99979557185818
ENSBTAG00000001160	217.110454513203	-0.000185148978073606	0.00608962411827238	0.464517497725244	0.99979557185818
ENSBTAG00000006261	57.1297676239119	0.000641339771424437	0.0203223955448691	0.0273039780257691	0.99979557185818
ENSBTAG00000039803	10.0890135113419	0.00134600130127723	0.0429380139402177	0.0130018343905298	0.99979557185818
ENSBTAG00000001101	59.6295581648969	0.000142886002570969	0.00692174574060541	0.331703557906532	0.99979557185818
ENSBTAG00000021172	301.070543770972	-0.000126939979617438	0.00612281719172537	0.55407627812328	0.99979557185818
ENSBTAG00000014885	9.64511644638245	0.000329384619865419	0.0165968405132577	0.090141639322291	0.99979557185818
ENSBTAG00000000851	280.187390319603	0.000141203750056609	0.00600940550890719	0.701389622075336	0.99979557185818
ENSBTAG00000009631	21.4763584914468	-1.934258232756e-05	0.0064912385771069	0.87951247997558	0.99979557185818
ENSBTAG00000003950	7143.62926285524	0.000125371101456946	0.00617981969134309	0.521137880885163	0.99979557185818
ENSBTAG00000011017	229.25391328781	-0.000302295105709156	0.00755729769243974	0.115378397527195	0.99979557185818
ENSBTAG00000005629	949.577105314245	0.000378605626136389	0.00791552436687196	0.0757979790220245	0.99979557185818
ENSBTAG00000005628	149.23964230587	-0.000919212020856939	0.0228835287075837	0.0136040456270226	0.99979557185818
ENSBTAG00000027201	672.334845971595	-0.000337740604829009	0.0114761615313719	0.0724993327008307	0.99979557185818
ENSBTAG00000009581	23.2348113244504	-7.20364803989946e-05	0.00671815380909007	0.577038310565446	0.99979557185818
ENSBTAG00000067828	14.3293518858135	-9.06736175790853e-06	0.00667978081084375	0.938958120179151	0.99979557185818
ENSBTAG00000061084	8.60926312906213	2.40875022995353e-05	0.00708299857116345	0.828523379091664	0.99979557185818
ENSBTAG00000009580	825.200673047444	-0.000226317384295404	0.00621953830735992	0.315407123346576	0.99979557185818
ENSBTAG00000009579	126.990175178316	0.000190467437040613	0.00607331863030337	0.474776610644295	0.99979557185818
ENSBTAG00000068855	8.05335586442879	-3.34720303977197e-05	0.0080297862826721	0.755669542023728	0.99979557185818
ENSBTAG00000068615	12.4882593113256	2.25955015937359e-05	0.00745869504698891	0.834118264046786	0.99979557185818
ENSBTAG00000026660	160.604568125955	-0.000211830839715466	0.00627229342391756	0.315419633638856	0.99979557185818
ENSBTAG00000069098	18.536642640241	1.82496538273372e-05	0.00690670683150009	0.87209402319544	0.99979557185818
ENSBTAG00000066451	123.258953117448	-0.000121449136097488	0.00664904575362548	0.412303403737238	0.99979557185818
ENSBTAG00000012561	212.875816018261	3.37919861024154e-05	0.00603939062270253	0.897406439681442	0.99979557185818
ENSBTAG00000048228	85.6077940374543	-0.000103066638220168	0.00667827047003815	0.463339497893244	0.99979557185818
ENSBTAG00000059583	41.1546414303915	0.000196253053162822	0.00677850119736238	0.250425186922937	0.99979557185818
ENSBTAG00000010393	106.195365396596	-0.0003618540446446	0.0063106311671792	0.168093131050444	0.99979557185818
ENSBTAG00000007445	19.0081185762309	0.000135063978608624	0.0114973151908635	0.30392805020073	0.99979557185818
ENSBTAG00000019399	12.2533304288215	-5.70347383725361e-05	0.00765811303953344	0.610571549277021	0.99979557185818
ENSBTAG00000013131	9.83304410349576	8.10521593893049e-05	0.00875902130715961	0.481420654546276	0.99979557185818
ENSBTAG00000009562	48.8950409638812	0.000145355042500995	0.00664491703873461	0.354530751633503	0.99979557185818
ENSBTAG00000001513	38.1205126534947	-4.89414780682612e-06	0.00626769663848283	0.973567582784866	0.99979557185818
ENSBTAG00000003788	118.037255849396	-6.26851953433395e-05	0.00618206175740992	0.718933498407182	0.99979557185818
ENSBTAG00000002727	872.242700942953	6.96750982055453e-05	0.00611909843770911	0.724402837536597	0.99979557185818
ENSBTAG00000065380	317.127573047956	0.000107435072293479	0.00647894059831595	0.479071260881341	0.99979557185818
ENSBTAG00000002678	44.5866520580556	4.5572333054188e-05	0.00619719794833408	0.784024256497364	0.99979557185818
ENSBTAG00000002363	75.4819193486646	8.25656508330054e-05	0.0064232569546332	0.574733383721076	0.99979557185818
ENSBTAG00000006342	304.254524581014	-0.000213720971500008	0.00625148358971101	0.320002424951256	0.99979557185818
ENSBTAG00000018385	447.912484536767	-0.0003554500014158	0.00667089515400604	0.126757329116989	0.99979557185818
ENSBTAG00000027051	309.232850388828	-0.000128021876347377	0.00641060326610802	0.435416610875319	0.99979557185818
ENSBTAG00000006349	682.564121743482	5.03331071337735e-05	0.00661511105904643	0.692079960688588	0.99979557185818
ENSBTAG00000005105	400.084590731854	6.93575783282404e-05	0.00603794170153348	0.797619884944911	0.99979557185818
ENSBTAG00000008072	59.846644949829	0.000115205418266732	0.00619637352810525	0.539474647066881	0.99979557185818
ENSBTAG00000030435	3991.5096210743	2.54737017404832e-05	0.00610996287729347	0.8951017670663	0.99979557185818
ENSBTAG00000019371	87.1211630197853	-0.000181706991633848	0.00801037188772748	0.214540113477957	0.99979557185818
ENSBTAG00000030434	384.77232594866	0.000298054981886721	0.00612184541630525	0.28807452866057	0.99979557185818
ENSBTAG00000043989	142.733028725572	-6.26821905717122e-05	0.00623804310117134	0.699304725898229	0.99979557185818
ENSBTAG00000021832	1247.68383948195	0.000108245150097121	0.00620548885797633	0.554762323802336	0.99979557185818
ENSBTAG00000005002	167.5985558039	-0.000114287078842775	0.00733278106262454	0.380096648895185	0.99979557185818
ENSBTAG00000011625	373.011250836011	0.000106312279425879	0.00620880281891001	0.558889207208887	0.99979557185818
ENSBTAG00000021620	257.479924753574	-1.14875967401555e-05	0.00605201626396046	0.961905896160939	0.99979557185818
ENSBTAG00000026585	538.775649030859	-5.51718695472066e-05	0.00603274061744523	0.842804047521483	0.99979557185818
ENSBTAG00000020905	2426.55088221384	0.000196726775736187	0.00601228544071789	0.595791755532622	0.99979557185818
ENSBTAG00000008800	107.934599700262	6.94917460742474e-05	0.00626852207569182	0.662722305034202	0.99979557185818
ENSBTAG00000012997	154.790321514737	0.000448923854512444	0.00759049720061047	0.0618911325004558	0.99979557185818
ENSBTAG00000006225	203.531282467433	-0.000167752192272972	0.00618002069627116	0.427416988451417	0.99979557185818
ENSBTAG00000006223	290.929429943175	8.78963542214278e-06	0.00609729693126717	0.964794345227966	0.99979557185818
ENSBTAG00000030425	276.882085085025	1.58439141760088e-05	0.00629124990905788	0.912984045246591	0.99979557185818
ENSBTAG00000012263	336.414969153349	0.000124341161756398	0.0066036854592522	0.410676765153442	0.99979557185818
ENSBTAG00000038865	460.623064863528	-8.39597030375552e-05	0.00628047700329923	0.604602058021601	0.99979557185818
ENSBTAG00000002594	123.867956766097	-6.54635297154959e-06	0.00607445085255683	0.975815312891308	0.99979557185818
ENSBTAG00000013761	67.4661952256784	-3.58952353154511e-05	0.00643941052076253	0.787939907179933	0.99979557185818
ENSBTAG00000021787	17.1861331196046	-4.80621275583596e-05	0.00689199263969015	0.68467777935897	0.99979557185818
ENSBTAG00000021781	299.645761492804	-6.56965518017273e-05	0.00606643772553024	0.776663317472098	0.99979557185818
ENSBTAG00000016578	715.17242701626	-0.000450810329610872	0.00618015639775411	0.15734401666571	0.99979557185818
ENSBTAG00000060679	48.7515370190488	-7.04713218785405e-05	0.00811048949013995	0.534098779557256	0.99979557185818
ENSBTAG00000009502	143.152711284904	-7.10268013215536e-05	0.00622175820017726	0.671889073373716	0.99979557185818
ENSBTAG00000009500	228.140632016261	0.000273411473356426	0.00605075071026903	0.391520851281322	0.99979557185818
ENSBTAG00000021778	422.286030385663	0.000198955346656108	0.00612698735669545	0.407267419968399	0.99979557185818
ENSBTAG00000011196	8416.08463941827	-0.00026300581448486	0.0065480198112988	0.200923394330843	0.99979557185818
ENSBTAG00000007153	4170.42700189879	-8.03923417295623e-05	0.00631203894127669	0.608515778529368	0.99979557185818
ENSBTAG00000016448	768.585823789051	0.000171127812662164	0.00683701416770815	0.283896412166929	0.99979557185818
ENSBTAG00000037804	9.76177730479453	-0.000206220034290116	0.0105148998301059	0.165115801202838	0.99979557185818
ENSBTAG00000003866	229.163121854041	-0.00022593909715394	0.00607328756028497	0.419646836413655	0.99979557185818
ENSBTAG00000001192	279.169475835506	-0.000237701855242794	0.00605161306708886	0.435424187333598	0.99979557185818
ENSBTAG00000003069	228.423228297059	2.12470548609906e-05	0.00627327266398206	0.885899066547243	0.99979557185818
ENSBTAG00000011964	101.431455473871	0.000484575520100342	0.0066859380575104	0.0800086396848606	0.99979557185818
ENSBTAG00000001700	467.789787130187	-5.226612414324e-05	0.00608632919858065	0.805338431184444	0.99979557185818
ENSBTAG00000016192	11.4284072415678	3.55698379789787e-05	0.00696156025587339	0.756302641601314	0.99979557185818
ENSBTAG00000021050	4.78179692848535	0.000416549277140555	0.0250108559673828	0.057366135834692	0.99979557185818
ENSBTAG00000016193	109.53879785949	-0.000187214200685739	0.00635555305607232	0.328287606666364	0.99979557185818
ENSBTAG00000044097	83.6811003035288	-1.02751699568913e-05	0.00646921159116343	0.936109978371243	0.99979557185818
ENSBTAG00000021596	12.6528475956297	1.46842635157715e-05	0.00715116489062646	0.893402255171841	0.99979557185818
ENSBTAG00000040367	698.353829213578	4.02770294433364e-05	0.00654133444698238	0.753411512076697	0.99979557185818
ENSBTAG00000000581	280.160192065717	-0.000178039743588057	0.00632482922418819	0.351900602101305	0.99979557185818
ENSBTAG00000010293	72.5366902201945	2.94742241249964e-05	0.00652079547600176	0.816902690065047	0.99979557185818
ENSBTAG00000021319	536.949474541628	-0.000491891699398443	0.00611897278257312	0.16479584851096	0.99979557185818
ENSBTAG00000011971	244.083385384455	5.83680803211679e-05	0.00689134986406004	0.628921589007394	0.99979557185818
ENSBTAG00000014407	167.392507887728	1.01164026931225e-05	0.0061841944821985	0.950962720614956	0.99979557185818
ENSBTAG00000019614	85.7260243275217	4.67108705721696e-05	0.00616678070871549	0.788916417988108	0.99979557185818
ENSBTAG00000021979	2466.5076925981	-0.000318465816766414	0.00615075463749217	0.251857263889903	0.99979557185818
ENSBTAG00000021976	750.218408532674	7.88947533255928e-05	0.00611794100548273	0.694324644589827	0.99979557185818
ENSBTAG00000001651	516.209040123993	-0.000477651198914353	0.00801071064246974	0.0504914797828646	0.99979557185818
ENSBTAG00000061822	1205.91270088969	8.25223672642425e-05	0.00642527622952473	0.574501177617644	0.99979557185818
ENSBTAG00000021322	25.8019047276211	9.45302044337899e-05	0.00721600302542171	0.451221856669347	0.99979557185818
ENSBTAG00000001050	135.174021455972	0.000215573172125682	0.00617578021187368	0.350740143198275	0.99979557185818
ENSBTAG00000057614	33.5719454698448	0.00018866415317535	0.00780532791728611	0.209438898092193	0.99979557185818
ENSBTAG00000010050	59.5938870855969	0.000169008627151373	0.00793442937315807	0.2362642234742	0.99979557185818
ENSBTAG00000002988	655.895980101895	-0.000284999713844459	0.00622454225641771	0.248720668477528	0.99979557185818
ENSBTAG00000067663	10.7977687903437	0.000104142272641919	0.00942591886454123	0.387725417805357	0.99979557185818
ENSBTAG00000001296	451.538218169476	-0.000672663436660032	0.00686854413253575	0.0417643549073026	0.99979557185818
ENSBTAG00000005474	59.1097773942055	3.99572697799932e-05	0.0061878708818521	0.811304995689733	0.99979557185818
ENSBTAG00000010378	321.038495847975	-6.32335712094534e-05	0.00616266381316593	0.724966016607481	0.99979557185818
ENSBTAG00000007554	717.648163598776	-0.00259148872177558	0.0532882330549053	0.00503798815120725	0.99979557185818
ENSBTAG00000040602	1150.74733434271	-0.000270729626016638	0.00602328926681522	0.455010121205646	0.99979557185818
ENSBTAG00000010366	8.66349483523273	0.000189284855679226	0.0118449516645152	0.193284943983149	0.99979557185818
ENSBTAG00000026684	16.8118961138119	-7.41299780342585e-05	0.0069401392641637	0.549953912884394	0.99979557185818
ENSBTAG00000005904	966.488134182263	-0.000533856978371726	0.00616111351674862	0.131524774615367	0.99979557185818
ENSBTAG00000017122	844.345742360335	0.000906171797965771	0.0167352746648605	0.0101806642390402	0.99979557185818
ENSBTAG00000016297	117.219100917467	-4.44566731592405e-05	0.00610694663346515	0.82213492628151	0.99979557185818
ENSBTAG00000027159	295.854842732995	-2.52926473628053e-05	0.00601708905768555	0.936800408772836	0.99979557185818
ENSBTAG00000020957	1709.48556480005	7.4763084047396e-05	0.00653960411707843	0.586272652409541	0.99979557185818
ENSBTAG00000018199	14.3470489577241	-9.8260277357571e-05	0.00741200762571318	0.429275238396503	0.99979557185818
ENSBTAG00000007830	74.6773668656052	0.000129634227051839	0.0065860690819412	0.399554085912306	0.99979557185818
ENSBTAG00000016063	10.7004025661509	-6.06154657152447e-05	0.00899881220365512	0.587878698396289	0.99979557185818
ENSBTAG00000006940	324.723468519635	-5.4779948495858e-05	0.00608173610694753	0.799783220985161	0.99979557185818
ENSBTAG00000013235	434.66015912721	0.000281847740384053	0.00626139151688303	0.23933868527647	0.99979557185818
ENSBTAG00000021323	391.186382931341	5.50027771050461e-05	0.00602821991609158	0.848861429776508	0.99979557185818
ENSBTAG00000020527	2219.08132475556	0.000498180804745391	0.00701498762735894	0.0638873253161896	0.99979557185818
ENSBTAG00000002177	229.011384108171	0.000120857747866459	0.00609360556198032	0.594658920876725	0.99979557185818
ENSBTAG00000020655	851.66183084901	0.000181870900050676	0.00612616449499469	0.436635492906749	0.99979557185818
ENSBTAG00000008952	138.371226811738	2.87444803319021e-05	0.00675240397728903	0.807810735715442	0.99979557185818
ENSBTAG00000018130	445.924276900489	-8.18363904097142e-05	0.00711302313775437	0.506380895628516	0.99979557185818
ENSBTAG00000063645	17.9809704391827	7.50237211916539e-06	0.00723125780368965	0.944855815842185	0.99979557185818
ENSBTAG00000015415	13.6267639541398	0.00014470902610895	0.00787068312243132	0.284310318385469	0.99979557185818
ENSBTAG00000008951	531.44678472549	0.00115145946511489	0.0204820402052223	0.00675168460761894	0.99979557185818
ENSBTAG00000063895	8.98757639817019	-4.58909890936618e-05	0.00735271118822499	0.681307399664242	0.99979557185818
ENSBTAG00000020652	8.10846136333272	-8.74674599055687e-05	0.00877117577546969	0.452664275917121	0.99979557185818
ENSBTAG00000037902	15.9617821081428	0.000154030309459142	0.00806926050970519	0.260648673915895	0.99979557185818
ENSBTAG00000002977	2102.47418745193	3.66214775980225e-05	0.00611969330725915	0.847124736426481	0.99979557185818
ENSBTAG00000054647	293.004285059581	-4.34205194496311e-05	0.00606810527613395	0.847310669934136	0.99979557185818
ENSBTAG00000021325	173.048222677526	3.7727311359855e-05	0.00923545645374278	0.731076918496358	0.99979557185818
ENSBTAG00000021600	290.514677933992	-0.000330569677755975	0.00690868561964683	0.124184034586058	0.99979557185818
ENSBTAG00000050571	6.22923512645709	0.000183662789364267	0.0141172848850458	0.21685242634368	0.99979557185818
ENSBTAG00000010579	2268.84380594128	-0.000103930404607516	0.00636214389348656	0.514998040654368	0.99979557185818
ENSBTAG00000040215	293.632774723041	-8.9644430205663e-06	0.00616291892015493	0.958065725433169	0.99979557185818
ENSBTAG00000046862	79.2388143281394	1.02505977992093e-05	0.00608092874589917	0.961193821773543	0.99979557185818
ENSBTAG00000015066	436.917330786495	-5.6766914703709e-05	0.00611781854464571	0.770874562506967	0.99979557185818
ENSBTAG00000012698	412.123179049371	-0.00013330599824404	0.00600218522114455	0.740572791258098	0.99979557185818
ENSBTAG00000016662	31503.7473209489	-8.77396785050353e-05	0.00606144418295063	0.717252453191766	0.99979557185818
ENSBTAG00000035081	533.719615431434	-2.28649210924997e-06	0.00613612005530569	0.98984779445054	0.99979557185818
ENSBTAG00000055627	55.8857942463602	-6.16563723116135e-05	0.00801108380246866	0.581204848345274	0.99979557185818
ENSBTAG00000068001	8.21890024296929	-5.2351586824871e-05	0.00787581527495245	0.635307024039138	0.99979557185818
ENSBTAG00000016819	17.7237024303098	-0.0007398411377999	0.0238051439159367	0.0240803687742152	0.99979557185818
ENSBTAG00000018656	949.175117125567	-0.000185025728119733	0.00603697360902117	0.545446199995695	0.99979557185818
ENSBTAG00000016818	264.667437747546	-0.000188812557806205	0.00676500599658917	0.262409461368307	0.99979557185818
ENSBTAG00000006084	891.835249908807	3.13429350637775e-05	0.00607670726849992	0.884609977915386	0.99979557185818
ENSBTAG00000016817	226.218027384931	-0.00025803696809054	0.00614362168410486	0.315350526407533	0.99979557185818
ENSBTAG00000068005	72.7085004916203	2.44488223028059e-05	0.00656118716667354	0.844354431981862	0.99979557185818
ENSBTAG00000059493	56.3423437930762	-0.000107434231416233	0.0090720601360264	0.374972078929321	0.99979557185818
ENSBTAG00000010598	277.816394479859	-0.000216001065192918	0.0060126657135017	0.564600892162204	0.99979557185818
ENSBTAG00000060483	16.8539862940634	9.35238236231533e-05	0.00793659999301189	0.433394859961665	0.99979557185818
ENSBTAG00000063118	25.2327504090005	-0.000162210296115655	0.00725852476320104	0.27145477250497	0.99979557185818
ENSBTAG00000066604	7.57314822774847	6.72404646576779e-05	0.0080146821998574	0.551351780418481	0.99979557185818
ENSBTAG00000020850	165.272701673079	-2.18302099494376e-05	0.00609133851464304	0.91473800529922	0.99979557185818
ENSBTAG00000009156	169.708853728441	6.86938878495045e-05	0.00605705673563977	0.776803999721267	0.99979557185818
ENSBTAG00000042507	7.78372177303752	-0.000110243514245623	0.00912604224066029	0.365347056759505	0.99979557185818
ENSBTAG00000012695	95.1881006946858	-0.000280726286315917	0.00779391682361369	0.122588143160192	0.99979557185818
ENSBTAG00000002027	79.0921115726928	4.2619825885064e-05	0.00629050797791987	0.775227307459321	0.99979557185818
ENSBTAG00000014390	256.703620286879	8.08731707857197e-05	0.00611315547311965	0.691209360843267	0.99979557185818
ENSBTAG00000014388	1493.65007734428	-0.000278218710563948	0.00617217079910218	0.277610512807067	0.99979557185818
ENSBTAG00000046977	32.2458686561391	-6.5938747452632e-05	0.0108639828341612	0.573147461230643	0.99979557185818
ENSBTAG00000065064	8.78529223281715	0.000338256902198946	0.0180613404152131	0.0909494029803305	0.99979557185818
ENSBTAG00000068231	5.68878936584474	-5.06747217579433e-05	0.0113281183783426	0.66181722227167	0.99979557185818
ENSBTAG00000009163	128.711594191949	0.000178262125666967	0.00636400915538695	0.341085911257925	0.99979557185818
ENSBTAG00000026696	14.0301587771368	0.000305274621621935	0.0120944436339673	0.0876603737132697	0.99979557185818
ENSBTAG00000015103	89.3866120053001	0.00023933691099588	0.0063108770477126	0.268866579842209	0.99979557185818
ENSBTAG00000056327	9.66391177949271	9.04026237573102e-05	0.00869503228006408	0.440185014477623	0.99979557185818
ENSBTAG00000015104	55.7563095655923	6.34796319177349e-05	0.00623874757075676	0.695844867866498	0.99979557185818
ENSBTAG00000060239	9.34015060299817	7.77196789661964e-05	0.00915478222353299	0.498712199629888	0.99979557185818
ENSBTAG00000069097	5.61564369333314	-3.26166941978525e-05	0.00892388583759081	0.763890725960106	0.99979557185818
ENSBTAG00000069272	8.91403414719258	-0.00015691195285083	0.0128402483691454	0.26054143132287	0.99979557185818
ENSBTAG00000018979	690.010122005539	-0.000224660995212688	0.00609173086226712	0.400127496478308	0.99979557185818
ENSBTAG00000019486	50.9125548502477	-6.85370822873258e-05	0.00635320944484354	0.645132659223101	0.99979557185818
ENSBTAG00000004603	309.921713649657	-0.000128544253887879	0.00619033987238831	0.507619436827203	0.99979557185818
ENSBTAG00000055446	13.3500241411978	-4.18974308297898e-05	0.00767043010061671	0.701515791963732	0.99979557185818
ENSBTAG00000021653	1214.51947196937	2.63920722349668e-05	0.00605671253595415	0.91079326987574	0.99979557185818
ENSBTAG00000060516	221.235506269587	-0.000114652438031741	0.00617997342051799	0.549314249257796	0.99979557185818
ENSBTAG00000060056	83.6188877104412	4.63991841498622e-05	0.00637244913976618	0.742218821633122	0.99979557185818
ENSBTAG00000042553	8.31718892416701	-0.00016474021012405	0.0105900590361779	0.229088639013865	0.99979557185818
ENSBTAG00000010338	7.20306812780073	0.000249308556217071	0.0136241204672611	0.131579583965143	0.99979557185818
ENSBTAG00000045330	11.9388041403558	0.000129127098668247	0.008834569243396	0.308843324706638	0.99979557185818
ENSBTAG00000006085	973.059168814935	-7.85635421900574e-05	0.00603510176019901	0.777367738287639	0.99979557185818
ENSBTAG00000020499	142.639250629215	4.48917655728378e-05	0.00969397229833906	0.687594033815118	0.99979557185818
ENSBTAG00000055794	34.8262193798912	-4.82802830360122e-05	0.00643153073340587	0.72391034560737	0.99979557185818
ENSBTAG00000012629	67.7476277074627	3.26869759004442e-05	0.00633207073439421	0.818320277349999	0.99979557185818
ENSBTAG00000007280	18.6936804342293	6.62042164555853e-05	0.00693864369560279	0.586840912393497	0.99979557185818
ENSBTAG00000015752	142.816545231215	-9.18374230821084e-06	0.00622130615983458	0.953046343129275	0.99979557185818
ENSBTAG00000009664	449.335316320292	8.034688683497e-06	0.00603730891884182	0.975738596888672	0.99979557185818
ENSBTAG00000021326	7.72589639906131	-0.000269000770337418	0.0179824869868733	0.130919300699018	0.99979557185818
ENSBTAG00000057590	920.847903112989	-0.000400099436328136	0.0155877587216434	0.0588310366492112	0.99979557185818
ENSBTAG00000069893	74.9003367622312	2.68747587695741e-05	0.00634352821289857	0.847920826590204	0.99979557185818
ENSBTAG00000066717	284.801514529558	-1.10243773154676e-05	0.006093776946135	0.9563652520562	0.99979557185818
ENSBTAG00000064596	34.2348568411933	-0.000201591005313997	0.00669571069476058	0.251393840218826	0.99979557185818
ENSBTAG00000040055	551.073408970537	-0.00045266110624825	0.00623723630929817	0.14024935331912	0.99979557185818
ENSBTAG00000020671	46.0002105229511	-4.10093293316579e-05	0.00630302226220504	0.780701285299854	0.99979557185818
ENSBTAG00000002549	4184.52079482197	-0.000347495541739929	0.00608421467098182	0.275585109136411	0.99979557185818
ENSBTAG00000017605	3287.9177927276	-0.000273773910944269	0.00649943455161247	0.19792908243612	0.99979557185818
ENSBTAG00000008330	277.850837387772	-0.000278233977720165	0.00845229242372032	0.113367543365912	0.99979557185818
ENSBTAG00000062895	249.391167401948	0.000178291155180628	0.00621685891095063	0.389772043104414	0.99979557185818
ENSBTAG00000040518	78.5328761573215	4.08582640278338e-05	0.00614171838810649	0.82194512923675	0.99979557185818
ENSBTAG00000039121	1727.90878241756	-0.000184031789129121	0.00638633860771664	0.326034971402692	0.99979557185818
ENSBTAG00000019480	95.9483260941775	-3.82090133793467e-05	0.00608930361032052	0.853836882240419	0.99979557185818
ENSBTAG00000005207	190.098182531553	0.000185975326535787	0.00616236967491256	0.404624870840006	0.99979557185818
ENSBTAG00000017855	236.151332976521	-0.000125451542979765	0.00614490189187652	0.541856676739294	0.99979557185818
ENSBTAG00000059603	12.4941928107265	-0.000326732371654863	0.014887191623412	0.0848587848833765	0.99979557185818
ENSBTAG00000051540	4.92631771178223	-3.24567042959179e-05	0.00878372193578417	0.764333169663669	0.99979557185818
ENSBTAG00000018067	226.646313193572	-0.000217353171789016	0.00611536115232963	0.388564068349981	0.99979557185818
ENSBTAG00000018065	344.181173361444	-4.37451142514064e-05	0.00607594803561407	0.841309841725967	0.99979557185818
ENSBTAG00000018062	294.878685063114	0.000178991980602665	0.00647578883195917	0.316147944780143	0.99979557185818
ENSBTAG00000026710	1211.8660670252	-4.85928595258043e-05	0.00615118871443243	0.78695561846829	0.99979557185818
ENSBTAG00000005119	682.145200320053	2.45442520083958e-05	0.00605172235634089	0.919145912933712	0.99979557185818
ENSBTAG00000039772	34.2938304058157	9.91218887565826e-06	0.00677472448239102	0.931705596276603	0.99979557185818
ENSBTAG00000018502	34.3528757616854	0.000126784056719606	0.00645405278403121	0.42940228062651	0.99979557185818
ENSBTAG00000001359	10.9616201667508	-0.000162871000858151	0.0114828219739417	0.237838585547484	0.99979557185818
ENSBTAG00000016174	1527.32871969975	-0.000355488558767905	0.00860734096947468	0.0755379302346117	0.99979557185818
ENSBTAG00000037640	524.324745625915	-0.00013982414431763	0.00675318017153832	0.354192954369577	0.99979557185818
ENSBTAG00000021308	911.307200415746	1.41976958914931e-05	0.00661913646125659	0.906542762623076	0.99979557185818
ENSBTAG00000062928	68.6017324397171	-5.688404502787e-05	0.00714658800750499	0.624232134801368	0.99979557185818
ENSBTAG00000023963	43.528238416248	-2.14395425363182e-05	0.00620878339219501	0.893138245298158	0.99979557185818
ENSBTAG00000021310	25.789481208121	-9.07980312090159e-05	0.00723262279002548	0.464466826413776	0.99979557185818
ENSBTAG00000021316	21.2195646478292	0.000131667288874856	0.00736867692763049	0.331171956036865	0.99979557185818
ENSBTAG00000003253	9.11645401598416	-3.97656851401572e-05	0.00818208820020362	0.71332387824572	0.99979557185818
ENSBTAG00000021769	492.140203877651	-0.00023733246715047	0.00619801796012517	0.310789150308873	0.99979557185818
ENSBTAG00000014988	5.6333831850585	0.000179741014770054	0.0184911086813503	0.154758019207902	0.99979557185818
ENSBTAG00000064613	180.471948814708	3.21861691126067e-05	0.0096749001135866	0.770897128578682	0.99979557185818
ENSBTAG00000065071	37.1835419234337	0.000128779034674105	0.00690466396399034	0.366567276183828	0.99979557185818
ENSBTAG00000057809	9.83701533247301	0.000416302071235378	0.0181238438161581	0.0613738020665158	0.99979557185818
ENSBTAG00000061276	105.952521596168	9.08185001128316e-05	0.006086868664952	0.682042830206276	0.99979557185818
ENSBTAG00000064431	12.2128484525753	-1.32365428029082e-06	0.00692010993015265	0.990593277376496	0.99979557185818
ENSBTAG00000063209	139.843963145622	2.10130730865988e-05	0.0060698852780048	0.924227520617824	0.99979557185818
ENSBTAG00000070026	8.18557138385876	4.10012303645568e-05	0.0073549835727509	0.711552364212314	0.99979557185818
ENSBTAG00000065608	16.2928835587569	0.00010494645499947	0.00733056550530598	0.409562324165077	0.99979557185818
ENSBTAG00000058984	4.78088228409243	-0.000117756018702715	0.0110597661494937	0.352311022553773	0.99979557185818
ENSBTAG00000061840	140.784700249489	-2.36318021335746e-05	0.00639082159805113	0.861279401700898	0.99979557185818
ENSBTAG00000058530	15.7760001190727	-0.000183423389423338	0.0136093301181309	0.214385079742494	0.99979557185818
ENSBTAG00000058563	85.9623347614293	-2.6724752481701e-05	0.00712991827087988	0.809650501912901	0.99979557185818
ENSBTAG00000051671	13.177783135306	0.000227230074693315	0.0105490245476354	0.142072877623624	0.99979557185818
ENSBTAG00000057684	36.8308864189243	-2.63255974300634e-06	0.00705400581625657	0.980946906222395	0.99979557185818
ENSBTAG00000055880	421.43649572335	-0.000251146017392305	0.00763548681705286	0.147669673551067	0.99979557185818
ENSBTAG00000033690	13.0014987880846	0.000144281906951058	0.00971396830519433	0.269779639660717	0.99979557185818
ENSBTAG00000011649	256.219672143619	-0.000331799047894407	0.00629315652198648	0.190956734936471	0.99979557185818
ENSBTAG00000000301	2003.10996992313	0.00018818128008658	0.00669427838682597	0.270686085469203	0.99979557185818
ENSBTAG00000019274	501.672285362537	0.00023086860064806	0.00602450280789287	0.504791852466399	0.99979557185818
ENSBTAG00000008300	38217.0304100532	6.80774352870533e-05	0.00608324011222202	0.754766741287049	0.99979557185818
ENSBTAG00000017258	295.539605068449	-0.000108564807848477	0.00622237675536372	0.546396407926896	0.99979557185818
ENSBTAG00000006821	1676.8598879908	-0.000271294103100056	0.00667507560014251	0.179903399079651	0.99979557185818
ENSBTAG00000010413	20.1410461093517	-0.000167555001124793	0.0111087455123622	0.2262895256567	0.99979557185818
ENSBTAG00000056103	17.3933496369738	5.45957733154024e-05	0.0066761652564416	0.664320911180819	0.99979557185818
ENSBTAG00000010426	207.211520184611	-0.000143798012770304	0.00615751217055841	0.490229484495441	0.99979557185818
ENSBTAG00000008452	229.409490116517	0.000265662966618717	0.0130523293297658	0.115337161572223	0.99979557185818
ENSBTAG00000031041	67.5437778280203	-2.24111762971358e-05	0.00624590563117347	0.883202304090643	0.99979557185818
ENSBTAG00000012618	35.2269119370255	0.000865573986883173	0.0240431977975423	0.0169028695368084	0.99979557185818
ENSBTAG00000012619	301.975846408367	-0.000206448955362676	0.00603872770798979	0.506333028099259	0.99979557185818
ENSBTAG00000012620	1384.63618079453	-6.78344536668854e-05	0.0060350625423931	0.805636219383457	0.99979557185818
ENSBTAG00000002485	1376.5700145914	8.78396849803078e-05	0.00607086617160316	0.706448249851668	0.99979557185818
ENSBTAG00000038042	22.5101458070692	-0.000171084821039893	0.00928766833193279	0.216864411814413	0.99979557185818
ENSBTAG00000020606	218.734429176222	-0.000390789963808889	0.00630109203477472	0.154364446929698	0.99979557185818
ENSBTAG00000020607	197.933872157692	7.88627833903935e-05	0.00608333464603668	0.720864836985831	0.99979557185818
ENSBTAG00000020608	381.297457222459	0.000202826992455099	0.00610498720320386	0.419720056579867	0.99979557185818
ENSBTAG00000019781	278.980998703081	-0.000181165370713253	0.00602929847666488	0.570239764673044	0.99979557185818
ENSBTAG00000020610	211.436465134953	-0.00016192738689207	0.00609469437926983	0.502255016243377	0.99979557185818
ENSBTAG00000030974	137.237117318251	6.6408235627595e-05	0.00629733394045481	0.66725312477878	0.99979557185818
ENSBTAG00000020613	240.84129646995	-3.28195186611155e-05	0.00606200976369594	0.886627409577944	0.99979557185818
ENSBTAG00000030973	23.3120476983469	-1.56720855300339e-05	0.00696460916155214	0.888833028188244	0.99979557185818
ENSBTAG00000007863	152.2247063915	0.000112674818092425	0.0061283714307913	0.586582961045857	0.99979557185818
ENSBTAG00000013782	433.785465858335	-0.000142652126768593	0.00625229402952769	0.44650995493114	0.99979557185818
ENSBTAG00000007867	1196.98454744523	0.00025219050030819	0.00661508611714083	0.20292745045661	0.99979557185818
ENSBTAG00000013799	26.4807721291277	-1.09102475203476e-05	0.00675095577057335	0.925292387514131	0.99979557185818
ENSBTAG00000021514	353.043267177915	-0.000132442602164062	0.00641829950484169	0.422635859439974	0.99979557185818
ENSBTAG00000046699	56.6768518268194	-3.76119820723271e-05	0.00614483797170397	0.834322828663749	0.99979557185818
ENSBTAG00000026753	14.081591900999	-0.000503090388403621	0.0207532480356924	0.0474008445637642	0.99979557185818
ENSBTAG00000011256	3818.56740040889	1.37626759330762e-05	0.00606190679426531	0.951986457290961	0.99979557185818
ENSBTAG00000010386	1771.25966768429	-0.000613006773901305	0.00672525824930978	0.0535426428144672	0.99979557185818
ENSBTAG00000005353	284.03065319364	6.02777514780425e-05	0.00642742564302821	0.666978293770049	0.99979557185818
ENSBTAG00000019387	213.39429767356	-0.000166041819551951	0.0061556934947196	0.445074913730099	0.99979557185818
ENSBTAG00000006059	456.306648354011	-0.00015759015037674	0.00600227160095377	0.698276522986536	0.99979557185818
ENSBTAG00000018653	207.882250677389	-0.000218538240112077	0.00802821232213909	0.16833203402149	0.99979557185818
ENSBTAG00000003923	183.950031835267	-4.81101961096131e-05	0.00628061743072142	0.751368891134487	0.99979557185818
ENSBTAG00000003927	221.844050420659	0.000186618005006985	0.0060980721840165	0.453161586739507	0.99979557185818
ENSBTAG00000003936	481.406192185371	0.000172111067792714	0.0060857505344107	0.492339202891166	0.99979557185818
ENSBTAG00000003935	2362.87905330467	4.1407594410194e-05	0.0060643152595008	0.85648814091223	0.99979557185818
ENSBTAG00000046176	58.0928671491135	-5.85114494406193e-05	0.00633885958178545	0.691453820341579	0.99979557185818
ENSBTAG00000055620	28.2131471964376	-0.000138206867634452	0.00857881955685435	0.287677215075493	0.99979557185818
ENSBTAG00000018497	769.630010688701	-9.86702838257126e-05	0.00613615303723524	0.620729022820202	0.99979557185818
ENSBTAG00000020855	121.702850075983	6.48807707120988e-05	0.00635657369281569	0.65985202578377	0.99979557185818
ENSBTAG00000018236	484.872329300561	9.00080029006653e-05	0.00604498187961003	0.732753500950033	0.99979557185818
ENSBTAG00000026829	86.5490751440041	-7.86303230103637e-06	0.00612507070523406	0.966003619733206	0.99979557185818
ENSBTAG00000032021	451.551396422385	9.74128584240637e-05	0.00603248230689249	0.734851597568689	0.99979557185818
ENSBTAG00000015520	207.815902768451	-0.000105944377356116	0.0069740867799809	0.426462305886824	0.99979557185818
ENSBTAG00000008362	986.445324989024	0.000124063196082347	0.00624983434629852	0.49264389610107	0.99979557185818
ENSBTAG00000049058	9.25491728087164	-6.97273434227061e-06	0.00843655039473822	0.947704314898711	0.99979557185818
ENSBTAG00000047783	13.6349846462104	8.63861409638986e-05	0.0113186316105238	0.476037572126846	0.99979557185818
ENSBTAG00000018543	9.49320100517779	0.000136302942833568	0.0121555068919832	0.305957322913884	0.99979557185818
ENSBTAG00000016572	307.966925798448	-0.000324532119651487	0.00617856702406532	0.233330727310618	0.99979557185818
ENSBTAG00000014863	181.208028286354	-0.00021563637885501	0.00690729629689153	0.215037205453397	0.99979557185818
ENSBTAG00000003807	624.136611873717	-0.000358443273170185	0.00623155317559967	0.189963068463279	0.99979557185818
ENSBTAG00000026772	257.874663427223	-0.000102460600506448	0.00603226083610084	0.723279579762582	0.99979557185818
ENSBTAG00000003813	91.865774886457	0.000244478180206628	0.00636440193128679	0.250010073342932	0.99979557185818
ENSBTAG00000003817	220.712108772046	-5.59267969399408e-05	0.006056166014702	0.816230588357951	0.99979557185818
ENSBTAG00000065896	8.26930170129281	6.21121096935384e-05	0.00777255705809978	0.581009916427867	0.99979557185818
ENSBTAG00000003819	79.6234240553062	2.91211300396006e-05	0.00620295445352918	0.857258809819755	0.99979557185818
ENSBTAG00000002995	206.419551413104	-7.98770796882516e-05	0.00619762109157467	0.648929270891915	0.99979557185818
ENSBTAG00000020539	118.028455864569	0.000159725325356793	0.00711903417722391	0.283670857614912	0.99979557185818
ENSBTAG00000040338	230.984652490674	-4.62232043909011e-05	0.00624553882518089	0.768175361233554	0.99979557185818
ENSBTAG00000009972	6.85581082707043	4.1472593983713e-05	0.00819779152603313	0.702136077720778	0.99979557185818
ENSBTAG00000038992	176.399645004857	5.32203926614948e-05	0.00621865128913643	0.744691179817247	0.99979557185818
ENSBTAG00000014975	14.0789629195377	-5.33734240737547e-05	0.00665727271214541	0.672318550603759	0.99979557185818
ENSBTAG00000018415	278.005654306541	0.000286989859625677	0.00629747559369207	0.224572480706379	0.99979557185818
ENSBTAG00000013489	3864.90529327989	5.31782972701292e-05	0.00606790009027842	0.815164770315238	0.99979557185818
ENSBTAG00000006432	8.37595935887527	6.4070116596876e-05	0.00777625925141815	0.570491454967701	0.99979557185818
ENSBTAG00000003843	288.206157433483	0.000125563902968987	0.00607080439517582	0.608485633302807	0.99979557185818
ENSBTAG00000062210	3878.53895027628	-5.12721935844974e-05	0.00606727193716205	0.821858622302703	0.99979557185818
ENSBTAG00000027962	374.112680236314	0.000138264877882328	0.00624383599341899	0.459937253410002	0.99979557185818
ENSBTAG00000011133	86.5212052089648	7.63337412738285e-05	0.00611285443611184	0.706109065364927	0.99979557185818
ENSBTAG00000005596	554.018567855752	-2.85740948159732e-05	0.00833849621860483	0.789860361954262	0.99979557185818
ENSBTAG00000059978	30.518280366764	9.39278614100766e-05	0.00693903621492146	0.470136089348563	0.99979557185818
ENSBTAG00000016951	296.581720209584	0.000261899447794927	0.00638974553860493	0.226848352005417	0.99979557185818
ENSBTAG00000011514	192.93463710635	0.000250830027310118	0.00609527197408583	0.361852018913961	0.99979557185818
ENSBTAG00000008717	41.0960983057641	-2.69696303810081e-05	0.00636173988862749	0.845423633323035	0.99979557185818
ENSBTAG00000005315	17.0095478349802	-9.10565958896869e-05	0.00728285015928735	0.461213702906057	0.99979557185818
ENSBTAG00000069033	29.7510128326812	6.6298350642697e-05	0.00734459016646442	0.568208309313026	0.99979557185818
ENSBTAG00000064039	14.8302283562527	-0.00010133025237489	0.00957362225666849	0.399013691819389	0.99979557185818
ENSBTAG00000064690	15.9397039488702	1.43300777204503e-06	0.00661121598552875	0.99052664933808	0.99979557185818
ENSBTAG00000058622	6.91564639863082	3.25475369444394e-05	0.00724832844550818	0.76831680277332	0.99979557185818
ENSBTAG00000060785	48.252944855419	0.000117254049477259	0.00636790716154126	0.474299040446517	0.99979557185818
ENSBTAG00000013215	13.694371250825	4.93717374436552e-05	0.00717044021181693	0.665492028242004	0.99979557185818
ENSBTAG00000020611	198.018977332715	0.000441357732890288	0.00807999971090403	0.0569987208146111	0.99979557185818
ENSBTAG00000003809	120.341923133793	-0.000134829721021602	0.00662740961938654	0.38095378776605	0.99979557185818
ENSBTAG00000034680	18.9007067158424	-4.59244374646597e-05	0.0093605687311963	0.678682658718496	0.99979557185818
ENSBTAG00000000684	340.639753219617	-5.84192083987385e-05	0.00678456401534899	0.635931889334366	0.99979557185818
ENSBTAG00000008579	281.355529549713	0.000179355374744138	0.0060637277918367	0.507420444331675	0.99979557185818
ENSBTAG00000003403	7.72144166914868	-2.28364632795867e-05	0.00856199988186282	0.831233394114468	0.99979557185818
ENSBTAG00000008314	1752.69182519824	-0.000115764280211796	0.00603387425853331	0.689441499755439	0.99979557185818
ENSBTAG00000008309	151.284494857164	-3.62463093119534e-05	0.00620651936229622	0.823278505942095	0.99979557185818
ENSBTAG00000003832	6.36403158700743	0.000111586823627163	0.00972353366461965	0.362775862953754	0.99979557185818
ENSBTAG00000003822	439.223523740012	9.46242914262404e-05	0.00637304142540105	0.542493825471159	0.99979557185818
ENSBTAG00000013282	534.775296472591	9.81739244965704e-05	0.00611027900624728	0.640759852956279	0.99979557185818
ENSBTAG00000069131	25.92008960673	3.17066083223688e-05	0.00659012069221118	0.798685618757367	0.99979557185818
ENSBTAG00000013281	7.5635998201863	3.89391430426454e-05	0.00788358353305826	0.719325861061554	0.99979557185818
ENSBTAG00000059358	27.9002529915362	-2.64487907818865e-05	0.00643559480651277	0.841342019398068	0.99979557185818
ENSBTAG00000009251	153.461094474681	0.000139604015701207	0.00606889508077398	0.578999146065913	0.99979557185818
ENSBTAG00000059312	1309.39357103499	4.12997767140719e-05	0.00612753164766554	0.825463991190591	0.99979557185818
ENSBTAG00000008510	167.08621007873	-0.000193474018446776	0.00605678028022306	0.493710550754542	0.99979557185818
ENSBTAG00000014221	32.0839590243097	-1.9813000666912e-05	0.00651286169346693	0.87546505730121	0.99979557185818
ENSBTAG00000005670	360.551053228613	-3.37198388030653e-05	0.00944870459552144	0.759230809858507	0.99979557185818
ENSBTAG00000000815	434.206873173698	-4.38344814122113e-05	0.00667378149316888	0.722381515600646	0.99979557185818
ENSBTAG00000017108	333.256514145157	1.24607237231398e-05	0.00606174785879065	0.956544190214976	0.99979557185818
ENSBTAG00000007998	162.826532659697	-3.87378284924248e-05	0.00608799810817666	0.852533860234622	0.99979557185818
ENSBTAG00000007996	9.25243970216979	4.93890199822394e-05	0.00743259775591334	0.658656390414802	0.99979557185818
ENSBTAG00000005140	67.1334095224927	-4.69320680194454e-05	0.00662073656063741	0.709682038049609	0.99979557185818
ENSBTAG00000050219	324.783552558394	-4.48397586896971e-05	0.00607963447285983	0.835298575820923	0.99979557185818
ENSBTAG00000004554	698.306242499209	-0.000726473210514708	0.00613847682700552	0.0897094622375735	0.99979557185818
ENSBTAG00000013650	160.48960882637	-0.000112697230635506	0.00641977143081171	0.475164105758562	0.99979557185818
ENSBTAG00000012289	592.737831799128	0.000256366877463374	0.00676586892660149	0.184590537983087	0.99979557185818
ENSBTAG00000026758	1002.15145828719	3.99299328889436e-05	0.00703093850269483	0.726706297752957	0.99979557185818
ENSBTAG00000057674	34.1645740649295	6.9217140530131e-05	0.00688996902853585	0.575743899062107	0.99979557185818
ENSBTAG00000011951	139.508767450487	1.48031057530332e-05	0.0061274777181863	0.935813102541575	0.99979557185818
ENSBTAG00000011950	584.540395648676	0.000316749550512759	0.00603611246861587	0.371583548380696	0.99979557185818
ENSBTAG00000015240	2344.49527065652	0.000125310020230287	0.00603560262755363	0.664739872271275	0.99979557185818
ENSBTAG00000030335	2237.25959169362	0.000186417650436466	0.00634769788561883	0.331593325275565	0.99979557185818
ENSBTAG00000057778	14.444139036022	1.06370371494636e-05	0.00976367530945109	0.922800592801629	0.99979557185818
ENSBTAG00000063511	8.72102467455174	8.48851793848868e-05	0.00796966072315028	0.468223802588796	0.99979557185818
ENSBTAG00000061284	9.03107443302822	-9.63674943308591e-05	0.00968849404975035	0.419248189161075	0.99979557185818
ENSBTAG00000067907	66.6836575507385	1.33393501411637e-05	0.00949594477308136	0.902683168747803	0.99979557185818
ENSBTAG00000021020	345.569720085396	-6.72396662335874e-05	0.00617694897356176	0.703678687766944	0.99979557185818
ENSBTAG00000032369	230.132273573208	-0.00019822610163946	0.00613928942020653	0.399386242257963	0.99979557185818
ENSBTAG00000016217	80.9024470396371	-0.000122843365138729	0.00612447039878383	0.562994164499363	0.99979557185818
ENSBTAG00000006159	47.8786513768492	-0.000516687252614788	0.0155052639268602	0.0344208288106079	0.99979557185818
ENSBTAG00000039731	759.498556362725	4.25623904904016e-05	0.0061443724039893	0.814006293908786	0.99979557185818
ENSBTAG00000001435	184.388150133133	-1.51827439876432e-05	0.0060526126285652	0.949537798737331	0.99979557185818
ENSBTAG00000048151	523.206926941573	-0.000243458880075622	0.00654796124592099	0.219745536629662	0.99979557185818
ENSBTAG00000026851	367.545170669117	6.92548734373686e-05	0.00650500809434569	0.614740637931293	0.99979557185818
ENSBTAG00000015962	1248.0394510128	-0.000196136255938172	0.00602067358698436	0.56904377181763	0.99979557185818
ENSBTAG00000047426	19.4958518570276	0.000112853735768838	0.00804943502684119	0.363934041137124	0.99979557185818
ENSBTAG00000069970	8.57571281015658	0.000158097825702052	0.0142036556708337	0.264584164962489	0.99979557185818
ENSBTAG00000001887	146.54066813217	-6.84757513295408e-05	0.00627891206472523	0.663797668799311	0.99979557185818
ENSBTAG00000002293	146.434984339173	-0.000135365286371943	0.00669187052609954	0.371509096864198	0.99979557185818
ENSBTAG00000018581	197.023667146675	-0.000124778881451428	0.00643201237317929	0.439146806118634	0.99979557185818
ENSBTAG00000019592	65.3000672018504	-0.000231487159687067	0.00657279525233865	0.229274208596056	0.99979557185818
ENSBTAG00000015291	175.421688738328	-4.32399476573068e-05	0.00604838350440652	0.861991715924747	0.99979557185818
ENSBTAG00000018114	144.718992319409	-0.000103590345526074	0.00620471416342375	0.568795574731862	0.99979557185818
ENSBTAG00000048246	1556.04961242058	7.61364831042036e-05	0.00612950334570648	0.696119616125754	0.99979557185818
ENSBTAG00000063735	14.5415824532584	-2.1244364607157e-06	0.00702520618223013	0.984676950487114	0.99979557185818
ENSBTAG00000005501	1865.24118486882	-0.000169961976212276	0.00633848250748064	0.362523523614969	0.99979557185818
ENSBTAG00000019291	483.585741854027	-0.000197547462028582	0.00608472784855369	0.449063713292708	0.99979557185818
ENSBTAG00000006654	176.856498914372	-0.000209731461630129	0.00628418511944099	0.314509677855794	0.99979557185818
ENSBTAG00000005180	257.244872715698	-2.47541404699165e-05	0.00620304697630382	0.878010478368196	0.99979557185818
ENSBTAG00000008704	150.445426329768	5.4472179766503e-05	0.00649651796108636	0.684296605008906	0.99979557185818
ENSBTAG00000032515	122.641092137448	1.56569434504893e-05	0.00626818888363114	0.915892702327852	0.99979557185818
ENSBTAG00000017797	125.591115679512	-9.60602838571097e-05	0.0066846405080065	0.486152018084747	0.99979557185818
ENSBTAG00000013957	18.9180457123979	-8.3789954428713e-05	0.00677785158866864	0.522079241356026	0.99979557185818
ENSBTAG00000038195	3536.58641093156	4.31866919528235e-05	0.00604812434132943	0.862361563841162	0.99979557185818
ENSBTAG00000008755	706.999023321573	2.40647032726833e-05	0.00602582014028515	0.934176062981458	0.99979557185818
ENSBTAG00000069177	42.3639062351425	7.53010914651616e-05	0.00636099008541234	0.615966424558039	0.99979557185818
ENSBTAG00000020654	312.539022740646	-4.31284254049614e-05	0.0063408578726465	0.763637800299818	0.99979557185818
ENSBTAG00000004184	84.9506328462313	-0.000374304270063795	0.0121587210307401	0.0601725310633381	0.99979557185818
ENSBTAG00000004177	499.610173803416	0.000166346121330719	0.00713987037789642	0.270448770066812	0.99979557185818
ENSBTAG00000013773	237.149808152439	-0.000118380917976634	0.00615685880665324	0.552425233752456	0.99979557185818
ENSBTAG00000064078	1218.81166660071	-4.18648554793772e-05	0.00613595801727933	0.819958076343265	0.99979557185818
ENSBTAG00000012801	485.621764164465	0.00011895400957453	0.00621189434774826	0.522014836357534	0.99979557185818
ENSBTAG00000064104	7.75011516563576	-2.40611087609566e-05	0.00859927804090185	0.82256397894376	0.99979557185818
ENSBTAG00000011909	376.897196297598	0.000212064463274019	0.00641855106026206	0.277650294011401	0.99979557185818
ENSBTAG00000018446	9.80181366526164	4.85594837952597e-05	0.0081834394420863	0.657101984397106	0.99979557185818
ENSBTAG00000008142	230.012607522402	6.67757617239727e-05	0.0063511111676808	0.652967832895164	0.99979557185818
ENSBTAG00000019337	25.0332497757141	4.45782575791282e-05	0.00701468044062657	0.69921794724884	0.99979557185818
ENSBTAG00000008329	63.448791025375	3.03807501029203e-06	0.00643781011125146	0.981357216536175	0.99979557185818
ENSBTAG00000039091	39.999543596841	0.000127226042170168	0.00918696730252079	0.31306932216568	0.99979557185818
ENSBTAG00000017376	12.8331814503809	-3.53128148609848e-05	0.010213567736244	0.752925558437342	0.99979557185818
ENSBTAG00000009770	46.8211090562562	-0.000248251304090401	0.00795586287485549	0.142469625121642	0.99979557185818
ENSBTAG00000003650	17.591853960566	5.62260402254384e-06	0.00676068356788325	0.961292114468605	0.99979557185818
ENSBTAG00000061611	30.2408685205801	-2.22524251578223e-05	0.00644610691310028	0.864930837677582	0.99979557185818
ENSBTAG00000058634	279.356497039577	-0.000116001669852651	0.00601506919080712	0.73306455663071	0.99979557185818
ENSBTAG00000058571	17.6794456081853	0.000287029632274942	0.0121774713513908	0.0980488001818609	0.99979557185818
ENSBTAG00000013455	86.9140968327192	0.000135815103635666	0.00658133013379059	0.385108546995748	0.99979557185818
ENSBTAG00000014432	33.8008181152085	4.28452112882867e-05	0.0067471790300416	0.722894848215324	0.99979557185818
ENSBTAG00000012615	565.149220715366	-0.000108074469559667	0.00619201417389249	0.561636081407227	0.99979557185818
ENSBTAG00000009777	138.155088721613	1.33088692854055e-05	0.00614709662374342	0.939721113034718	0.99979557185818
ENSBTAG00000001060	41.6358223829879	-4.00853791701137e-05	0.00653436166869644	0.755133716854383	0.99979557185818
ENSBTAG00000032289	45.1345615570187	-0.000684180850283286	0.017264471298152	0.0199892083356764	0.99979557185818
ENSBTAG00000020961	48.150246630308	0.000228975614705189	0.00768675438734192	0.165888423117967	0.99979557185818
ENSBTAG00000032277	523.272798016707	4.07965965695575e-05	0.00633441763144635	0.776346565605005	0.99979557185818
ENSBTAG00000033662	389.684410150333	7.05506941823761e-05	0.00615340213866329	0.70239892734492	0.99979557185818
ENSBTAG00000021755	12.012380462952	-3.28588098606216e-05	0.00724125877766208	0.76638716410841	0.99979557185818
ENSBTAG00000067034	48.8044104707764	-7.41360133978523e-05	0.00631570473097736	0.631449612038305	0.99979557185818
ENSBTAG00000058202	27.9557674993918	-6.205347175946e-05	0.0069158496000413	0.608659780714503	0.99979557185818
ENSBTAG00000010977	77.8857063319727	-0.000111066197421318	0.00621007216560563	0.544599398088922	0.99979557185818
ENSBTAG00000008390	218.313043778666	9.55101258893901e-05	0.00606413716418288	0.692778014700307	0.99979557185818
ENSBTAG00000012100	40.4334120938135	-0.000106951515888107	0.00699534247212642	0.421718899206554	0.99979557185818
ENSBTAG00000050322	41.1781653356306	0.000325898444262474	0.00900001416992227	0.0837884787782112	0.99979557185818
ENSBTAG00000000937	402.554297068466	-0.000114815518160311	0.00626143537018435	0.51325454003547	0.99979557185818
ENSBTAG00000009257	105.318648570827	-0.000159818265525216	0.00693794276520185	0.295830782550008	0.99979557185818
ENSBTAG00000009256	108.637155158255	8.31544800395633e-05	0.00649427337665302	0.559696814527371	0.99979557185818
ENSBTAG00000043956	193.063950713517	-0.000463573298468811	0.00613219402654359	0.170840518421519	0.99979557185818
ENSBTAG00000021726	162.020226674577	-0.000221100043007756	0.00614183586827795	0.363357406433046	0.99979557185818
ENSBTAG00000003120	188.48844626055	-0.000125109490416219	0.00642973635126477	0.438762925897463	0.99979557185818
ENSBTAG00000001861	262.345871205469	-0.000150301954217121	0.00634842647010157	0.398757687780692	0.99979557185818
ENSBTAG00000001097	101.170037226441	9.75145884715371e-05	0.00703387323360883	0.450729306388549	0.99979557185818
ENSBTAG00000001096	14.389384279511	-2.73652127647033e-05	0.00689402228497649	0.811317237373712	0.99979557185818
ENSBTAG00000027875	38.4006464835545	-0.00018551362962508	0.00762909874943501	0.218957151941246	0.99979557185818
ENSBTAG00000014405	260.08476819907	-2.76284441898391e-05	0.00612985419428087	0.880713680796945	0.99979557185818
ENSBTAG00000006168	183.395809137597	-2.21275561715732e-05	0.00605651611747831	0.925112159738512	0.99979557185818
ENSBTAG00000027694	58.4729342074089	9.61199043522463e-05	0.00644117711812525	0.522699760323455	0.99979557185818
ENSBTAG00000009897	315.361801083122	7.2960704769333e-05	0.00605333123038734	0.768464936389221	0.99979557185818
ENSBTAG00000064417	7.54278426202976	-0.000241003287528881	0.0129058974667662	0.13577964951745	0.99979557185818
ENSBTAG00000019255	1289.26479537762	-3.39950821484297e-05	0.00606153475432748	0.882934104604009	0.99979557185818
ENSBTAG00000021580	1182.18451855576	-0.000102983682754301	0.00606913989816549	0.666895356063099	0.99979557185818
ENSBTAG00000026882	7.57447218284559	0.000128140812713689	0.00860382977180689	0.31295868429892	0.99979557185818
ENSBTAG00000056722	32.3704383834323	5.85785384174789e-06	0.00666771406099789	0.960633578493539	0.99979557185818
ENSBTAG00000057371	18.3756687434371	6.90308707621869e-06	0.00667829988685071	0.953490942769256	0.99979557185818
ENSBTAG00000064902	27.8707744705968	0.000165971704807006	0.0108657767220959	0.228005468208784	0.99979557185818
ENSBTAG00000001098	90.4644757147306	0.000100425667020786	0.00619917483011755	0.58088396645305	0.99979557185818
ENSBTAG00000016512	141.582963938403	-0.000191412846431967	0.00670892431166188	0.264295399332049	0.99979557185818
ENSBTAG00000069706	6.11789240494931	0.00135699595774472	0.0480500627442272	0.00881006301655227	0.99979557185818
ENSBTAG00000003458	26.3095754001171	0.000176915410860168	0.00806250052281194	0.22071497571107	0.99979557185818
ENSBTAG00000001083	129.516479698313	0.000245384672950546	0.00715545480675882	0.169930937953396	0.99979557185818
ENSBTAG00000020984	82.0369481978611	0.000207887671192595	0.00688578976019124	0.226000881560309	0.99979557185818
ENSBTAG00000006693	196.207380224383	-0.000212470905315456	0.00632476831831221	0.298832560610152	0.99979557185818
ENSBTAG00000018061	128.548488039873	-7.20540321659625e-05	0.00608320243913504	0.742131695509227	0.99979557185818
ENSBTAG00000002944	755.242099891811	-2.19946939823379e-05	0.00603389259606703	0.935508460480273	0.99979557185818
ENSBTAG00000002295	197.520382195451	4.46341272136007e-06	0.00611653553219345	0.981096610597989	0.99979557185818
ENSBTAG00000016836	708.602883326388	-6.67625301594866e-05	0.00611869817397439	0.734710021582236	0.99979557185818
ENSBTAG00000017266	464.396645484692	0.000170331340251109	0.0068341766035707	0.285518744129814	0.99979557185818
ENSBTAG00000019075	170.146850118963	3.49477229763148e-05	0.00619734351035976	0.831398985388828	0.99979557185818
ENSBTAG00000010118	185.985754710938	-0.000453288194134578	0.0066840703289015	0.0886399018247013	0.99979557185818
ENSBTAG00000016762	45.7558973336183	8.06902226529336e-05	0.00635527317048613	0.596473649615802	0.99979557185818
ENSBTAG00000002646	580.104550900598	-0.000437283813536637	0.00624860921462829	0.144032411656447	0.99979557185818
ENSBTAG00000060135	71.0779815544313	2.80569650318856e-05	0.00676425040217067	0.811653488936339	0.99979557185818
ENSBTAG00000007898	19.9478684640966	0.00023907755982982	0.0121792746833733	0.134462620905955	0.99979557185818
ENSBTAG00000008028	17.4522767621852	3.31140716863012e-05	0.00659921427535102	0.789705355717472	0.99979557185818
ENSBTAG00000001585	269.573669052284	9.34346520606165e-06	0.00611045232591596	0.96111227095298	0.99979557185818
ENSBTAG00000021636	109.305729226899	6.47957255840556e-05	0.00610502956359504	0.750004720106144	0.99979557185818
ENSBTAG00000012966	86.9671838170108	9.05434000073605e-05	0.00680614892263235	0.493507710665948	0.99979557185818
ENSBTAG00000038620	234.215271239936	-0.000688028358754556	0.0137655725068986	0.0176511662513963	0.99979557185818
ENSBTAG00000007683	89.8469455924314	0.000130332408081279	0.00610243330116574	0.563193186737933	0.99979557185818
ENSBTAG00000016430	89.9117941433022	-0.000216620288137667	0.0063833384007507	0.279028966033128	0.99979557185818
ENSBTAG00000006970	223.648468892915	-6.98405216283247e-05	0.00608592619526599	0.746961062690671	0.99979557185818
ENSBTAG00000000176	426.108755573892	4.21696797777269e-05	0.00601906080047711	0.892982910727764	0.99979557185818
ENSBTAG00000003207	173.104422060351	0.000102895166038054	0.00669008110415026	0.46250472877662	0.99979557185818
ENSBTAG00000006918	602.918121547064	-3.59315711276459e-05	0.00605690074969125	0.879218325069905	0.99979557185818
ENSBTAG00000068215	13.3820507630094	0.000145252925178983	0.00835072449956687	0.274194206040101	0.99979557185818
ENSBTAG00000013218	1008.99769238426	-0.000277818858036434	0.00639564665915045	0.211103914200146	0.99979557185818
ENSBTAG00000020296	509.527784938057	8.27992427610959e-05	0.00609899858711274	0.695682399535998	0.99979557185818
ENSBTAG00000026008	276.169072633376	-0.000205425674284358	0.00611787913804447	0.404355690375765	0.99979557185818
ENSBTAG00000008716	382.562666153441	-0.000214094836007012	0.00681186021627881	0.224359346762329	0.99979557185818
ENSBTAG00000001093	72.8808440781086	8.21988164362286e-05	0.00620881852346297	0.636146092595358	0.99979557185818
ENSBTAG00000001092	102.931806660827	-0.00023132280608222	0.00622252137824857	0.307750868861344	0.99979557185818
ENSBTAG00000027789	555.565115875925	-0.000258209280583942	0.00869230812030534	0.124085420370979	0.99979557185818
ENSBTAG00000010743	112.842150170661	-4.92833856469243e-05	0.00614363468735008	0.787219235016221	0.99979557185818
ENSBTAG00000010736	39.9259427371321	-2.30174104997363e-05	0.00634457512963453	0.868942762954721	0.99979557185818
ENSBTAG00000004555	8.24269419368019	0.000364661804253557	0.0187653738499295	0.0813861811972134	0.99979557185818
ENSBTAG00000026885	3040.25571720434	2.54222174705516e-05	0.00629733455045614	0.861095407033078	0.99979557185818
ENSBTAG00000010048	25.2270931337376	-0.000248808840806512	0.00906396776432076	0.12789235288529	0.99979557185818
ENSBTAG00000010362	275.234384928053	-8.04695203089352e-05	0.00662298815037034	0.55189646656113	0.99979557185818
ENSBTAG00000044179	349.152547036942	-2.50234966640461e-05	0.00624010510366892	0.870832518073792	0.99979557185818
ENSBTAG00000017162	61.9252669482945	2.67240791037362e-05	0.00770135285032974	0.80343108926638	0.99979557185818
ENSBTAG00000055827	1573.91755124203	0.000112969684739923	0.00639779671430481	0.479271896696492	0.99979557185818
ENSBTAG00000053359	6.22487445864889	0.00010460513825011	0.0102254815538187	0.39129314201301	0.99979557185818
ENSBTAG00000067999	102.931924136847	3.14173824111577e-06	0.00652968756334172	0.979857865445001	0.99979557185818
ENSBTAG00000066078	8.52885482290325	-3.89367970637748e-05	0.00738513186355648	0.724163429846911	0.99979557185818
ENSBTAG00000056236	5.33732210458014	-2.8884446980257e-05	0.0085987355391851	0.788405544622508	0.99979557185818
ENSBTAG00000064991	7.54759579104256	-3.42332951186599e-05	0.00833563974821038	0.750634434130509	0.99979557185818
ENSBTAG00000066341	6.21378005998884	-3.97396067956103e-05	0.00834586315511572	0.713661382166472	0.99979557185818
ENSBTAG00000030669	415.008521971734	3.74489281237619e-05	0.00614502245998993	0.834944594115181	0.99979557185818
ENSBTAG00000016990	454.388544900486	3.49211603944222e-05	0.00611832799554516	0.854418777472273	0.99979557185818
ENSBTAG00000004688	2013.40270723883	-4.68866779093378e-05	0.00638318134346464	0.738090485380387	0.99979557185818
ENSBTAG00000068635	813.417666790484	-0.00027621941870007	0.00779728279788804	0.125422082578604	0.99979557185818
ENSBTAG00000017326	125.709577213255	-0.000145860797673286	0.00640003808413244	0.395524582149914	0.99979557185818
ENSBTAG00000013802	247.411524467736	0.000109732983210125	0.00832624774120891	0.370259179566739	0.99979557185818
ENSBTAG00000003775	10107.7691403539	4.36561994572466e-05	0.00608158602797729	0.838303602312996	0.99979557185818
ENSBTAG00000003774	15977.872002201	-0.000135120834943636	0.00606144265802581	0.59915040421182	0.99979557185818
ENSBTAG00000009314	86.6490035482707	0.000167397757513715	0.00851327020613343	0.229054559549166	0.99979557185818
ENSBTAG00000069476	375.147095217643	-6.76217370388309e-05	0.00610478654671041	0.740546037550053	0.99979557185818
ENSBTAG00000018747	181.261853496469	1.08200927474314e-05	0.00620472432767918	0.945940572037898	0.99979557185818
ENSBTAG00000011640	627.693027539131	0.000205908049335646	0.00684437860086063	0.231779035350818	0.99979557185818
ENSBTAG00000055903	98.275083659164	2.77156001590529e-05	0.00629245812441569	0.849701334769988	0.99979557185818
ENSBTAG00000017132	20.4829187929373	1.53502372295287e-06	0.00731810625656758	0.988626714623383	0.99979557185818
ENSBTAG00000015931	224.030422767993	6.91413879955733e-05	0.00603045998181723	0.80880853136177	0.99979557185818
ENSBTAG00000000074	587.253032592953	-2.51464086366458e-05	0.00618400881533097	0.879546800153246	0.99979557185818
ENSBTAG00000010717	275.167246851601	-7.36479619759229e-05	0.00608547792974743	0.735218388055794	0.99979557185818
ENSBTAG00000010715	232.59787303235	-7.30925150698945e-05	0.00604911731267141	0.773046846364044	0.99979557185818
ENSBTAG00000020037	92.9945571757542	0.00134132082797716	0.0241276040002807	0.00566244435012599	0.99979557185818
ENSBTAG00000013961	444.906558073776	7.81028302803519e-06	0.00601542869247725	0.980800539669006	0.99979557185818
ENSBTAG00000051904	725.435874780042	-4.35985370194633e-05	0.00602519778077691	0.882477737855594	0.99979557185818
ENSBTAG00000053766	87.0052646961485	0.00050672049375674	0.0164403034827281	0.0374002121194765	0.99979557185818
ENSBTAG00000030671	196.159039422149	4.80473349079013e-05	0.00625916672413116	0.756587147445889	0.99979557185818
ENSBTAG00000009527	100.584083647525	0.000304420553210999	0.00744044461927642	0.117390200824416	0.99979557185818
ENSBTAG00000009526	2231.34883220339	0.000211691149254898	0.00606847851197402	0.447083716603305	0.99979557185818
ENSBTAG00000019198	112.491324524157	-2.44692708267057e-05	0.00614269484361645	0.891053724752374	0.99979557185818
ENSBTAG00000007112	82.9746573604843	-0.000130260117925969	0.00628239723906622	0.465061914252334	0.99979557185818
ENSBTAG00000064751	3270.27257143796	-0.000126886404258442	0.0063629817237465	0.449773718358993	0.99979557185818
ENSBTAG00000050962	134.0205495908	-0.00017591247318178	0.00610928444124369	0.461547034848452	0.99979557185818
ENSBTAG00000006625	110.921834391947	0.000135540248755248	0.0061486400192172	0.514871342562268	0.99979557185818
ENSBTAG00000010124	130.65547681306	3.67618903129978e-05	0.00605865821573196	0.875421539495345	0.99979557185818
ENSBTAG00000019877	291.02101760951	5.02748423172349e-05	0.00604404001758624	0.844577348001078	0.99979557185818
ENSBTAG00000021386	5443.20937153398	-0.000225099189625931	0.00684980502859491	0.208649366181273	0.99979557185818
ENSBTAG00000020451	390.159074514042	-0.000385137713597793	0.0079331419930913	0.0734815837563236	0.99979557185818
ENSBTAG00000021975	251.105633094252	0.000197603515361286	0.00619383809916324	0.368316272674093	0.99979557185818
ENSBTAG00000017161	140.680162137365	0.000251545313594	0.00613676499357217	0.327409277288733	0.99979557185818
ENSBTAG00000013869	220.30947388871	-0.00021763641852085	0.00730988514951045	0.190440454027612	0.99979557185818
ENSBTAG00000010910	296.721760832287	-0.000165936423031022	0.00613820411865488	0.457100596728961	0.99979557185818
ENSBTAG00000066271	159.244182478412	-0.000232750634626107	0.00846665966776535	0.147368623593851	0.99979557185818
ENSBTAG00000008942	1379.20314605606	5.39033616022691e-06	0.0061160682909653	0.977202369150697	0.99979557185818
ENSBTAG00000062847	91.2547709810334	-3.81555488021879e-05	0.00706345839512419	0.736653822842302	0.99979557185818
ENSBTAG00000020672	8.75174176671511	-7.25982497051955e-06	0.00998608773242495	0.947516895624822	0.99979557185818
ENSBTAG00000058522	7.58821041122942	-0.000116064292307126	0.00897280853286107	0.346375169166399	0.99979557185818
ENSBTAG00000015973	120.873710116489	7.07443300531764e-05	0.00607496822329844	0.753309314143768	0.99979557185818
ENSBTAG00000003376	23.923193641391	0.000287400815626972	0.00860183159852781	0.106212085681966	0.99979557185818
ENSBTAG00000052222	4.45919963558697	0.000324278088184389	0.0197754958737438	0.0999889031174045	0.99979557185818
ENSBTAG00000066962	10.4946573269545	3.73943220087293e-05	0.00736095093796039	0.73452485002763	0.99979557185818
ENSBTAG00000003928	286.106419130554	-3.91719853773213e-06	0.00604018389228331	0.987921024109548	0.99979557185818
ENSBTAG00000063708	8.6737899350289	4.6868842916148e-05	0.00926861595870967	0.672084300410425	0.99979557185818
ENSBTAG00000057723	21.3672784357195	0.000175597096789485	0.00902367991904098	0.210803744115947	0.99979557185818
ENSBTAG00000054800	18.1214216652176	-3.44343620997557e-05	0.00714084356417381	0.758231922529853	0.99979557185818
ENSBTAG00000001879	603.104402629146	-6.30249801854072e-05	0.00610327032116011	0.757224225387098	0.99979557185818
ENSBTAG00000005854	460.919645163099	-0.000197486691564136	0.00601723846564511	0.577649416889891	0.99979557185818
ENSBTAG00000020616	910.908051244589	-0.000101446354215276	0.00618946095916824	0.582397481616159	0.99979557185818
ENSBTAG00000000149	627.348957461548	4.98660857102175e-06	0.00603227159914111	0.985512999177853	0.99979557185818
ENSBTAG00000051542	15380.4764493498	0.000368838653319625	0.00641577615538806	0.146297519374939	0.99979557185818
ENSBTAG00000003279	584.974334225614	0.000489554311998071	0.00622973978283522	0.127901968474156	0.99979557185818
ENSBTAG00000015996	781.627602039838	0.000227501816351624	0.00668160118717321	0.221102383739521	0.99979557185818
ENSBTAG00000049766	209.949162150747	5.32057179100289e-05	0.00622787285980959	0.742026352723433	0.99979557185818
ENSBTAG00000007215	1022.41157264665	0.000116864523954197	0.00632555423382443	0.48680190310183	0.99979557185818
ENSBTAG00000002809	90.8568968661253	0.00015194075020862	0.0076298214504075	0.276019597530167	0.99979557185818
ENSBTAG00000002030	20578.3946993899	-3.1466211495114e-05	0.00612741221566184	0.865434995058074	0.99979557185818
ENSBTAG00000030193	9.33317574227151	-0.000221067504180311	0.0134399719146879	0.159843477134278	0.99979557185818
ENSBTAG00000045948	83.0525104389679	2.68489391361529e-05	0.00609042682327435	0.895825060922454	0.99979557185818
ENSBTAG00000053696	171.451125227188	-4.66145254772665e-05	0.00622544672791832	0.771531909584006	0.99979557185818
ENSBTAG00000049808	50.6158919397438	0.000256723516806408	0.010738740278742	0.116669093729019	0.99979557185818
ENSBTAG00000016504	122.090556266585	0.000106304604288531	0.00612804526527363	0.604308883600635	0.99979557185818
ENSBTAG00000063054	114.254112387465	-1.09761482972371e-05	0.00682752192798574	0.923593371856596	0.99979557185818
ENSBTAG00000056917	29.7110266049213	-3.02615202670104e-05	0.00650145137621364	0.813822326227091	0.99979557185818
ENSBTAG00000024726	10.5667732884191	0.000266357238495124	0.0171547764201773	0.132258454079474	0.99979557185818
ENSBTAG00000014652	214.465405747238	3.66187134447684e-05	0.00624836782507187	0.812459611500252	0.99979557185818
ENSBTAG00000020173	323.387920666891	6.87892631846931e-06	0.00607371958121409	0.974663992439762	0.99979557185818
ENSBTAG00000054242	317.4275176942	7.92115753357516e-05	0.00611476260479429	0.695441374977102	0.99979557185818
ENSBTAG00000013505	7.89001057090817	0.000106078613174405	0.00931030432043237	0.380254316376119	0.99979557185818
ENSBTAG00000017764	89.7637904274383	0.000145178993230573	0.00629578809074482	0.425468913095221	0.99979557185818
ENSBTAG00000030190	339.867538298462	4.54546840298295e-05	0.00622845768657842	0.775933129459742	0.99979557185818
ENSBTAG00000018424	76.5480673016073	-6.22069771168639e-06	0.00647803023261659	0.961068221211539	0.99979557185818
ENSBTAG00000005797	1896.98432176737	0.000149678065504382	0.00631186702302747	0.410575188515153	0.99979557185818
ENSBTAG00000000634	11.0199667352954	0.000146687636498013	0.00996178451820967	0.264760883125055	0.99979557185818
ENSBTAG00000017624	333.573585464025	0.000171709927529568	0.0063250312459991	0.363094533106319	0.99979557185818
ENSBTAG00000005354	563.146204588246	0.000114050392580078	0.00612878200860526	0.582596772033534	0.99979557185818
ENSBTAG00000046231	47.1652176656891	6.17798336224247e-06	0.00623105928204813	0.967988640622104	0.99979557185818
ENSBTAG00000002951	41.309280245419	-0.000465006402500297	0.0138093489980076	0.0404939039999085	0.99979557185818
ENSBTAG00000011534	106.805460369999	0.000114577630789047	0.00662817735595941	0.434343934516808	0.99979557185818
ENSBTAG00000017826	382.886068289165	0.000188541420279635	0.00664676487718014	0.275642861733165	0.99979557185818
ENSBTAG00000010176	313.890878073226	-0.000177091586321413	0.00607024459293297	0.502326140303605	0.99979557185818
ENSBTAG00000014132	47.2227641563329	-2.24260870806455e-05	0.0071355853776609	0.839037952997619	0.99979557185818
ENSBTAG00000000784	169.374517884545	5.50099655096953e-05	0.00604996526268119	0.824793874383678	0.99979557185818
ENSBTAG00000000789	225.33079910005	-9.20367856439098e-05	0.00610987223566835	0.659102754081457	0.99979557185818
ENSBTAG00000066347	59.8970011248965	-0.000508308015465965	0.012609653120021	0.0330866449226172	0.99979557185818
ENSBTAG00000002947	223.662238443753	-0.000561467958795419	0.00927791349325772	0.0311334635050073	0.99979557185818
ENSBTAG00000010458	49.9700258484716	-0.000170738951676846	0.00885766626620697	0.219947967604801	0.99979557185818
ENSBTAG00000013801	42.5045150750884	-0.000116720004655584	0.0070245045920737	0.390106108266559	0.99979557185818
ENSBTAG00000004315	3639.26743850267	-3.0918046526544e-05	0.00605203420054304	0.898347711686451	0.99979557185818
ENSBTAG00000004885	46.6371560350521	6.03195797096385e-05	0.00625393423724493	0.704336814645687	0.99979557185818
ENSBTAG00000010206	1077.69471853891	-0.000386965172237156	0.0113365141565466	0.0564246680448683	0.99979557185818
ENSBTAG00000010158	265.977577711881	0.000501674740306482	0.00738020173449498	0.0548020684981527	0.99979557185818
ENSBTAG00000002608	1071.98117364467	-0.000245662192113081	0.00601328194984037	0.519835847667972	0.99979557185818
ENSBTAG00000010174	24.1890511750493	3.2579434606793e-05	0.00639439152242146	0.811099871156711	0.99979557185818
ENSBTAG00000013110	357.500152165612	0.000219344763044667	0.00644971294821962	0.262351306896109	0.99979557185818
ENSBTAG00000000616	24.8468372558769	-1.41300579885767e-05	0.006485510609253	0.911719183326361	0.99979557185818
ENSBTAG00000009676	213.259991530378	-0.000133699134600469	0.00603286993060868	0.652462328577952	0.99979557185818
ENSBTAG00000008711	472.562093000249	6.7239222315454e-05	0.00661963963459249	0.608847990664727	0.99979557185818
ENSBTAG00000013253	166.732649947863	-1.15262279242525e-05	0.00619172130612514	0.943513407584934	0.99979557185818
ENSBTAG00000015401	236.1447149466	-2.70268449796599e-05	0.00624313309470914	0.860365998956749	0.99979557185818
ENSBTAG00000020969	242.612500066858	0.000196096318423061	0.00609229019281357	0.443136712897226	0.99979557185818
ENSBTAG00000015408	49.8309525330246	5.93167646231153e-05	0.00629261893846331	0.698385555799604	0.99979557185818
ENSBTAG00000009123	91.5041304020556	-2.59333463386093e-05	0.0061271511993015	0.888546328285031	0.99979557185818
ENSBTAG00000011543	12.1670234182538	0.000117790529445286	0.00907892404005928	0.340872777459341	0.99979557185818
ENSBTAG00000020968	560.500024689954	-5.26892413982641e-05	0.00604102163998966	0.840531181735662	0.99979557185818
ENSBTAG00000001052	10.0913528466465	-0.000151261550727905	0.00890393580937307	0.256041406834523	0.99979557185818
ENSBTAG00000001538	29.7171769692468	0.000244983466780509	0.00868613795245945	0.134291564382466	0.99979557185818
ENSBTAG00000002823	379.467043831126	7.13228796669397e-05	0.00602933330176541	0.804924859667544	0.99979557185818
ENSBTAG00000056455	25.4635853290855	-0.000123126210330015	0.00888651860472432	0.325315340407337	0.99979557185818
ENSBTAG00000069216	7.33048067093061	0.000137632509385093	0.0111737351811878	0.294320369150948	0.99979557185818
ENSBTAG00000066633	73.9328134210597	0.00054125662267474	0.0139393697251215	0.0296314074592365	0.99979557185818
ENSBTAG00000061496	12.157867919281	8.0129152997636e-05	0.00713881812245574	0.512277614494183	0.99979557185818
ENSBTAG00000068982	34.3834341470896	0.000100745397640965	0.00673882248107041	0.464174033192479	0.99979557185818
ENSBTAG00000014151	315.367116512615	0.000103617007291469	0.00602341831938432	0.738888886392223	0.99979557185818
ENSBTAG00000056570	36.9818503512466	2.36414956566276e-05	0.00653432320381298	0.850869331484447	0.99979557185818
ENSBTAG00000060330	32.5687105221517	-0.000118805528226428	0.0070071251797925	0.385380572692738	0.99979557185818
ENSBTAG00000060859	59.5377112129506	0.000115349924264023	0.0063784839392132	0.477025435196197	0.99979557185818
ENSBTAG00000056530	5.56479151765351	9.29828288185484e-05	0.00998388533830985	0.43550688407719	0.99979557185818
ENSBTAG00000061771	30.0849591362152	3.12635351736244e-05	0.00638124114651252	0.819772098639497	0.99979557185818
ENSBTAG00000066507	5.58214054847245	0.000150866119932686	0.0117404437381298	0.265868020134757	0.99979557185818
ENSBTAG00000063775	78.418041645803	9.3097996106931e-05	0.00637406158071637	0.547436110376063	0.99979557185818
ENSBTAG00000008931	3713.83675532727	0.000150373038899428	0.00602071360146433	0.64928671344583	0.99979557185818
ENSBTAG00000012700	95.0301153079107	-0.000484649792407349	0.0149725192385244	0.038602749151693	0.99979557185818
ENSBTAG00000057243	146.410592427617	8.70424498706449e-05	0.00639641413096882	0.563694343491375	0.99979557185818
ENSBTAG00000055715	17.3865691620265	0.000120770009816481	0.00819631891246174	0.337900604428362	0.99979557185818
ENSBTAG00000024534	31.5249306375792	1.93570549411533e-05	0.00661238804624122	0.873606742025199	0.99979557185818
ENSBTAG00000068190	499.379859938503	0.000193292898824566	0.00604134133135589	0.522142128395517	0.99979557185818
ENSBTAG00000058258	40.1476452985408	-4.40373954676882e-06	0.00635534789390451	0.974349136065633	0.99979557185818
ENSBTAG00000062463	10.2319237617256	-9.24860163602928e-05	0.00858604847521119	0.43179467185534	0.99979557185818
ENSBTAG00000063693	14.8247187691974	0.000131067772040586	0.0112726998329413	0.313249453119716	0.99979557185818
ENSBTAG00000069992	10.6476435683707	8.30514394770953e-05	0.00929663683896688	0.474295778867088	0.99979557185818
ENSBTAG00000044631	7.39017614782389	2.67761050751337e-05	0.00753780889782327	0.804056098160029	0.99979557185818
ENSBTAG00000001197	154.025152764122	-0.000761196947127779	0.0204812835364305	0.0185278472810885	0.99979557185818
ENSBTAG00000000785	41.0490987034791	3.74811610336042e-05	0.00622395143747843	0.813555420794128	0.99979557185818
ENSBTAG00000002847	317.794600288136	6.76774255618585e-05	0.00635170300334318	0.649050961995372	0.99979557185818
ENSBTAG00000012694	392.127416109775	4.93174122126582e-05	0.00661184911966382	0.697742042725682	0.99979557185818
ENSBTAG00000037819	485.010695600115	0.000307812964943326	0.00610457552602874	0.292028333842409	0.99979557185818
ENSBTAG00000005393	183.09009902713	-9.34617092084485e-05	0.00609458624000441	0.667431967213072	0.99979557185818
ENSBTAG00000021754	149.826042743595	-0.000277237857901163	0.00608087435554914	0.34589897406306	0.99979557185818
ENSBTAG00000021023	173.584735553283	0.00020208693281958	0.00616160634679513	0.378839289722726	0.99979557185818
ENSBTAG00000038124	14.1106195246036	-9.97997584459834e-05	0.00851797523237085	0.403592584391787	0.99979557185818
ENSBTAG00000002096	837.205349321963	1.89494519189801e-05	0.00606238243241261	0.933874202956801	0.99979557185818
ENSBTAG00000039035	42.0008979489983	-0.00138488912266612	0.0474022357516719	0.0100574745606679	0.99979557185818
ENSBTAG00000054194	12.4859386560219	-7.05028045327479e-05	0.00759711921488357	0.540752980558109	0.99979557185818
ENSBTAG00000014358	249.703668200239	9.59481552860664e-06	0.00644421086077243	0.941075836735355	0.99979557185818
ENSBTAG00000038617	239.326621492588	9.14923736322272e-05	0.00710293051739784	0.468508181493025	0.99979557185818
ENSBTAG00000005976	914.414556963218	-9.70656186172484e-05	0.0065089328556351	0.507175213203407	0.99979557185818
ENSBTAG00000024095	1553.08792868617	-0.000439270063619795	0.00612808801733278	0.184721532555484	0.99979557185818
ENSBTAG00000017368	5017.92138459021	-0.000439523330625982	0.00680477952726979	0.0863586186239922	0.99979557185818
ENSBTAG00000011238	128.399354769905	-0.000293830139120684	0.00777457078487803	0.115078375166061	0.99979557185818
ENSBTAG00000004590	53.3077133272928	-5.61193309861446e-05	0.00612920204008707	0.767405095276936	0.99979557185818
ENSBTAG00000007927	10.3046161317331	-0.000393466749388875	0.0163776599003102	0.0631472064987323	0.99979557185818
ENSBTAG00000044178	190.507001879849	0.000108591887293441	0.00609843814580031	0.621784556903785	0.99979557185818
ENSBTAG00000015856	153.082258216129	-0.000100506658152603	0.00651717073342072	0.494346374471188	0.99979557185818
ENSBTAG00000015853	918.252757954614	0.000213596366679293	0.00631041766376188	0.301273834039853	0.99979557185818
ENSBTAG00000004585	42.1850204787114	0.00040122607589587	0.0105772687900082	0.0535109936385655	0.99979557185818
ENSBTAG00000019695	296.216581448792	-3.23126517784438e-05	0.00601438782472469	0.921950722467244	0.99979557185818
ENSBTAG00000040512	77.1358705185595	-0.000231946547508585	0.00887675038450714	0.143648080918536	0.99979557185818
ENSBTAG00000009215	1170.43284401019	7.3498568538799e-06	0.00611593889659284	0.96893890287805	0.99979557185818
ENSBTAG00000012982	142.990331892254	-4.56341938759573e-05	0.0060483332791715	0.85468783750675	0.99979557185818
ENSBTAG00000012979	34.4911542842816	-0.00085860492765458	0.0276262674461952	0.0211134943032305	0.99979557185818
ENSBTAG00000009213	123.43003237503	3.03682738924094e-05	0.0065748373555398	0.807708097228612	0.99979557185818
ENSBTAG00000015887	236.300185582308	-0.000156200324516288	0.00626863749306605	0.411183858240151	0.99979557185818
ENSBTAG00000009212	48611.671368541	-6.42953584599484e-05	0.00609897774903562	0.755706192018651	0.99979557185818
ENSBTAG00000024503	614.228883455931	-0.000405522924549668	0.01190925782473	0.0515622243035364	0.99979557185818
ENSBTAG00000013210	24.2442147225484	-0.000256271148905723	0.0129003833421912	0.122181019231166	0.99979557185818
ENSBTAG00000021897	110.614968425388	0.000203811639120297	0.00617397952026171	0.369066732597002	0.99979557185818
ENSBTAG00000021894	340.143057977162	0.000135660767299554	0.0061916816750571	0.489625557427639	0.99979557185818
ENSBTAG00000016328	1397.1716607302	-0.000263209600033533	0.00639229838563326	0.2250913900876	0.99979557185818
ENSBTAG00000021893	695.851844776187	-9.31525323030707e-05	0.00601314532038172	0.785831247471503	0.99979557185818
ENSBTAG00000007299	233.659960037417	-0.000175907385174111	0.0060879353729962	0.482875140877807	0.99979557185818
ENSBTAG00000007994	7.72054404008867	0.000116004142617034	0.0106375986338631	0.354443005174076	0.99979557185818
ENSBTAG00000020154	309.265954576035	-0.000193991385465787	0.0060668994585202	0.477557853160026	0.99979557185818
[truncated: 13,645 more rows]
